# Supplementary material for: Effects of Synbiotic Supplement on Human Gut Microbiota, Body Composition and Weight Loss in Obesity
Source: Nutrients. 2020 Jan 15;12(1):222. doi: 10.3390/nu12010222 (PMC7019807; doi:10.3390/nu12010222)
Supplement: Supplementary file 1 [file nutrients-12-00222-s001.zip]

Archive with 9 entries (9 files):
- Supplemental Materials/Supplemental Figure 3A.pdf
- Supplemental Materials/Supplemental Figure 3B.pdf
- Supplemental Materials/Supplemental Figure 3C.pdf
- Supplemental Materials/Supplemental Figure S1.pdf
- Supplemental Materials/Supplemental Figure S2.pdf
- Supplemental Materials/Supplemental Table S1.docx
- Supplemental Materials/Supplemental Table S2.docx
- Supplemental Materials/Supplemental Table S3.xlsx
- Supplemental Materials/Supplemental Table S4.xlsx
