# Supplementary material for: Effects of Synbiotic Supplement on Human Gut Microbiota, Body Composition and Weight Loss in Obesity
Source: Nutrients. 2020 Jan 15;12(1):222. doi: 10.3390/nu12010222 (PMC7019807; doi:10.3390/nu12010222)
Supplement: Supplementary file 1 [file nutrients-12-00222-s001.zip › Supplemental Materials/Supplemental Table S3.xlsx]

## Sheet: Sheet1
Treatment	Timepoint	Subject	Gender	Age	HbA1C_percent	Body_mass_kg	BMI_kg_per_m2	WC_cm	Body_Fat_percent	Lean_Mass_kg	Fat_Mass_kg	BMC_kg	BLM.BMC_kg
Synbiotic	EndOfTrial	A1	F	48	4.5	63.8	26.4	97	33.9	40.8	21.98	1.98027	42.7845
Synbiotic	EndOfTrial	A10	F	66	5.5	70.3	28.4	93	41.6	40.9	30.31	1.72035	42.6258
Synbiotic	EndOfTrial	A11	M	45	4.9	82.5	26.9	102	NA	NA	NA	NA	NA
Synbiotic	EndOfTrial	A3	F	37	4.8	104	41.9	120	48.5	52.95	52.37	2.61584	55.5709
Synbiotic	EndOfTrial	A4	F	47	4.3	80.8	30.4	94	44.4	43.96	36.72	1.97749	45.9383
Synbiotic	EndOfTrial	A5	M	43	5.3	92.5	27.7	104	29.3	63.95	27.78	3.06272	67.0143
Synbiotic	EndOfTrial	A6	F	42	5.2	91	34.5	108	47.7	46.05	44.27	2.41203	48.4709
Synbiotic	EndOfTrial	A7	F	60	5.7	89.5	37.3	101	45.1	47.37	40.76	2.31609	49.6947
Synbiotic	EndOfTrial	A8	M	40	5.3	78.9	27.3	96	22.6	59.8	18.31	2.95954	62.792
Synbiotic	EndOfTrial	A9	F	50	5.1	81.6	34	111	NA	NA	NA	NA	NA
Placebo	EndOfTrial	B1	M	51	5.9	133	35.7	123	33	90.64	46.57	4.01039	94.6529
Placebo	EndOfTrial	B10	F	79	5	77.7	27.7	105	40.3	44.5	31.47	2.10646	46.6281
Placebo	EndOfTrial	B11	F	34	4.9	68	24.2	88	NA	NA	NA	NA	NA
Placebo	EndOfTrial	B3	F	45	4.6	76.2	27.7	99	42.8	44.44	34.76	2.0451	46.492
Placebo	EndOfTrial	B4	F	39	4.9	86.6	26.9	85	38	51.97	33.76	3.03328	55.0122
Placebo	EndOfTrial	B5	F	51	4.6	79.2	30	94	35	50.61	28.53	2.32471	52.9441
Placebo	EndOfTrial	B6	F	39	5.2	100.6	32.8	108	41.4	58.25	43.03	2.71764	60.973
Placebo	EndOfTrial	B7	F	50	5	93.5	36.5	108	46.1	48.9	44	2.56914	51.4396
Placebo	EndOfTrial	B8	M	22	5.3	119	32.3	115	NA	NA	NA	NA	NA
Placebo	EndOfTrial	B9	F	60	5.2	66.3	27.6	86	NA	NA	NA	NA	NA
Treatment	Timepoint	Subject	Gender	Age	HbA1C_percent	Body_mass_kg	BMI_kg_per_m2	WC_cm	Body_Fat_percent	Lean_Mass_kg	Fat_Mass_kg	BMC_kg	BLM.BMC_kg
Synbiotic	Baseline	A1	F	48	5.6	66.4	27.5	98	35.6	41.38	23.93	1.97853	43.3602
Synbiotic	Baseline	A10	F	66	5.3	84.8	34.2	106	48.5	42.5	41.58	1.72548	44.2227
Synbiotic	Baseline	A11	M	45	5.3	93	30.3	113	NA	NA	NA	NA	NA
Synbiotic	Baseline	A3	F	37	5.5	113	45.6	127	49.9	54.37	56.73	2.62759	57.0028
Synbiotic	Baseline	A4	F	47	5.1	82.9	31.2	102	45.5	43.64	38.12	1.99988	45.6463
Synbiotic	Baseline	A5	M	43	5.4	97.5	29.2	110	27.6	65.33	26.08	3.08403	68.4227
Synbiotic	Baseline	A6	F	42	5.9	95.2	36.1	108	44.4	50.02	41.79	2.37072	52.3916
Synbiotic	Baseline	A7	F	60	5.7	95.7	39.8	108	44.8	50.13	42.65	2.33551	52.4722
Synbiotic	Baseline	A8	M	40	5.1	88.4	30.6	107	27.8	61.7	24.9	2.96073	64.6943
Synbiotic	Baseline	A9	F	50	5	90	37.5	117	NA	NA	NA	NA	NA
Placebo	Baseline	B1	M	51	8.2	147.4	39.6	129	31.7	94.5	45.72	3.94956	98.4542
Placebo	Baseline	B10	F	79	4.9	78.2	27.9	106	42.3	41.6	32.1	2.16976	43.7326
Placebo	Baseline	B11	F	34	4.8	78.7	28.1	97	NA	NA	NA	NA	NA
Placebo	Baseline	B3	F	45	5.5	81.6	29.6	102	43.3	44.49	35.57	2.08773	46.5816
Placebo	Baseline	B4	F	39	5.3	99.7	30.9	103	42.1	55.81	42.72	2.9912	58.8061
Placebo	Baseline	B5	F	51	5.5	86.8	32.9	95	38	51.88	33.17	2.35626	54.2397
Placebo	Baseline	B6	F	39	4.3	112	36.6	117	41.5	62.49	46.25	2.67815	65.1701
Placebo	Baseline	B7	F	50	4.6	102.9	40.2	118	47.9	51	49.09	2.44216	53.4179
Placebo	Baseline	B8	M	22	5.3	117	31.7	114	NA	NA	NA	NA	NA
Placebo	Baseline	B9	F	60	5.2	72.5	30.2	88	NA	NA	NA	NA	NA
