# Supplementary material for: Effects of Synbiotic Supplement on Human Gut Microbiota, Body Composition and Weight Loss in Obesity
Source: Nutrients. 2020 Jan 15;12(1):222. doi: 10.3390/nu12010222 (PMC7019807; doi:10.3390/nu12010222)
Supplement: Supplementary file 1 [file nutrients-12-00222-s001.zip › Supplemental Materials/Supplemental Table S4.xlsx]

## Sheet: Sheet1
OTUID	A1.AFTER	A1.BEFORE	A10.AFTER	A10.BEFORE	A11.AFTER	A11.BEFORE	A3.AFTER	A3.BEFORE	A4.AFTER	A4.BEFORE	A5.AFTER	A5.BEFORE	A6.AFTER	A6.BEFORE	A7.AFTER	A7.BEFORE	A8.AFTER	A8.BEFORE	A9.AFTER	A9.BEFORE	B1.AFTER	B1.BEFORE	B10.AFTER	B10.BEFORE	B11.AFTER	B11.BEFORE	B3.AFTER	B3.BEFORE	B4.AFTER	B4.BEFORE	B5.AFTER	B5.BEFORE	B6.AFTER	B6.BEFORE	B7.AFTER	B7.BEFORE	B8.AFTER	B8.BEFORE	B9.AFTER	B9.BEFORE	NTC	Negctrl	taxonomy
DQ794854.1.1388	1	2	0	0	0	0	0	0	6	0	0	0	0	0	0	0	0	2	0	0	0	0	0	0	0	0	0	0	0	0	0	0	4	1	0	0	1	0	0	0	0	0	D_0__Bacteria;	D_1__Firmicutes;	D_2__Clostridia;	D_3__Clostridiales;	D_4__Lachnospiraceae;	D_5__Fusicatenibacter;	D_6__uncultured
EU764961.1.1352	0	0	0	0	1	0	0	0	18	0	0	0	0	0	0	0	0	3	0	0	112	0	0	0	0	0	0	0	0	59	0	0	4	0	0	0	43	0	0	0	0	0	D_0__Bacteria;	D_1__Firmicutes;	D_2__Clostridia;	D_3__Clostridiales;	D_4__Lachnospiraceae;	D_5__Lachnospiraceae	NK4A136
FJ682593.1.1437	0	0	0	12	0	0	30	0	0	0	0	0	0	0	0	0	105	0	1	11	0	11	0	0	0	0	5	0	27	0	0	2	0	0	0	0	0	0	0	1	0	0	D_0__Bacteria;	D_1__Firmicutes;	D_2__Clostridia;	D_3__Clostridiales;	D_4__Lachnospiraceae;	D_5__[Ruminococcus]	gauvreauii
JQ457507.1.1408	0	0	40	0	0	0	0	0	0	0	0	0	0	0	0	0	0	0	0	0	0	0	0	0	0	0	0	0	0	0	0	0	0	0	0	0	0	0	0	0	0	0	D_0__Bacteria;	D_1__Firmicutes;	D_2__Bacilli;	D_3__Lactobacillales;	D_4__Streptococcaceae;	D_5__Streptococcus;	D_6__uncultured
DQ800158.1.1293	64	0	551	0	0	0	175	100	0	4	1	2	0	0	0	0	2	55	0	0	31	0	7	0	6	0	40	32	33	87	23	6	46	0	0	0	0	1	19	16	0	0	D_0__Bacteria;	D_1__Firmicutes;	D_2__Clostridia;	D_3__Clostridiales;	D_4__Ruminococcaceae;	D_5__Ruminiclostridium	5;
DQ797031.1.1403	0	0	0	109	0	0	0	0	0	0	0	0	0	0	0	0	0	0	0	0	0	0	0	0	0	0	29	13	0	0	0	125	0	1	0	0	537	20	0	0	0	0	D_0__Bacteria;	D_1__Bacteroidetes;	D_2__Bacteroidia;	D_3__Bacteroidales;	D_4__Prevotellaceae;	D_5__Prevotella	9;
EU774979.1.1284	0	0	0	0	0	0	0	9	0	0	0	0	0	0	0	0	3	0	0	0	0	3	0	0	0	0	0	0	4	0	14	0	0	0	0	0	8	0	1	0	0	0	D_0__Bacteria;	D_1__Firmicutes;	D_2__Clostridia;	D_3__Clostridiales;	D_4__Peptostreptococcaceae;	D_5__Intestinibacter;	D_6__uncultured
GQ492388.1.1358	0	11	10	0	0	0	0	90	2	0	5	0	0	0	0	0	0	0	9	6	0	0	0	0	0	0	0	0	0	0	0	0	0	2	13	213	0	0	192	0	0	0	D_0__Bacteria;	D_1__Firmicutes;	D_2__Clostridia;	D_3__Clostridiales;	D_4__Lachnospiraceae;	D_5__Lachnoclostridium;	D_6__uncultured
HQ818129.1.1419	215	102	0	0	3	16	130	0	10	1	0	0	0	0	0	0	0	12	4	14	65	0	0	0	0	181	55	177	0	32	2	70	78	4	0	0	11	0	0	0	0	0	D_0__Bacteria;	D_1__Firmicutes;	D_2__Clostridia;	D_3__Clostridiales;	D_4__Ruminococcaceae;	D_5__Faecalibacterium;	D_6__uncultured
HQ784877.1.1439	0	0	0	0	0	0	0	0	0	0	0	0	0	0	0	0	0	0	0	0	0	0	5	0	2264	25	0	0	0	0	0	0	0	0	0	0	19	0	0	1	0	0	D_0__Bacteria;	D_1__Bacteroidetes;	D_2__Bacteroidia;	D_3__Bacteroidales;	D_4__Bacteroidaceae;	D_5__Bacteroides;	D_6__uncultured
EU505083.1.1423	0	0	0	0	0	30	0	0	0	0	0	0	0	0	0	0	0	0	0	0	0	0	0	0	0	0	0	0	0	0	0	0	0	0	0	0	0	0	0	0	0	0	D_0__Bacteria;	D_1__Firmicutes;	D_2__Bacilli;	D_3__Lactobacillales;	D_4__Lactobacillaceae;	D_5__Lactobacillus;	D_6__uncultured
AF275884.1.1297	0	0	0	0	0	0	0	49	0	0	0	0	0	0	0	0	0	0	0	0	0	0	0	0	0	0	0	0	0	0	0	0	0	0	0	0	0	0	0	0	0	0	D_0__Bacteria;	D_1__Actinobacteria;	D_2__Actinobacteria;	D_3__Bifidobacteriales;	D_4__Bifidobacteriaceae;	D_5__Bifidobacterium;	D_6__uncultured
FJ154803.1.1479	0	0	0	4	0	1	0	0	0	0	0	0	0	0	0	0	0	0	0	0	0	0	0	0	0	0	0	0	0	0	0	0	0	0	0	0	0	2	0	0	0	0	D_0__Bacteria;	D_1__Firmicutes;	D_2__Bacilli;	D_3__Lactobacillales;	D_4__Streptococcaceae;	D_5__Streptococcus;	Ambiguous_taxa
HQ768280.1.1449	0	0	0	0	3	0	0	0	0	0	0	0	12	0	0	0	0	0	0	0	0	0	200	1	0	0	0	0	0	0	0	0	0	0	0	0	0	6	0	0	0	0	D_0__Bacteria;	D_1__Proteobacteria;	D_2__Gammaproteobacteria;	D_3__Enterobacteriales;	D_4__Enterobacteriaceae;	D_5__Escherichia-Shigella;	D_6__uncultured
EU467224.1.1355	13	0	0	0	60	0	33	0	14	3	0	0	0	0	0	0	0	21	0	0	136	1	0	0	0	1	23	0	0	21	0	40	32	0	9	0	0	14	0	1	0	0	D_0__Bacteria;	D_1__Firmicutes;	D_2__Clostridia;	D_3__Clostridiales;	D_4__Ruminococcaceae;	D_5__Subdoligranulum;	D_6__uncultured
DQ796512.1.1389	0	0	0	0	0	0	0	0	0	0	0	0	0	0	0	0	0	0	0	0	0	0	0	0	0	0	0	0	0	0	0	0	21	7	0	0	0	0	0	0	0	0	D_0__Bacteria;	D_1__Firmicutes;	D_2__Clostridia;	D_3__Clostridiales;	D_4__Lachnospiraceae;	D_5__Roseburia;	D_6__uncultured
EU776718.1.1389	0	0	0	0	0	0	0	0	0	0	0	0	0	0	0	0	0	0	0	0	0	0	0	10	0	0	0	0	0	0	0	0	0	0	0	0	0	0	0	0	0	0	D_0__Bacteria;	D_1__Firmicutes;	D_2__Clostridia;	D_3__Clostridiales;	D_4__Lachnospiraceae;	D_5__Lachnospiraceae	UCG-008;
EU774198.1.1411	0	0	0	67	0	0	0	0	0	0	0	0	0	0	0	0	0	0	0	0	0	0	0	0	0	0	0	0	0	0	0	0	0	0	0	0	0	0	0	0	0	0	D_0__Bacteria;	D_1__Firmicutes;	D_2__Negativicutes;	D_3__Selenomonadales;	D_4__Acidaminococcaceae;	D_5__Phascolarctobacterium;	D_6__uncultured
AY976353.1.1336	0	0	0	0	0	0	40	0	0	0	0	0	0	0	0	0	0	0	0	22	1	0	0	0	0	0	3	0	0	0	0	10	0	0	0	0	0	0	0	0	0	0	D_0__Bacteria;	D_1__Firmicutes;	D_2__Clostridia;	D_3__Clostridiales;	D_4__Lachnospiraceae;	D_5__Lachnospiraceae	ND3007
EU469721.1.1401	0	0	0	1	0	0	0	0	2	1440	0	0	0	0	0	0	0	0	0	0	106	165	0	0	0	41	0	0	0	327	18	12	17	0	0	0	0	0	0	0	0	0	D_0__Bacteria;	D_1__Firmicutes;	D_2__Clostridia;	D_3__Clostridiales;	D_4__Ruminococcaceae;	D_5__[Eubacterium]	coprostanoligenes
DQ806513.1.1376	15	0	0	0	0	0	34	0	0	7	0	8	0	0	0	0	1	0	0	0	0	0	0	0	0	1	0	1	0	0	0	0	0	0	0	0	0	10	0	0	0	0	D_0__Bacteria;	D_1__Firmicutes;	D_2__Clostridia;	D_3__Clostridiales;	D_4__Ruminococcaceae;	D_5__Faecalibacterium;	D_6__uncultured
DQ808945.1.1374	0	0	0	0	0	0	0	0	0	0	0	0	0	0	0	0	0	0	0	0	9	0	0	0	0	0	0	0	0	1	0	0	5	0	0	0	0	0	0	0	0	0	D_0__Bacteria;	D_1__Firmicutes;	D_2__Clostridia;	D_3__Clostridiales;	D_4__Lachnospiraceae;	D_5__Lachnospiraceae	ND3007
DQ327550.1.1355	0	0	0	0	0	0	1	191	0	0	0	0	0	0	0	0	0	0	0	0	0	0	0	0	0	0	0	0	0	0	0	0	0	0	0	0	0	0	119	0	0	0	D_0__Bacteria;	D_1__Firmicutes;	D_2__Clostridia;	D_3__Clostridiales;	D_4__Lachnospiraceae;	D_5__[Ruminococcus]	gauvreauii
DQ455903.1.1458	32	23	18	0	3	0	1	0	258	1	22	0	0	0	0	63	13	10	2	253	11	6	4	26	0	0	12	0	74	73	1	66	0	0	307	0	334	0	0	0	0	0	D_0__Bacteria;	D_1__Bacteroidetes;	D_2__Bacteroidia;	D_3__Bacteroidales;	D_4__Bacteroidaceae;	D_5__Bacteroides;	D_6__uncultured
DQ797708.1.1372	0	9	0	0	0	0	0	0	14	0	0	0	0	0	0	0	0	0	0	0	0	0	0	0	0	0	0	0	0	1	0	0	0	8	0	0	9	0	0	0	0	0	D_0__Bacteria;	D_1__Firmicutes;	D_2__Clostridia;	D_3__Clostridiales;	D_4__Ruminococcaceae;	D_5__Subdoligranulum;	D_6__uncultured
DQ805430.1.1390	0	0	7	151	0	1	0	0	0	0	0	0	0	0	0	0	71	0	0	0	0	183	0	0	0	0	0	1	0	0	1	0	0	0	0	0	0	0	0	1	0	0	D_0__Bacteria;	D_1__Firmicutes;	D_2__Clostridia;	D_3__Clostridiales;	D_4__Lachnospiraceae;	D_5__Blautia;	D_6__uncultured
KF991507.1.1297	0	0	0	4	5	0	0	0	0	0	0	0	0	0	0	0	0	0	0	2	0	0	3	6	0	0	0	0	0	0	0	0	0	0	0	0	0	0	0	0	0	0	D_0__Bacteria;	D_1__Proteobacteria;	D_2__Gammaproteobacteria;	D_3__Enterobacteriales;	D_4__Enterobacteriaceae;	D_5__Escherichia-Shigella;	D_6__Klebsiella
FJ366597.1.1362	0	3	0	0	11	15	0	0	8	0	0	0	0	0	0	0	0	0	0	0	0	1	0	0	0	12	2	11	0	0	64	8	0	4	0	0	1	0	0	0	0	0	D_0__Bacteria;	D_1__Firmicutes;	D_2__Clostridia;	D_3__Clostridiales;	D_4__Lachnospiraceae;	D_5__Coprococcus	1;
DQ824255.1.1389	0	0	0	0	0	0	0	0	1	0	0	0	0	0	0	0	2	11	12	0	0	0	0	0	0	108	0	162	0	1	5	0	1	0	0	0	0	0	0	0	0	0	D_0__Bacteria;	D_1__Firmicutes;	D_2__Clostridia;	D_3__Clostridiales;	D_4__Ruminococcaceae;	D_5__Faecalibacterium;	D_6__uncultured
DQ803244.1.1395	0	0	0	0	0	0	0	0	0	0	0	0	0	0	0	0	0	21	0	0	0	0	0	0	0	0	0	0	0	0	0	0	2	0	0	0	0	0	0	0	0	0	D_0__Bacteria;	D_1__Firmicutes;	D_2__Clostridia;	D_3__Clostridiales;	D_4__Lachnospiraceae;	D_5__Anaerostipes;	D_6__uncultured
DQ795016.1.1372	0	0	0	1	0	0	0	0	0	43	0	0	0	0	0	0	0	0	0	0	0	0	0	0	0	0	0	0	0	0	0	0	0	0	0	0	0	7	0	0	0	0	D_0__Bacteria;	D_1__Firmicutes;	D_2__Clostridia;	D_3__Clostridiales;	D_4__Ruminococcaceae;	D_5__Subdoligranulum;	D_6__uncultured
DQ802206.1.1393	0	9	0	0	0	0	0	0	0	0	0	0	0	0	0	0	0	0	0	0	0	0	0	0	0	0	0	0	0	0	0	0	0	0	0	0	0	0	0	0	0	0	D_0__Bacteria;	D_1__Firmicutes;	D_2__Clostridia;	D_3__Clostridiales;	D_4__Lachnospiraceae;	D_5__Pseudobutyrivibrio;	D_6__uncultured
JF163481.1.1353	3	0	0	0	0	0	0	0	0	0	0	0	0	0	0	0	0	1	0	0	3	0	0	0	0	0	0	0	0	4	0	0	1	0	0	0	0	0	0	0	0	0	D_0__Bacteria;	D_1__Firmicutes;	D_2__Clostridia;	D_3__Clostridiales;	D_4__Lachnospiraceae;	D_5__Blautia;	D_6__uncultured
EU467709.1.1380	0	0	0	99	0	0	2	0	0	0	10	32	49	4134	2	1	118	1	0	0	0	26	0	35	0	0	0	0	1	0	0	0	0	0	0	1	0	0	0	0	0	0	D_0__Bacteria;	D_1__Bacteroidetes;	D_2__Bacteroidia;	D_3__Bacteroidales;	D_4__Bacteroidaceae;	D_5__Bacteroides;	D_6__uncultured
DQ796157.1.1390	0	0	68	27	0	0	0	0	3	0	0	14	0	0	0	0	51	34	5	0	34	35	0	0	1	1	0	15	32	43	70	0	52	33	0	0	3	0	0	3	1	0	D_0__Bacteria;	D_1__Firmicutes;	D_2__Clostridia;	D_3__Clostridiales;	D_4__Lachnospiraceae;	D_5__[Eubacterium]	hallii
FJ558231.1.1383	0	0	0	0	0	0	0	0	0	0	0	0	0	0	0	1	0	0	0	0	0	0	0	0	0	3	80	6	0	0	0	1	0	0	0	0	0	0	0	0	0	0	D_0__Bacteria;	D_1__Proteobacteria;	D_2__Gammaproteobacteria;	D_3__Pasteurellales;	D_4__Pasteurellaceae;	D_5__Haemophilus;	D_6__uncultured
EU768772.1.1356	0	0	52	195	11	39	215	10	571	83	239	117	654	2904	49	500	538	26	0	0	142	40	391	902	14	5	244	214	324	4	1	10	1	0	3844	3	9	0	6	118	0	0	D_0__Bacteria;	D_1__Bacteroidetes;	D_2__Bacteroidia;	D_3__Bacteroidales;	D_4__Porphyromonadaceae;	D_5__Parabacteroides;	Ambiguous_taxa
HQ795254.1.1366	0	0	0	0	0	0	0	0	0	0	0	0	0	20	0	0	0	0	0	0	0	0	0	0	0	0	0	0	0	0	0	0	0	0	0	0	0	0	0	0	0	0	D_0__Bacteria;	D_1__Bacteroidetes;	D_2__Bacteroidia;	D_3__Bacteroidales;	D_4__Bacteroidaceae;	D_5__Bacteroides;	D_6__uncultured
DQ795153.1.1390	0	0	0	0	0	0	0	0	0	0	0	0	0	0	0	0	0	0	0	0	2	0	0	0	0	145	11	60	52	0	15	52	0	0	0	0	0	7	0	0	0	0	D_0__Bacteria;	D_1__Firmicutes;	D_2__Clostridia;	D_3__Clostridiales;	D_4__Lachnospiraceae;	D_5__[Eubacterium]	ruminantium
DQ809118.1.1391	59	35	3	10	3	48	19	2	0	0	23	0	0	0	2	30	5	28	14	2	51	220	0	0	0	19	142	14	45	68	2	217	35	1	5	1	1	0	14	0	0	0	D_0__Bacteria;	D_1__Firmicutes;	D_2__Clostridia;	D_3__Clostridiales;	D_4__Lachnospiraceae;	D_5__Dorea;	D_6__uncultured
EU778180.1.1339	6	8	2	0	2	10	1	0	3	2	12	0	0	0	5	13	5	5	10	3	2	1	11	11	0	2	1	3	3	7	0	0	1	1	14	0	0	0	2	2	0	0	D_0__Bacteria;	D_1__Firmicutes;	D_2__Clostridia;	D_3__Clostridiales;	D_4__Ruminococcaceae;	D_5__Ruminiclostridium	9;
AY454732.1.1035	0	0	92	0	0	0	75	16	0	0	0	0	0	0	0	0	0	0	0	0	2	0	0	0	0	1	1	3	0	0	5	1	0	0	0	0	0	0	0	0	0	0	D_0__Archaea;	D_1__Euryarchaeota;	D_2__Methanobacteria;	D_3__Methanobacteriales;	D_4__Methanobacteriaceae;	D_5__Methanobrevibacter;	D_6__uncultured
EU462480.1.1387	0	3	0	0	0	0	0	0	20	0	0	0	0	0	0	0	0	0	0	0	0	0	0	0	0	0	1	0	0	0	0	0	0	17	0	0	6	0	0	0	0	0	D_0__Bacteria;	D_1__Firmicutes;	D_2__Clostridia;	D_3__Clostridiales;	D_4__Lachnospiraceae;	D_5__Marvinbryantia;	D_6__uncultured
EU772654.1.1340	0	0	0	0	0	0	0	2	0	0	2	0	0	0	0	0	0	0	0	0	0	0	0	0	0	0	0	0	0	0	0	0	0	0	0	226	0	0	0	0	0	0	D_0__Bacteria;	D_1__Firmicutes;	D_2__Clostridia;	D_3__Clostridiales;	D_4__Lachnospiraceae;	D_5__Pseudobutyrivibrio;	D_6__uncultured
DQ794668.1.1291	0	0	20	29	0	18	4	0	0	0	0	0	0	0	0	0	54	60	3	1	0	7	0	0	0	1	1	7	60	81	16	0	0	0	0	0	0	0	0	0	0	0	D_0__Bacteria;	D_1__Firmicutes;	D_2__Clostridia;	D_3__Clostridiales;	D_4__Lachnospiraceae;	D_5__Blautia;	D_6__uncultured
EU464331.1.1294	0	0	0	0	0	0	8	0	0	0	0	0	0	0	0	0	0	0	0	5	0	0	0	0	0	0	0	0	0	0	0	34	0	0	0	0	0	0	0	0	0	0	D_0__Bacteria;	D_1__Firmicutes;	D_2__Clostridia;	D_3__Clostridiales;	D_4__Lachnospiraceae;	D_5__Lachnospiraceae	NK4A136
HQ772552.1.1440	0	0	0	0	0	0	0	0	0	0	0	0	0	0	0	0	0	0	0	0	0	0	0	1	0	0	0	0	0	0	0	0	0	0	0	0	0	0	25	0	0	0	D_0__Bacteria;	D_1__Firmicutes;	D_2__Clostridia;	D_3__Clostridiales;	D_4__Ruminococcaceae;	D_5__uncultured;	Ambiguous_taxa
DQ804460.1.1393	0	0	1	0	2	7	3	3	0	0	0	5	13	40	65	135	1	0	0	29	0	0	23	120	0	0	0	0	5	25	0	0	1	0	25	15	0	0	0	0	0	0	D_0__Bacteria;	D_1__Firmicutes;	D_2__Clostridia;	D_3__Clostridiales;	D_4__Lachnospiraceae;	D_5__Blautia;	D_6__uncultured
HQ775193.1.1439	2	0	0	1	0	2	0	0	0	2	0	0	0	0	0	0	560	0	0	0	7	621	0	0	0	0	4	0	59	2	2	13	1	0	0	0	1	7	0	0	0	0	D_0__Bacteria;	D_1__Firmicutes;	D_2__Clostridia;	D_3__Clostridiales;	D_4__Lachnospiraceae;	D_5__Roseburia;	D_6__uncultured
EU460859.1.1423	0	0	0	0	3	0	0	0	0	0	0	0	0	0	0	0	0	0	0	51	0	0	0	0	0	0	0	0	0	0	0	0	0	0	0	0	0	0	0	0	0	0	D_0__Bacteria;	D_1__Firmicutes;	D_2__Bacilli;	D_3__Lactobacillales;	D_4__Enterococcaceae;	D_5__Enterococcus;	D_6__uncultured
JQ452417.1.1405	0	0	123	0	0	0	0	0	0	0	0	0	0	0	0	0	0	0	0	0	1	0	0	0	0	0	0	0	0	2	0	0	0	0	0	0	0	0	0	0	0	0	D_0__Bacteria;	D_1__Firmicutes;	D_2__Bacilli;	D_3__Lactobacillales;	D_4__Streptococcaceae;	D_5__Streptococcus;	D_6__uncultured
KC305868.1.1475	0	0	0	0	0	0	0	0	0	0	0	0	0	0	0	0	0	0	0	0	0	0	181	15	0	0	0	0	0	0	0	0	0	0	0	0	0	0	0	0	0	0	D_0__Bacteria;	D_1__Proteobacteria;	D_2__Gammaproteobacteria;	D_3__Enterobacteriales;	D_4__Enterobacteriaceae;	D_5__Escherichia-Shigella;	D_6__uncultured
EU764819.1.1357	4	0	0	0	24	14	3	0	3	26	0	0	0	0	0	0	0	3	2	0	290	327	58	8	26	89	3	4	373	138	1	139	16	1	0	0	26	23	0	0	0	0	D_0__Bacteria;	D_1__Firmicutes;	D_2__Clostridia;	D_3__Clostridiales;	D_4__Lachnospiraceae;	D_5__Lachnospiraceae	NK4A136
EU507455.1.1400	0	0	0	0	0	0	0	0	0	0	0	0	0	0	0	0	0	0	0	0	0	0	0	0	0	0	0	0	0	0	0	23	0	0	0	0	0	0	0	0	0	0	D_0__Bacteria;	D_1__Firmicutes;	D_2__Clostridia;	D_3__Clostridiales;	D_4__Ruminococcaceae;	D_5__[Eubacterium]	coprostanoligenes
DQ799878.1.1375	1	49	0	0	46	3	29	4	50	0	0	0	0	0	0	0	0	0	0	0	1	1	0	0	8	4	14	3	0	0	14	29	0	86	6	20	94	0	0	0	0	0	D_0__Bacteria;	D_1__Firmicutes;	D_2__Clostridia;	D_3__Clostridiales;	D_4__Ruminococcaceae;	D_5__Subdoligranulum;	D_6__uncultured
HQ762853.1.1435	41	0	0	0	0	0	0	2	0	0	23	2	6	112	43	83	0	4	0	0	0	0	0	0	0	0	0	0	0	1	0	0	6	0	43	6	0	0	0	0	0	0	D_0__Bacteria;	D_1__Firmicutes;	D_2__Clostridia;	D_3__Clostridiales;	D_4__Lachnospiraceae;	D_5__uncultured;	D_6__uncultured
FJ507774.1.1372	0	4	0	0	0	0	0	0	14	0	0	0	0	0	0	0	0	0	0	0	0	0	0	0	0	0	0	0	0	0	0	0	0	14	0	0	7	0	0	0	0	0	D_0__Bacteria;	D_1__Firmicutes;	D_2__Clostridia;	D_3__Clostridiales;	D_4__Lachnospiraceae;	D_5__Dorea;	D_6__uncultured
GQ358350.1.1299	0	0	0	0	5	0	1	0	0	0	0	0	0	0	0	0	0	0	0	0	0	0	0	0	0	0	0	0	0	0	0	8	0	0	3	0	0	0	0	0	0	0	D_0__Bacteria;	D_1__Firmicutes;	D_2__Clostridia;	D_3__Clostridiales;	D_4__Lachnospiraceae;	D_5__Pseudobutyrivibrio;	D_6__uncultured
AJ132842.30.1345	0	0	0	1	0	1	0	0	0	2	59	129	0	0	0	0	0	0	0	0	0	1	0	0	6	1	1	0	0	1	0	0	0	0	0	0	0	0	5	49	0	0	D_0__Bacteria;	D_1__Firmicutes;	D_2__Clostridia;	D_3__Clostridiales;	D_4__Lachnospiraceae;	D_5__Dorea;	D_6__Dorea
HQ759528.1.1433	0	0	0	0	0	0	0	0	0	0	0	0	0	213	0	0	0	0	0	0	0	0	0	0	0	0	0	0	0	0	0	0	0	0	0	0	0	0	0	0	0	0	D_0__Bacteria;	D_1__Firmicutes;	D_2__Clostridia;	D_3__Clostridiales;	D_4__Ruminococcaceae;	D_5__Ruminococcaceae	UCG-014;
FJ509749.1.1376	0	0	0	0	1	26	0	1	0	7	0	0	19	9	16	42	0	0	0	0	0	12	7	33	0	0	0	5	64	0	0	0	0	1	0	0	0	7	0	0	0	0	D_0__Bacteria;	D_1__Firmicutes;	D_2__Clostridia;	D_3__Clostridiales;	D_4__Lachnospiraceae;	D_5__Lachnoclostridium;	D_6__uncultured
DQ804848.1.1393	0	0	0	0	2	0	0	7	0	0	0	136	0	1	107	0	0	0	0	1	0	0	0	1	0	0	0	0	0	0	0	0	0	0	4	73	0	0	0	0	0	0	D_0__Bacteria;	D_1__Firmicutes;	D_2__Clostridia;	D_3__Clostridiales;	D_4__Lachnospiraceae;	D_5__[Ruminococcus]	gauvreauii
FJ675853.1.1387	0	0	2	0	0	0	0	0	0	1	0	15	0	0	0	0	0	1	0	0	0	0	0	0	15	0	0	1	0	0	3	0	0	0	0	0	0	0	0	294	0	0	D_0__Bacteria;	D_1__Firmicutes;	D_2__Clostridia;	D_3__Clostridiales;	D_4__Lachnospiraceae;	D_5__Blautia;	D_6__uncultured
DQ807066.1.1291	0	0	0	0	0	0	1	13	1	8	0	0	0	0	0	0	0	0	3	149	0	0	0	0	0	0	1	27	0	0	0	0	0	0	0	0	7	0	56	0	0	0	D_0__Bacteria;	D_1__Firmicutes;	D_2__Clostridia;	D_3__Clostridiales;	D_4__Lachnospiraceae;	D_5__Lachnospiraceae	NC2004
DQ793590.1.1341	0	0	0	101	0	0	0	0	2	13	0	0	0	0	0	0	15	0	0	0	0	41	0	0	0	0	0	0	3	0	0	0	1	10	0	0	3	2	0	0	0	0	D_0__Bacteria;	D_1__Firmicutes;	D_2__Clostridia;	D_3__Clostridiales;	D_4__Ruminococcaceae;	D_5__Ruminococcus	1;
KF842981.1.1356	0	0	0	0	0	0	0	0	0	0	0	0	0	0	0	0	0	0	0	0	133	57	0	0	0	29	8	53	0	0	180	25	0	0	0	0	0	0	0	0	0	0	D_0__Bacteria;	D_1__Firmicutes;	D_2__Clostridia;	D_3__Clostridiales;	D_4__Ruminococcaceae;	D_5__Ruminococcaceae	UCG-014;
HM573427.1.1260	0	0	99	0	0	0	127	61	0	0	0	0	0	0	0	0	0	1	0	0	7	0	0	0	0	6	3	29	0	0	27	15	0	0	0	0	0	0	0	0	0	0	D_0__Archaea;	D_1__Euryarchaeota;	D_2__Methanobacteria;	D_3__Methanobacteriales;	D_4__Methanobacteriaceae;	D_5__Methanobrevibacter;	D_6__uncultured
EU466862.1.1392	1	0	0	0	1	2	7	0	0	716	1	1	0	0	0	0	13	0	3	7	0	0	0	0	0	3	36	5	0	1	0	0	2	0	0	0	0	30	0	1	0	0	D_0__Bacteria;	D_1__Firmicutes;	D_2__Clostridia;	D_3__Clostridiales;	D_4__Lachnospiraceae;	D_5__Pseudobutyrivibrio;	D_6__uncultured
DQ801330.1.1379	2	46	0	84	0	0	0	0	16	0	12	0	0	4	0	0	22	9	0	0	8	92	0	0	0	0	0	0	49	0	0	0	0	0	0	0	7	10	0	1	0	0	D_0__Bacteria;	D_1__Firmicutes;	D_2__Clostridia;	D_3__Clostridiales;	D_4__Lachnospiraceae;	D_5__Lachnospiraceae	UCG-004;
FJ369141.1.1361	16	0	0	0	0	0	0	0	0	0	0	0	0	0	0	0	37	20	0	0	0	51	0	0	0	0	0	0	33	29	0	1	86	0	0	0	0	0	0	0	0	0	D_0__Bacteria;	D_1__Firmicutes;	D_2__Clostridia;	D_3__Clostridiales;	D_4__Lachnospiraceae;	D_5__Lachnospira;	D_6__uncultured
FJ505930.1.1375	2	2	0	0	7	0	0	0	0	0	0	0	0	0	0	0	2	0	0	111	0	0	0	1	0	0	29	0	0	0	0	0	0	0	0	0	0	0	0	2	0	0	D_0__Bacteria;	D_1__Bacteroidetes;	D_2__Bacteroidia;	D_3__Bacteroidales;	D_4__Bacteroidaceae;	D_5__Bacteroides;	D_6__uncultured
DQ807776.1.1391	0	0	0	0	0	0	0	0	0	0	41	67	12	0	0	1	17	0	0	0	0	0	4	0	0	0	0	0	0	0	0	0	0	0	7	201	0	0	3	0	0	0	D_0__Bacteria;	D_1__Firmicutes;	D_2__Clostridia;	D_3__Clostridiales;	D_4__Lachnospiraceae;	D_5__Dorea;	D_6__uncultured
HQ802047.1.1447	2	0	0	0	46	108	0	0	0	0	0	0	0	0	0	0	0	0	0	0	0	0	0	0	0	41	47	1019	0	0	0	0	1	0	0	0	0	0	0	0	0	0	D_0__Bacteria;	D_1__Firmicutes;	D_2__Clostridia;	D_3__Clostridiales;	D_4__Ruminococcaceae;	D_5__Ruminiclostridium	5;
DQ804469.1.1397	0	0	1	0	0	0	3	0	0	0	0	0	0	0	0	0	0	0	0	2	0	0	0	0	0	0	2	0	0	0	0	0	0	0	10	0	0	0	0	0	0	0	D_0__Bacteria;	D_1__Firmicutes;	D_2__Clostridia;	D_3__Clostridiales;	D_4__Lachnospiraceae;	D_5__Lachnospiraceae	NK4A136
EU463375.1.1392	0	0	0	0	1	14	0	0	0	0	0	0	0	0	0	0	0	7	13	39	0	0	0	0	0	0	0	0	0	0	0	0	0	0	0	0	0	0	0	0	0	0	D_0__Bacteria;	D_1__Firmicutes;	D_2__Clostridia;	D_3__Clostridiales;	D_4__Lachnospiraceae;	D_5__Lachnoclostridium;	D_6__uncultured
EU474160.1.1412	0	0	3	18	0	0	0	0	0	0	0	0	0	0	0	0	0	0	0	0	185	173	0	0	0	0	0	0	0	0	105	95	0	0	0	0	0	0	0	0	0	0	D_0__Bacteria;	D_1__Firmicutes;	D_2__Clostridia;	D_3__Clostridiales;	D_4__Lachnospiraceae;	D_5__Blautia;	D_6__uncultured
FJ823144.1.1455	0	0	0	0	0	0	0	0	0	0	0	0	0	0	0	1	0	0	1	0	0	0	0	0	0	0	0	4	0	0	0	0	0	0	0	0	0	0	0	0	0	0	D_0__Bacteria;	D_1__Firmicutes;	D_2__Bacilli;	D_3__Lactobacillales;	D_4__Streptococcaceae;	D_5__Streptococcus;	Ambiguous_taxa
HQ814035.1.1446	0	0	0	0	0	0	1	0	0	0	0	0	0	0	0	0	0	0	0	25	0	0	1	0	0	0	10	0	0	0	0	0	19	254	0	0	0	0	0	0	0	0	D_0__Bacteria;	D_1__Firmicutes;	D_2__Clostridia;	D_3__Clostridiales;	D_4__Ruminococcaceae;	D_5__uncultured;	D_6__uncultured
EF096949.1.1405	0	0	0	0	1	0	0	0	0	0	0	0	0	0	0	0	0	0	0	5	0	0	0	0	0	0	0	0	0	0	0	0	0	0	0	0	0	0	0	0	0	0	D_0__Bacteria;	D_1__Bacteroidetes;	D_2__Bacteroidia;	D_3__Bacteroidales;	D_4__Bacteroidales	S24-7	group;
DQ796790.1.1391	0	0	0	33	39	0	0	0	0	7	0	0	0	0	0	0	34	0	1	32	0	16	0	0	0	0	30	0	11	0	3	34	0	0	0	0	0	0	0	0	0	0	D_0__Bacteria;	D_1__Firmicutes;	D_2__Clostridia;	D_3__Clostridiales;	D_4__Lachnospiraceae;	D_5__Dorea;	D_6__uncultured
JX543395.1.1366	0	0	0	28	0	0	0	0	0	0	0	0	0	0	0	0	0	0	0	0	0	0	0	0	0	0	0	0	0	0	0	0	0	0	0	0	0	0	0	0	0	0	D_0__Bacteria;	D_1__Firmicutes;	D_2__Negativicutes;	D_3__Selenomonadales;	D_4__Acidaminococcaceae;	D_5__Phascolarctobacterium;	Ambiguous_taxa
GQ134906.1.1333	0	0	0	0	0	0	0	0	0	0	0	0	0	0	0	0	0	0	0	0	0	0	0	0	0	0	0	0	0	0	17	0	0	0	0	0	0	0	0	0	0	0	D_0__Bacteria;	D_1__Firmicutes;	D_2__Clostridia;	D_3__Clostridiales;	D_4__Clostridiaceae	1;	D_5__Clostridium
EU766614.1.1358	0	0	0	8	0	0	0	0	606	5	0	0	0	0	0	0	3	1	0	3	3	10	0	0	40	0	1	4	0	5	0	3	0	62	0	0	252	1	0	0	0	0	D_0__Bacteria;	D_1__Firmicutes;	D_2__Clostridia;	D_3__Clostridiales;	D_4__Ruminococcaceae;	D_5__Ruminococcaceae	UCG-003;
KC562905.1.1400	0	0	0	0	0	0	0	0	0	0	0	0	0	0	0	0	0	0	0	0	0	0	0	0	0	0	0	0	0	0	64	0	0	0	0	0	0	0	0	0	0	0	D_0__Bacteria;	D_1__Firmicutes;	D_2__Bacilli;	D_3__Lactobacillales;	D_4__Lactobacillaceae;	D_5__Lactobacillus;	D_6__Lactobacillus
GQ157584.1.1421	0	0	0	0	0	198	0	0	0	0	0	0	0	0	0	0	0	0	0	0	0	0	0	0	0	0	0	0	0	0	0	0	0	0	0	0	0	0	0	0	0	0	D_0__Bacteria;	D_1__Firmicutes;	D_2__Negativicutes;	D_3__Selenomonadales;	D_4__Veillonellaceae;	D_5__Veillonella;	D_6__uncultured
EU763451.1.1363	0	0	2	1	0	0	0	0	0	0	0	0	0	0	0	0	0	0	0	0	114	24	0	0	0	0	0	0	0	0	109	29	0	0	0	0	0	0	0	0	0	0	D_0__Bacteria;	D_1__Firmicutes;	D_2__Erysipelotrichia;	D_3__Erysipelotrichales;	D_4__Erysipelotrichaceae;	D_5__Holdemanella;	D_6__uncultured
DQ795121.1.1387	17	0	0	33	6	9	22	84	0	0	0	8	0	0	0	0	44	0	15	23	0	44	0	0	1	2	4	2	36	0	87	0	0	0	0	0	0	0	5	18	0	0	D_0__Bacteria;	D_1__Firmicutes;	D_2__Clostridia;	D_3__Clostridiales;	D_4__Lachnospiraceae;	D_5__[Eubacterium]	hallii
DQ800623.1.1385	0	0	0	0	0	0	0	0	0	0	0	38	0	0	0	0	0	0	0	0	0	0	0	0	0	0	0	0	0	0	0	0	0	0	0	0	0	0	0	0	0	0	D_0__Bacteria;	D_1__Firmicutes;	D_2__Clostridia;	D_3__Clostridiales;	D_4__Lachnospiraceae;	D_5__Lachnospiraceae	UCG-008;
DQ795992.1.1393	0	0	0	0	0	0	0	0	0	0	0	0	0	0	0	0	0	0	0	0	0	0	0	0	0	0	41	0	0	0	0	10	0	0	0	0	0	0	0	0	0	0	D_0__Bacteria;	D_1__Firmicutes;	D_2__Clostridia;	D_3__Clostridiales;	D_4__Lachnospiraceae;	D_5__[Eubacterium]	oxidoreducens
DQ809616.1.1387	0	0	0	0	0	0	0	0	111	40	0	0	0	0	0	0	0	0	0	0	20	61	0	0	13	71	4	44	0	0	372	197	0	0	0	0	1	0	0	0	0	0	D_0__Bacteria;	D_1__Firmicutes;	D_2__Clostridia;	D_3__Clostridiales;	D_4__Christensenellaceae;	D_5__Christensenellaceae	R-7
DQ327386.1.1354	0	0	0	0	0	0	0	0	0	0	0	0	0	0	0	0	0	2	0	0	0	0	0	0	0	0	0	0	0	3	0	0	3	0	0	0	0	0	0	0	0	0	D_0__Bacteria;	D_1__Firmicutes;	D_2__Clostridia;	D_3__Clostridiales;	D_4__Lachnospiraceae;	D_5__Coprococcus	1;
KF842256.1.1381	1	0	47	57	4	303	21	2	1	1	0	1	0	0	0	35	6	3	65	0	3	235	0	2320	0	875	1	333	5	107	88	1	560	1	0	0	0	0	2	0	0	0	D_0__Bacteria;	D_1__Verrucomicrobia;	D_2__Verrucomicrobiae;	D_3__Verrucomicrobiales;	D_4__Verrucomicrobiaceae;	D_5__Akkermansia;	D_6__uncultured
GQ491376.1.1351	1	0	0	0	0	0	0	0	0	0	0	0	0	95	0	0	2	0	0	0	0	0	91	1701	0	0	0	0	0	0	0	0	0	0	0	0	0	0	0	0	0	0	D_0__Bacteria;	D_1__Firmicutes;	D_2__Erysipelotrichia;	D_3__Erysipelotrichales;	D_4__Erysipelotrichaceae;	D_5__Candidatus	Stoquefichus;
HQ781298.1.1452	112	1007	0	8	0	0	0	0	12	5	0	0	0	0	0	0	5	0	0	0	0	7	0	0	0	0	0	0	6	0	0	0	0	0	0	0	6	4	0	0	0	0	D_0__Bacteria;	D_1__Firmicutes;	D_2__Clostridia;	D_3__Clostridiales;	D_4__Lachnospiraceae;	D_5__Lachnospiraceae	UCG-006;
EU772038.1.1382	0	0	0	0	0	0	0	0	0	5	0	0	0	0	0	0	0	0	0	0	0	0	0	0	0	0	0	0	0	0	0	0	0	0	0	0	0	2	0	0	0	0	D_0__Bacteria;	D_1__Firmicutes;	D_2__Clostridia;	D_3__Clostridiales;	D_4__Ruminococcaceae;	D_5__Ruminiclostridium	6;
JQ190829.1.1352	0	0	0	0	0	0	0	0	0	30	0	0	1	0	0	0	0	0	4	0	0	344	87	0	0	27	2	46	213	1	1	1	2	0	0	0	0	0	0	0	0	0	D_0__Bacteria;	D_1__Firmicutes;	D_2__Clostridia;	D_3__Clostridiales;	D_4__Ruminococcaceae;	D_5__Ruminiclostridium	9;
EU462977.1.1390	5	0	0	0	0	0	0	0	0	0	37	47	0	0	11	6	0	0	0	0	0	0	0	0	0	0	0	0	0	0	0	0	0	0	29	634	0	0	0	0	0	0	D_0__Bacteria;	D_1__Firmicutes;	D_2__Clostridia;	D_3__Clostridiales;	D_4__Lachnospiraceae;	D_5__uncultured;	D_6__uncultured
HQ765991.1.1440	0	0	0	0	0	39	0	0	0	1	0	0	0	0	0	0	0	0	46	1	0	0	0	0	0	144	0	146	0	0	0	0	0	1	0	0	0	0	0	0	0	0	D_0__Bacteria;	D_1__Firmicutes;	D_2__Clostridia;	D_3__Clostridiales;	D_4__Lachnospiraceae;	D_5__uncultured;	D_6__uncultured
DQ805369.1.1392	19	25	115	4	0	0	467	36	433	75	3	157	0	103	0	0	141	8	0	0	0	0	3	0	0	0	0	0	318	153	927	0	190	43	0	0	1	0	334	258	0	0	D_0__Bacteria;	D_1__Firmicutes;	D_2__Clostridia;	D_3__Clostridiales;	D_4__Ruminococcaceae;	D_5__Ruminococcaceae	UCG-013;
DQ798144.1.1378	98	163	4	5	2	0	87	0	34	29	0	0	0	0	0	0	31	22	0	2	53	35	0	0	30	0	62	1	40	33	0	72	48	12	0	0	29	9	0	112	0	0	D_0__Bacteria;	D_1__Firmicutes;	D_2__Clostridia;	D_3__Clostridiales;	D_4__Ruminococcaceae;	D_5__Faecalibacterium;	D_6__uncultured
DQ807147.1.1395	42	0	5	9	3	24	1	12	0	0	0	0	0	0	0	0	12	8	24	9	7	20	0	0	0	3	0	8	22	4	157	0	12	0	0	0	0	0	2	0	0	0	D_0__Bacteria;	D_1__Firmicutes;	D_2__Clostridia;	D_3__Clostridiales;	D_4__Lachnospiraceae;	D_5__[Eubacterium]	hallii
EU771936.1.1390	1	0	0	0	0	0	0	0	0	0	0	0	0	0	1	2	0	0	0	0	0	0	0	0	0	0	0	0	0	0	0	0	0	0	611	16	0	0	0	0	0	0	D_0__Bacteria;	D_1__Firmicutes;	D_2__Clostridia;	D_3__Clostridiales;	D_4__Lachnospiraceae;	D_5__uncultured;	D_6__uncultured
EU469318.1.1268	0	0	0	0	10	0	1	0	0	0	0	0	0	0	0	0	0	0	0	6	0	0	0	0	0	0	9	0	0	0	0	3	1	0	2	0	0	0	0	0	0	0	D_0__Bacteria;	D_1__Firmicutes;	D_2__Clostridia;	D_3__Clostridiales;	D_4__Ruminococcaceae;	D_5__Ruminococcus	1;
HQ780555.1.1452	0	0	5	4	0	0	0	0	0	0	0	0	0	0	0	0	0	0	0	0	29	54	0	0	0	39	1	16	0	0	0	35	0	0	0	0	0	0	0	0	0	0	D_0__Bacteria;	D_1__Firmicutes;	D_2__Clostridia;	D_3__Clostridiales;	D_4__Lachnospiraceae;	D_5__Lachnospiraceae	NK4A136
GQ156496.1.1352	0	0	3	0	8	0	0	0	0	0	0	32	0	0	14	1	0	0	2	1	0	0	4	8	0	0	0	0	0	0	0	0	0	0	0	0	0	0	0	16	0	0	D_0__Bacteria;	D_1__Proteobacteria;	D_2__Gammaproteobacteria;	D_3__Enterobacteriales;	D_4__Enterobacteriaceae;	D_5__Escherichia-Shigella;	D_6__uncultured
DQ794986.1.1388	91	0	18	0	21	39	45	0	0	11	0	3	2	0	0	0	1	28	41	70	22	0	0	0	2	11	5	12	0	39	279	4	42	0	0	0	0	9	0	14	0	0	D_0__Bacteria;	D_1__Firmicutes;	D_2__Clostridia;	D_3__Clostridiales;	D_4__Lachnospiraceae;	D_5__[Eubacterium]	hallii
DQ805757.1.1393	0	27	0	0	0	0	0	0	41	0	0	0	0	0	0	0	1	1	0	0	0	0	0	0	7	15	0	4	0	0	0	0	0	29	0	0	67	0	6	24	0	0	D_0__Bacteria;	D_1__Firmicutes;	D_2__Clostridia;	D_3__Clostridiales;	D_4__Lachnospiraceae;	D_5__Lachnoclostridium;	D_6__uncultured
DQ794197.1.1377	2	0	58	0	0	0	0	0	0	0	0	0	0	0	0	0	0	0	15	0	4	0	0	0	0	4	0	4	0	0	218	7	0	0	0	0	0	0	0	0	0	0	D_0__Bacteria;	D_1__Firmicutes;	D_2__Clostridia;	D_3__Clostridiales;	D_4__Lachnospiraceae;	D_5__Blautia;	D_6__uncultured
DQ905348.1.1458	0	0	0	0	0	0	0	0	0	362	0	0	0	0	0	0	0	0	0	0	70	14	0	0	0	1	0	0	0	0	1019	41	0	0	0	0	0	0	0	0	0	0	D_0__Bacteria;	D_1__Firmicutes;	D_2__Clostridia;	D_3__Clostridiales;	D_4__Ruminococcaceae;	D_5__Ruminococcaceae	UCG-014;
EU773981.1.1367	0	0	0	13	0	0	0	52	0	0	0	0	0	0	0	0	8	3	0	0	0	1	0	0	0	0	0	0	29	16	0	0	0	0	0	0	0	0	3	0	0	0	D_0__Bacteria;	D_1__Firmicutes;	D_2__Clostridia;	D_3__Clostridiales;	D_4__Ruminococcaceae;	D_5__Ruminococcaceae	UCG-002;
DQ807625.1.1393	9	0	0	0	0	60	0	0	0	70	0	0	0	0	0	0	0	0	8	0	21	0	0	0	0	39	0	23	0	0	41	2	0	2	0	0	0	120	0	0	0	0	D_0__Bacteria;	D_1__Firmicutes;	D_2__Clostridia;	D_3__Clostridiales;	D_4__Lachnospiraceae;	D_5__Roseburia;	D_6__uncultured
DQ806947.1.1389	0	41	0	0	0	0	0	0	111	1	0	1123	2	0	95	1	0	0	0	0	0	2	0	0	0	0	0	0	1	1	1	0	0	417	0	0	20	1	0	221	0	0	D_0__Bacteria;	D_1__Firmicutes;	D_2__Clostridia;	D_3__Clostridiales;	D_4__Lachnospiraceae;	D_5__Blautia;	D_6__uncultured
DQ810044.1.1375	2	0	0	0	52	2	235	3	1	0	0	0	0	0	0	0	1	1	0	196	2	0	0	0	0	0	112	2	1	0	0	295	3	0	0	0	0	0	0	1	0	0	D_0__Bacteria;	D_1__Firmicutes;	D_2__Clostridia;	D_3__Clostridiales;	D_4__Lachnospiraceae;	D_5__Blautia;	D_6__uncultured
HQ740095.1.1447	0	0	0	0	2	1902	3	1477	0	0	1	0	0	0	0	0	0	0	0	0	0	0	0	1	0	14	0	33	0	0	1	0	0	0	0	0	0	0	0	0	0	0	D_0__Bacteria;	D_1__Firmicutes;	D_2__Clostridia;	D_3__Clostridiales;	D_4__Ruminococcaceae;	D_5__uncultured;	D_6__uncultured
JF199261.1.1369	0	0	5	0	0	0	0	0	0	0	0	0	0	0	0	0	0	0	0	0	1	0	0	0	0	0	0	0	0	5	0	0	0	0	0	0	0	0	0	0	0	0	D_0__Bacteria;	D_1__Firmicutes;	D_2__Bacilli;	D_3__Lactobacillales;	D_4__Streptococcaceae;	D_5__Streptococcus;	D_6__uncultured
DQ808706.1.1297	0	0	0	0	1	0	4	0	0	0	0	0	0	0	0	0	1	63	0	0	5	0	0	0	0	0	0	0	0	8	0	34	0	0	0	0	0	0	0	0	0	0	D_0__Bacteria;	D_1__Firmicutes;	D_2__Clostridia;	D_3__Clostridiales;	D_4__Lachnospiraceae;	D_5__Lachnospiraceae	NK4A136
DQ794184.1.1391	0	0	0	0	0	3	0	0	0	0	0	0	0	0	0	2	0	0	0	0	0	0	0	0	0	0	0	1	0	0	1	0	0	0	0	0	0	0	0	0	0	0	D_0__Bacteria;	D_1__Firmicutes;	D_2__Clostridia;	D_3__Clostridiales;	D_4__Lachnospiraceae;	D_5__uncultured;	D_6__uncultured
DQ806804.1.1382	0	0	0	0	26	0	1	0	0	0	0	7	0	0	0	0	0	5	1	295	0	0	0	0	0	1	106	3	0	1	0	87	3	0	0	0	0	0	0	1	0	0	D_0__Bacteria;	D_1__Firmicutes;	D_2__Clostridia;	D_3__Clostridiales;	D_4__Ruminococcaceae;	D_5__Faecalibacterium;	D_6__uncultured
EU762816.1.1354	0	0	14	88	0	0	0	0	4	34	0	0	0	0	0	0	191	39	189	280	60	196	0	0	27	43	6	94	407	40	3	104	21	4	0	0	21	0	0	0	0	0	D_0__Bacteria;	D_1__Firmicutes;	D_2__Clostridia;	D_3__Clostridiales;	D_4__Lachnospiraceae;	D_5__Incertae	Sedis;
DQ798046.1.1386	0	0	0	0	0	0	0	0	3	0	0	0	0	0	0	0	0	0	0	0	0	0	0	0	0	0	32	9	0	0	0	0	0	0	0	0	4	0	0	0	0	0	D_0__Bacteria;	D_1__Firmicutes;	D_2__Clostridia;	D_3__Clostridiales;	D_4__Ruminococcaceae;	D_5__Ruminococcus	2;
DQ798522.1.1396	0	0	0	0	0	1	1712	1	0	0	0	5	0	0	0	0	0	0	3029	0	0	0	0	124	0	0	0	67	0	3	0	0	0	0	0	0	0	0	0	0	0	0	D_0__Bacteria;	D_1__Firmicutes;	D_2__Clostridia;	D_3__Clostridiales;	D_4__Lachnospiraceae;	D_5__Tyzzerella	4;
DQ802266.1.1390	0	0	0	0	0	0	6	362	0	26	0	0	0	0	0	0	0	2	0	0	0	0	0	0	0	0	0	0	0	1	0	0	0	0	0	0	0	1	0	0	0	0	D_0__Bacteria;	D_1__Firmicutes;	D_2__Clostridia;	D_3__Clostridiales;	D_4__Lachnospiraceae;	D_5__Blautia;	D_6__uncultured
HQ777831.1.1412	0	0	0	0	0	2	1	0	0	0	0	20	0	80	231	463	0	0	0	0	0	0	0	0	0	0	0	0	0	0	0	0	0	0	0	0	0	0	0	0	0	0	D_0__Bacteria;	D_1__Firmicutes;	D_2__Clostridia;	D_3__Clostridiales;	D_4__Lachnospiraceae;	D_5__Blautia;	D_6__uncultured
HQ782814.1.1452	0	1	0	192	0	0	0	0	1	0	0	0	0	0	0	0	0	0	0	0	0	232	0	0	0	0	426	13	0	0	0	421	0	0	0	0	876	46	0	0	0	1	D_0__Bacteria;	D_1__Bacteroidetes;	D_2__Bacteroidia;	D_3__Bacteroidales;	D_4__Prevotellaceae;	D_5__Prevotella	9;
HQ781216.1.1320	13	0	0	9	0	0	0	0	0	0	0	3	0	0	72	3	0	0	0	0	0	0	0	0	0	0	0	0	3	14	0	0	2	0	0	0	0	0	0	0	0	0	D_0__Bacteria;	D_1__Firmicutes;	D_2__Clostridia;	D_3__Clostridiales;	D_4__Lachnospiraceae;	D_5__Lachnoclostridium;	D_6__uncultured
DQ804562.1.1392	0	10	0	1	0	0	0	0	0	0	0	78	0	0	0	0	1	0	0	0	0	0	0	0	6	0	0	0	0	0	0	0	0	0	1	0	0	0	0	96	0	0	D_0__Bacteria;	D_1__Firmicutes;	D_2__Clostridia;	D_3__Clostridiales;	D_4__Lachnospiraceae;	D_5__Pseudobutyrivibrio;	D_6__uncultured
HQ760344.1.1441	981	1	69	0	0	0	0	0	0	0	0	0	0	0	0	0	0	0	0	0	0	0	0	0	0	0	0	0	0	0	0	0	0	0	0	0	0	0	0	0	0	0	D_0__Bacteria;	D_1__Bacteroidetes;	D_2__Bacteroidia;	D_3__Bacteroidales;	D_4__Porphyromonadaceae;	D_5__Odoribacter;	D_6__uncultured
EU506598.1.1407	0	0	0	0	0	4	0	0	0	0	0	0	0	0	0	3	0	0	7	0	0	0	0	0	0	1	0	2	0	0	0	0	0	0	0	0	0	0	0	0	0	0	D_0__Bacteria;	D_1__Firmicutes;	D_2__Clostridia;	D_3__Clostridiales;	D_4__Ruminococcaceae;	D_5__Ruminiclostridium	9;
EU455528.1.1411	0	0	0	0	0	4	0	0	0	0	0	0	0	0	0	3	0	0	2	0	0	0	0	0	0	0	0	0	0	0	0	0	0	0	0	0	0	0	0	0	0	0	D_0__Bacteria;	D_1__Bacteroidetes;	D_2__Bacteroidia;	D_3__Bacteroidales;	D_4__Bacteroidales	S24-7	group;
KF098860.1.1353	0	0	0	0	0	0	7	0	0	0	0	0	0	0	0	0	0	0	0	0	0	0	0	0	0	0	0	0	0	0	0	0	0	0	0	0	0	0	0	0	0	0	D_0__Bacteria;	D_1__Firmicutes;	D_2__Clostridia;	D_3__Clostridiales;	D_4__Family	XI;	D_5__Ezakiella;
AY981890.1.1353	1	104	0	11	0	0	1	0	18	1	0	0	0	0	0	0	1	15	0	2	4	7	0	0	0	0	1	0	4	2	0	2	0	0	0	0	13	6	0	0	0	0	D_0__Bacteria;	D_1__Firmicutes;	D_2__Clostridia;	D_3__Clostridiales;	D_4__Lachnospiraceae;	D_5__Lachnospiraceae	UCG-004;
EU461606.1.1390	0	0	0	0	0	0	0	0	4	9	0	0	0	0	0	0	0	0	0	0	0	0	0	0	0	0	0	0	0	0	0	1	0	0	0	0	8	2	0	0	0	0	D_0__Bacteria;	D_1__Firmicutes;	D_2__Clostridia;	D_3__Clostridiales;	D_4__Lachnospiraceae;	D_5__Blautia;	D_6__uncultured
FJ681674.1.1441	0	0	0	0	0	0	0	0	0	215	0	0	0	0	0	0	0	0	0	0	0	0	0	0	0	0	0	0	0	0	0	0	0	0	0	0	0	7	0	0	0	0	D_0__Bacteria;	D_1__Firmicutes;	D_2__Clostridia;	D_3__Clostridiales;	D_4__Lachnospiraceae;	D_5__Pseudobutyrivibrio;	D_6__uncultured
FJ679555.1.1402	0	0	5	0	0	0	0	1	0	0	0	0	0	0	0	0	0	26	0	0	5	0	0	0	0	0	0	0	0	2	0	0	0	0	0	0	0	0	0	0	0	0	D_0__Bacteria;	D_1__Firmicutes;	D_2__Clostridia;	D_3__Clostridiales;	D_4__Lachnospiraceae;	D_5__[Ruminococcus]	gauvreauii
JX048491.1.1431	0	0	193	3	5	1	0	0	0	0	0	35	0	0	10	51	0	0	0	5	0	0	10	6	0	0	0	0	0	1	0	0	2	2	0	0	6	1	0	7	0	0	D_0__Bacteria;	D_1__Proteobacteria;	D_2__Gammaproteobacteria;	D_3__Enterobacteriales;	D_4__Enterobacteriaceae;	D_5__Escherichia-Shigella;	Ambiguous_taxa
GQ158508.1.1486	1	0	310	0	1	0	0	0	0	0	0	0	0	0	0	0	0	0	0	1	0	0	0	0	0	0	0	0	0	1	0	0	0	0	0	0	0	0	0	0	0	0	D_0__Bacteria;	D_1__Proteobacteria;	D_2__Gammaproteobacteria;	D_3__Enterobacteriales;	D_4__Enterobacteriaceae;	D_5__Escherichia-Shigella;	D_6__uncultured
EU767201.1.1359	0	0	1	3	6	1	0	0	361	230	0	0	0	0	220	560	3	6	0	0	0	2	27	55	19	80	49	53	0	0	1	0	0	0	0	0	0	0	0	0	0	0	D_0__Bacteria;	D_1__Bacteroidetes;	D_2__Bacteroidia;	D_3__Bacteroidales;	D_4__Bacteroidaceae;	D_5__Bacteroides;	D_6__uncultured
HQ780788.1.1455	0	0	218	0	0	0	0	0	0	0	0	0	0	0	0	0	0	0	0	0	16	36	0	0	0	91	27	164	0	0	3	19	0	0	0	0	0	0	0	0	0	0	D_0__Bacteria;	D_1__Firmicutes;	D_2__Clostridia;	D_3__Clostridiales;	D_4__Lachnospiraceae;	D_5__Lachnospiraceae	NC2004
DQ824358.1.1390	0	0	0	4	0	0	0	1	0	0	19	0	0	0	0	0	0	0	1	0	0	0	0	0	0	0	0	0	3	0	7	0	0	0	0	6	0	0	10	0	0	0	D_0__Bacteria;	D_1__Firmicutes;	D_2__Clostridia;	D_3__Clostridiales;	D_4__Lachnospiraceae;	D_5__Blautia;	D_6__uncultured
KF842608.1.1422	0	0	0	0	0	0	0	9	0	25	0	0	0	0	0	0	0	0	0	0	0	0	0	0	81	215	0	0	0	0	0	0	0	0	0	0	0	0	0	0	0	0	D_0__Bacteria;	D_1__Bacteroidetes;	D_2__Bacteroidia;	D_3__Bacteroidales;	D_4__Porphyromonadaceae;	D_5__Barnesiella;	D_6__uncultured
FJ682931.1.1375	16	0	0	0	0	49	0	0	0	0	0	4	13	0	0	0	0	0	55	0	0	0	0	0	0	14	0	58	1	1	0	0	0	0	0	0	0	15	0	0	0	0	D_0__Bacteria;	D_1__Firmicutes;	D_2__Clostridia;	D_3__Clostridiales;	D_4__Lachnospiraceae;	D_5__Lachnoclostridium;	D_6__uncultured
GQ448326.1.1372	0	0	0	0	0	0	0	16	11	97	32	0	0	0	0	0	4	2	0	0	0	0	0	0	6	2	0	0	1	0	0	0	2	2	0	0	5	130	330	0	0	0	D_0__Bacteria;	D_1__Firmicutes;	D_2__Clostridia;	D_3__Clostridiales;	D_4__Ruminococcaceae;	D_5__Faecalibacterium;	D_6__uncultured
LM611903.1.1457	0	0	81	1	2	0	0	0	0	0	0	0	0	0	0	0	0	0	0	7	3	0	0	0	0	0	19	1	0	15	0	2	0	0	0	0	0	0	0	0	0	0	D_0__Bacteria;	D_1__Firmicutes;	D_2__Bacilli;	D_3__Lactobacillales;	D_4__Streptococcaceae;	D_5__Streptococcus;	D_6__Streptococcus
DQ793653.1.1400	0	12	417	40	0	0	56	0	5	0	0	0	0	0	0	0	0	0	0	77	0	50	0	0	6	44	0	0	0	0	0	0	0	44	0	0	12	0	0	0	0	0	D_0__Bacteria;	D_1__Firmicutes;	D_2__Clostridia;	D_3__Clostridiales;	D_4__Ruminococcaceae;	D_5__Ruminococcaceae	UCG-002;
FJ506154.1.1376	0	0	0	0	0	42	2	0	0	0	2	3	2	0	2	2343	0	5	48	1	0	0	0	0	0	0	0	1	1	1	0	0	0	0	0	3	0	0	0	1	0	0	D_0__Bacteria;	D_1__Firmicutes;	D_2__Clostridia;	D_3__Clostridiales;	D_4__Lachnospiraceae;	D_5__Lachnoclostridium;	D_6__uncultured
FJ370381.1.1379	28	0	14	0	1	1	0	0	0	0	0	0	0	0	0	0	0	28	1	0	51	1	0	0	0	0	0	0	0	91	0	0	49	0	0	0	0	0	0	0	0	0	D_0__Bacteria;	D_1__Firmicutes;	D_2__Clostridia;	D_3__Clostridiales;	D_4__Lachnospiraceae;	D_5__Blautia;	D_6__uncultured
EU763791.1.1356	0	0	0	0	0	0	8	0	71	0	0	0	0	0	0	0	0	0	24	0	1	213	0	0	39	86	0	2	0	0	1	10	0	0	0	0	10	0	40	324	0	0	D_0__Bacteria;	D_1__Firmicutes;	D_2__Clostridia;	D_3__Clostridiales;	D_4__Lachnospiraceae;	D_5__Lachnospira;	D_6__uncultured
EF098731.1.1395	200	0	27	76	48	230	151	0	0	0	0	0	0	0	0	0	101	65	162	247	16	18	14	119	0	251	78	127	93	122	77	62	58	1	858	0	0	16	1	0	0	0	D_0__Bacteria;	D_1__Bacteroidetes;	D_2__Bacteroidetes	VC2.1	Bac22;	D_3__uncultured	bacterium;
HQ762909.1.1437	0	0	0	1	0	0	0	0	0	8	8	0	82	0	0	0	0	0	0	1	0	0	0	0	0	0	0	0	0	0	0	0	0	0	0	0	0	9	1	0	0	0	D_0__Bacteria;	D_1__Firmicutes;	D_2__Clostridia;	D_3__Clostridiales;	D_4__Lachnospiraceae;	D_5__Lachnoclostridium;	D_6__uncultured
JF162742.1.1351	11	7	4	33	4	19	28	86	6	0	3	7	0	0	0	0	55	2	27	13	8	63	0	0	1	7	2	10	26	27	154	2	9	19	0	0	1	0	8	16	0	0	D_0__Bacteria;	D_1__Firmicutes;	D_2__Clostridia;	D_3__Clostridiales;	D_4__Lachnospiraceae;	D_5__[Eubacterium]	hallii
HQ775555.1.1445	0	0	10	9	1	0	0	0	95	8	0	0	0	119	0	0	2	9	0	1	13	5	3	12	1	0	1	0	2	62	0	14	22	143	0	0	0	0	0	36	0	0	D_0__Bacteria;	D_1__Bacteroidetes;	D_2__Bacteroidia;	D_3__Bacteroidales;	D_4__Bacteroidaceae;	D_5__Bacteroides;	D_6__uncultured
KC245316.1.1463	0	0	0	0	0	0	0	0	0	0	0	0	0	281	0	0	0	0	0	0	0	0	1	117	0	0	0	0	0	0	0	0	0	0	0	0	0	0	0	0	0	0	D_0__Bacteria;	D_1__Firmicutes;	D_2__Clostridia;	D_3__Clostridiales;	D_4__Lachnospiraceae;	D_5__uncultured;	D_6__uncultured
GQ493012.1.1358	1	0	0	0	0	0	0	0	0	0	13	69	1	0	40	24	0	0	0	0	0	0	0	0	0	0	0	0	0	0	0	0	0	6	0	62	0	0	2	17	0	0	D_0__Bacteria;	D_1__Firmicutes;	D_2__Clostridia;	D_3__Clostridiales;	D_4__Lachnospiraceae;	D_5__Lachnoclostridium;	D_6__uncultured
DQ795404.1.1393	0	0	0	0	0	0	0	0	0	0	0	0	0	0	0	11	0	0	0	0	0	0	0	0	0	0	0	2	0	0	8	0	0	0	0	0	0	0	0	0	0	0	D_0__Bacteria;	D_1__Firmicutes;	D_2__Clostridia;	D_3__Clostridiales;	D_4__Lachnospiraceae;	D_5__Fusicatenibacter;	D_6__uncultured
EU505198.1.1426	0	0	0	0	0	16	0	0	0	0	0	0	0	0	0	0	0	0	1	0	0	0	0	0	0	0	0	0	0	0	0	0	0	0	0	0	0	0	0	0	0	0	D_0__Bacteria;	D_1__Firmicutes;	D_2__Bacilli;	D_3__Lactobacillales;	D_4__Lactobacillaceae;	D_5__Lactobacillus;	D_6__uncultured
KF841810.1.1386	0	0	0	0	0	0	0	0	0	1	0	73	0	0	0	0	0	0	0	0	0	0	0	0	6	0	0	0	0	0	0	0	0	0	0	0	0	0	0	99	0	0	D_0__Bacteria;	D_1__Firmicutes;	D_2__Clostridia;	D_3__Clostridiales;	D_4__Ruminococcaceae;	D_5__Ruminococcus	1;
DQ796880.1.1390	1	40	0	0	0	0	0	197	313	0	0	0	0	0	0	0	1	0	0	0	0	0	0	0	0	0	1	1	1	1	0	0	0	118	0	0	7	0	20	47	0	0	D_0__Bacteria;	D_1__Firmicutes;	D_2__Clostridia;	D_3__Clostridiales;	D_4__Lachnospiraceae;	D_5__Blautia;	D_6__uncultured
DQ796163.1.1382	0	0	3	17	0	0	104	41	0	0	0	0	0	0	0	0	0	0	0	0	64	77	0	0	4	19	7	59	0	0	1	39	70	3	0	0	16	64	354	186	0	0	D_0__Bacteria;	D_1__Firmicutes;	D_2__Clostridia;	D_3__Clostridiales;	D_4__Ruminococcaceae;	D_5__Ruminococcaceae	UCG-002;
KF842610.1.1392	0	1	0	4	0	0	0	1	2	0	8	0	0	0	0	0	10	0	0	0	0	0	1	0	4	0	0	0	15	0	0	0	0	33	0	0	2	0	5	3	0	0	D_0__Bacteria;	D_1__Firmicutes;	D_2__Clostridia;	D_3__Clostridiales;	D_4__Lachnospiraceae;	D_5__Lachnospiraceae	NK4A136
DQ800835.1.1249	0	0	0	0	0	0	0	4	0	0	0	0	0	0	0	0	0	0	0	0	0	0	0	0	0	0	0	0	0	0	0	0	0	0	0	0	0	0	2	0	0	0	D_0__Bacteria;	D_1__Firmicutes;	D_2__Clostridia;	D_3__Clostridiales;	D_4__Lachnospiraceae;	D_5__[Ruminococcus]	gauvreauii
DQ800712.1.1396	4	0	0	2	0	0	1	0	0	1	0	0	0	0	0	0	1	2	0	3	3	3	0	0	0	0	1	0	4	0	0	2	1	0	0	0	0	1	0	0	0	0	D_0__Bacteria;	D_1__Firmicutes;	D_2__Clostridia;	D_3__Clostridiales;	D_4__Ruminococcaceae;	D_5__Faecalibacterium;	D_6__uncultured
DQ793417.1.1390	80	0	0	0	0	0	0	0	0	0	13	37	0	0	0	0	15	25	0	0	0	0	0	1	0	0	0	7	6	14	0	0	9	0	0	0	0	7	6	57	0	0	D_0__Bacteria;	D_1__Firmicutes;	D_2__Clostridia;	D_3__Clostridiales;	D_4__Ruminococcaceae;	D_5__Anaerotruncus;	D_6__uncultured
EU466759.1.1392	6	4	0	0	0	1	0	0	0	0	159	16	0	0	0	0	0	1	0	0	1	0	0	0	0	3	0	4	0	0	0	0	0	30	0	0	0	0	0	0	0	0	D_0__Bacteria;	D_1__Firmicutes;	D_2__Clostridia;	D_3__Clostridiales;	D_4__Lachnospiraceae;	D_5__Lachnoclostridium;	D_6__uncultured
DQ808094.1.1389	1	0	0	0	1	0	0	0	0	0	0	0	0	0	0	0	0	0	0	9	0	0	0	0	0	0	3	0	0	0	0	2	0	0	0	0	0	0	0	0	0	0	D_0__Bacteria;	D_1__Firmicutes;	D_2__Clostridia;	D_3__Clostridiales;	D_4__Lachnospiraceae;	D_5__Blautia;	Ambiguous_taxa
EU462279.1.1401	0	0	0	390	0	0	0	0	0	0	0	0	0	0	0	0	0	0	0	0	65	51	0	0	0	0	35	79	0	0	3	8	0	3	0	0	761	666	1	0	0	0	D_0__Bacteria;	D_1__Bacteroidetes;	D_2__Bacteroidia;	D_3__Bacteroidales;	D_4__Prevotellaceae;	D_5__Prevotella	9;
FJ679491.1.1405	0	0	0	0	0	0	0	0	0	0	0	0	0	0	0	0	0	5	0	0	2	0	0	0	0	0	0	0	0	1	0	0	2	0	0	0	0	0	0	0	0	0	D_0__Bacteria;	D_1__Firmicutes;	D_2__Clostridia;	D_3__Clostridiales;	D_4__Lachnospiraceae;	D_5__uncultured;	D_6__uncultured
DQ797969.1.1381	0	0	0	0	0	0	0	0	0	16	0	0	0	0	0	0	0	0	0	0	0	0	0	0	0	0	0	0	0	0	0	0	0	0	0	0	0	0	0	0	0	0	D_0__Bacteria;	D_1__Firmicutes;	D_2__Clostridia;	D_3__Clostridiales;	D_4__Christensenellaceae;	D_5__Christensenellaceae	R-7
FJ365595.1.1387	8	0	7	0	0	0	0	0	0	0	0	0	0	0	0	0	0	37	0	0	12	0	0	0	0	0	0	2	0	41	0	0	30	0	0	0	0	0	0	0	0	0	D_0__Bacteria;	D_1__Firmicutes;	D_2__Clostridia;	D_3__Clostridiales;	D_4__Lachnospiraceae;	D_5__Dorea;	D_6__uncultured
HQ810773.1.1450	2	1403	0	0	0	0	1	0	0	0	0	2	15	3626	0	0	0	0	0	0	0	0	0	0	0	0	0	0	14	0	0	1	0	607	0	0	1	0	0	0	0	0	D_0__Bacteria;	D_1__Bacteroidetes;	D_2__Bacteroidia;	D_3__Bacteroidales;	D_4__Bacteroidaceae;	D_5__Bacteroides;	D_6__uncultured
KF843531.1.1441	13	0	0	0	0	0	0	0	0	0	0	9	0	0	0	0	0	0	0	0	0	0	0	0	0	0	0	0	0	2	0	0	0	0	0	0	0	0	0	0	0	0	D_0__Bacteria;	D_1__Firmicutes;	D_2__Clostridia;	D_3__Clostridiales;	D_4__Lachnospiraceae;	D_5__Lachnoclostridium;	D_6__uncultured
FJ509883.1.1381	1	0	18	0	0	0	0	0	0	0	0	0	0	0	0	0	0	0	0	0	0	0	0	0	0	0	0	0	0	0	0	0	0	0	0	0	0	0	0	0	0	0	D_0__Bacteria;	D_1__Actinobacteria;	D_2__Actinobacteria;	D_3__Actinomycetales;	D_4__Actinomycetaceae;	D_5__Actinomyces;	Ambiguous_taxa
DQ808720.1.1403	0	0	0	0	0	0	0	0	0	0	0	0	0	0	0	0	0	0	0	0	0	0	0	0	0	0	40	0	0	0	0	0	0	0	0	0	0	0	0	0	0	0	D_0__Bacteria;	D_1__Firmicutes;	D_2__Clostridia;	D_3__Clostridiales;	D_4__Ruminococcaceae;	D_5__Faecalibacterium;	D_6__uncultured
EU504624.1.1389	0	0	0	0	0	0	0	0	0	0	0	80	0	0	72	0	0	0	0	0	0	0	0	0	0	0	0	0	0	0	0	0	0	0	0	0	0	0	0	37	0	0	D_0__Bacteria;	D_1__Firmicutes;	D_2__Clostridia;	D_3__Clostridiales;	D_4__Lachnospiraceae;	D_5__uncultured;	D_6__uncultured
FJ369613.1.1366	0	0	38	0	0	0	0	9	0	0	0	0	0	0	0	0	12	55	0	0	31	0	0	0	0	26	135	0	0	0	140	324	205	371	0	0	2	0	0	0	0	0	D_0__Bacteria;	D_1__Actinobacteria;	D_2__Actinobacteria;	D_3__Bifidobacteriales;	D_4__Bifidobacteriaceae;	D_5__Bifidobacterium;	D_6__uncultured
AY977739.1.1355	0	0	0	0	0	0	34	86	0	0	0	0	0	0	0	0	0	0	0	0	0	0	0	0	0	0	0	0	0	0	0	0	0	0	0	0	0	0	0	0	0	0	D_0__Bacteria;	D_1__Firmicutes;	D_2__Clostridia;	D_3__Clostridiales;	D_4__Lachnospiraceae;	D_5__[Ruminococcus]	gauvreauii
DQ799632.1.1346	126	0	1	0	62	123	0	0	0	54	1	2	0	0	0	0	0	78	234	42	26	0	0	0	0	24	35	47	2	68	5	4	529	0	113	16	0	71	2	8	0	0	D_0__Bacteria;	D_1__Firmicutes;	D_2__Clostridia;	D_3__Clostridiales;	D_4__Ruminococcaceae;	D_5__Ruminiclostridium	5;
FJ509801.1.1376	0	0	0	0	0	19	0	2	0	0	0	0	9	0	0	446	0	0	58	0	0	0	0	0	0	0	0	0	0	0	0	0	0	0	0	0	0	0	0	0	0	0	D_0__Bacteria;	D_1__Firmicutes;	D_2__Clostridia;	D_3__Clostridiales;	D_4__Lachnospiraceae;	D_5__uncultured;	D_6__uncultured
DQ796588.1.1404	0	0	0	0	0	0	0	0	0	0	0	0	0	0	0	0	0	0	0	0	0	0	0	0	0	1	0	2	0	0	27	0	0	0	0	0	0	0	0	0	0	0	D_0__Bacteria;	D_1__Firmicutes;	D_2__Erysipelotrichia;	D_3__Erysipelotrichales;	D_4__Erysipelotrichaceae;	D_5__Turicibacter;	D_6__uncultured
AY984680.1.1346	0	0	0	0	0	0	213	0	1	0	0	76	0	0	15	1	0	0	0	252	0	0	0	0	0	0	23	0	0	5	0	8	0	12	146	4	3	0	0	56	0	0	D_0__Bacteria;	D_1__Firmicutes;	D_2__Erysipelotrichia;	D_3__Erysipelotrichales;	D_4__Erysipelotrichaceae;	D_5__Erysipelatoclostridium;	D_6__uncultured
AB050850.1.1358	0	0	0	368	0	0	0	0	0	0	0	0	0	0	0	0	0	0	0	0	7	291	0	0	0	0	117	21	0	0	2	476	0	0	0	0	713	1409	0	0	0	0	D_0__Bacteria;	D_1__Bacteroidetes;	D_2__Bacteroidia;	D_3__Bacteroidales;	D_4__Prevotellaceae;	D_5__Prevotella	9;
HK242117.1.1341	0	0	0	1	1	1	0	0	30	28	27	13	0	0	22	153	1	0	0	71	0	0	275	5	0	0	17	1	10	0	0	309	0	0	14	0	39	17	0	0	0	0	D_0__Bacteria;	D_1__Bacteroidetes;	D_2__Bacteroidia;	D_3__Bacteroidales;	D_4__Bacteroidaceae;	D_5__Bacteroides;	D_6__unidentified
DQ808957.1.1288	2	2	0	58	0	0	0	1	0	1	0	0	0	0	0	0	39	0	0	0	0	10	0	0	0	0	0	0	14	0	0	0	1	2	0	0	2	0	0	0	0	0	D_0__Bacteria;	D_1__Firmicutes;	D_2__Clostridia;	D_3__Clostridiales;	D_4__Lachnospiraceae;	D_5__Pseudobutyrivibrio;	D_6__uncultured
HQ759410.1.1437	23	7	0	3	0	0	15	1	4	0	0	142	0	0	0	0	7	4	3	45	2	0	0	0	0	0	0	0	0	0	0	0	35	27	0	0	0	1	25	143	0	0	D_0__Bacteria;	D_1__Firmicutes;	D_2__Clostridia;	D_3__Clostridiales;	D_4__Ruminococcaceae;	D_5__Ruminococcaceae	UCG-002;
DQ802395.1.1389	17	0	21	0	0	0	0	0	0	0	0	0	0	0	0	0	0	14	0	0	16	0	0	0	0	4	0	3	0	9	0	0	0	0	0	0	0	0	0	0	0	0	D_0__Bacteria;	D_1__Firmicutes;	D_2__Clostridia;	D_3__Clostridiales;	D_4__Lachnospiraceae;	D_5__Lachnospiraceae	NK4A136
GQ493120.1.1377	0	0	0	0	0	0	0	0	0	0	0	0	0	0	0	0	0	0	0	0	5	0	0	0	0	0	0	0	0	0	0	0	0	0	1693	0	0	0	0	0	0	0	D_0__Bacteria;	D_1__Firmicutes;	D_2__Clostridia;	D_3__Clostridiales;	D_4__Lachnospiraceae;	D_5__uncultured;	D_6__uncultured
DQ799214.1.1391	10	67	0	5	0	0	0	0	4	0	0	0	0	0	33	1	22	7	0	0	4	116	0	0	0	0	0	0	80	5	0	0	8	29	0	0	0	0	0	2	0	0	D_0__Bacteria;	D_1__Firmicutes;	D_2__Clostridia;	D_3__Clostridiales;	D_4__Lachnospiraceae;	D_5__Roseburia;	D_6__uncultured
FJ370936.1.1394	1	3	1	0	34	4	16	0	2	0	0	0	0	0	0	0	0	1	3	23	0	0	0	0	0	1	21	3	0	0	0	2	0	3	6	0	1	0	0	0	0	0	D_0__Bacteria;	D_1__Firmicutes;	D_2__Clostridia;	D_3__Clostridiales;	D_4__Lachnospiraceae;	D_5__Dorea;	D_6__uncultured
GQ493767.1.1385	0	0	0	0	0	0	0	1	0	0	1	0	0	0	0	0	0	0	0	0	0	0	0	0	0	0	0	0	0	0	0	0	0	0	0	131	0	0	0	0	0	0	D_0__Bacteria;	D_1__Firmicutes;	D_2__Clostridia;	D_3__Clostridiales;	D_4__Lachnospiraceae;	D_5__Blautia;	D_6__uncultured
GQ493483.1.1357	0	0	0	0	0	0	0	2	0	0	5	17	0	0	1	0	0	0	0	0	0	0	0	0	0	0	0	0	0	0	0	0	0	0	24	252	0	0	0	0	0	0	D_0__Bacteria;	D_1__Firmicutes;	D_2__Clostridia;	D_3__Clostridiales;	D_4__Lachnospiraceae;	D_5__Blautia;	D_6__uncultured
EU462546.1.1305	0	0	1	1	0	17	2	0	0	0	0	0	0	0	0	0	392	196	0	0	24	68	0	0	10	87	0	17	40	6	6	47	0	0	0	0	0	0	0	0	0	0	D_0__Bacteria;	D_1__Firmicutes;	D_2__Clostridia;	D_3__Clostridiales;	D_4__Lachnospiraceae;	D_5__Lachnospiraceae	NK4A136
DQ804653.1.1393	0	22	0	0	0	0	0	0	0	22	0	0	0	0	0	0	0	0	0	0	0	0	0	0	0	0	0	0	0	0	0	0	0	0	0	0	0	2	0	0	0	0	D_0__Bacteria;	D_1__Firmicutes;	D_2__Clostridia;	D_3__Clostridiales;	D_4__Lachnospiraceae;	D_5__Roseburia;	D_6__uncultured
DQ793567.1.1394	0	0	0	0	0	0	0	0	0	0	0	0	0	0	0	0	1	0	0	0	0	0	0	2	0	0	0	0	5	0	0	0	0	0	0	0	0	0	0	0	0	0	D_0__Bacteria;	D_1__Firmicutes;	D_2__Clostridia;	D_3__Clostridiales;	D_4__Lachnospiraceae;	D_5__Coprococcus	1;
EU771924.1.1379	0	3	0	0	8	0	538	0	1	1	0	0	0	0	0	0	0	0	0	61	1	0	0	0	0	0	243	2	1	0	0	326	0	0	0	0	0	0	0	0	0	0	D_0__Bacteria;	D_1__Firmicutes;	D_2__Clostridia;	D_3__Clostridiales;	D_4__Ruminococcaceae;	D_5__Faecalibacterium;	D_6__uncultured
JQ473658.1.1426	9	4	0	0	2	71	47	11	4	137	41	30	0	0	101	374	0	0	0	0	0	0	23	0	0	0	0	0	0	3	141	9	0	0	0	0	3	231	0	105	0	0	D_0__Bacteria;	D_1__Firmicutes;	D_2__Negativicutes;	D_3__Selenomonadales;	D_4__Veillonellaceae;	D_5__Dialister;	D_6__uncultured
FJ366872.1.1385	4	0	3	2	0	9	2	0	0	399	0	0	0	0	0	0	1	0	1	0	0	0	0	0	0	0	0	0	0	0	2	0	0	0	0	0	0	89	0	0	0	0	D_0__Bacteria;	D_1__Firmicutes;	D_2__Clostridia;	D_3__Clostridiales;	D_4__Ruminococcaceae;	D_5__Ruminococcus	2;
AF371676.1.1472	0	0	0	0	0	0	0	8	0	0	0	0	0	0	0	0	0	0	0	0	0	70	0	0	0	60	1	91	0	0	5	13	0	0	0	0	0	0	0	0	0	0	D_0__Bacteria;	D_1__Firmicutes;	D_2__Clostridia;	D_3__Clostridiales;	D_4__Lachnospiraceae;	D_5__Incertae	Sedis;
EU771923.1.1384	0	5	11	21	0	0	0	0	6	7	0	0	0	0	0	0	31	0	0	0	0	13	0	0	0	0	0	0	11	0	0	0	0	10	0	0	19	4	0	0	0	0	D_0__Bacteria;	D_1__Firmicutes;	D_2__Clostridia;	D_3__Clostridiales;	D_4__Lachnospiraceae;	D_5__Lachnoclostridium;	D_6__uncultured
EU530169.1.1416	1	0	11	39	133	198	235	0	0	1	0	31	2	1	99	1	0	0	0	65	1	0	1	0	1	1	10	0	101	70	0	10	2	0	0	0	0	0	0	67	0	0	D_0__Bacteria;	D_1__Bacteroidetes;	D_2__Bacteroidia;	D_3__Bacteroidales;	D_4__Bacteroidaceae;	D_5__Bacteroides;	D_6__uncultured
DQ808073.1.1390	0	0	0	0	0	0	0	0	0	6	0	1	7	0	1	0	0	0	0	0	0	1	0	0	0	0	0	0	0	0	26	0	0	0	0	0	0	9	0	1	0	0	D_0__Bacteria;	D_1__Firmicutes;	D_2__Clostridia;	D_3__Clostridiales;	D_4__Lachnospiraceae;	D_5__Blautia;	D_6__uncultured
AY980751.1.1333	0	1	0	0	1	1	1	145	0	0	0	0	0	0	0	0	0	1	0	0	2	2	0	0	0	1	0	2	0	1	9	1	2	4	0	298	2	1	15	0	0	0	D_0__Bacteria;	D_1__Firmicutes;	D_2__Clostridia;	D_3__Clostridiales;	D_4__Ruminococcaceae;	D_5__Subdoligranulum;	D_6__uncultured
HQ780806.1.1450	0	0	3	0	0	0	0	0	0	0	1	0	0	0	0	0	0	0	2	0	0	0	0	0	0	0	0	0	0	0	0	0	0	0	0	0	0	1	2252	1	0	0	D_0__Bacteria;	D_1__Firmicutes;	D_2__Clostridia;	D_3__Clostridiales;	D_4__Ruminococcaceae;	D_5__Ruminococcaceae	UCG-005;
HQ782579.1.1416	2	0	1	0	0	0	0	0	0	0	0	0	0	0	0	0	0	2	0	0	0	0	0	0	0	0	0	0	0	10	1	0	0	0	0	0	0	0	0	0	0	0	D_0__Bacteria;	D_1__Firmicutes;	D_2__Clostridia;	D_3__Clostridiales;	D_4__Peptostreptococcaceae;	Ambiguous_taxa;	Ambiguous_taxa
FJ674548.1.1390	7	0	2	0	0	0	0	0	0	2	0	0	4	0	0	0	0	7	0	0	7	0	0	0	0	0	0	0	0	1	1	0	0	0	0	0	0	2	0	0	0	0	D_0__Bacteria;	D_1__Firmicutes;	D_2__Clostridia;	D_3__Clostridiales;	D_4__Lachnospiraceae;	D_5__Anaerostipes;	D_6__uncultured
EU458413.1.1287	0	0	0	0	0	0	0	0	0	0	0	0	0	20	0	0	0	0	0	0	0	0	0	0	0	0	0	0	0	0	0	0	0	0	0	0	0	0	0	0	0	0	D_0__Bacteria;	D_1__Firmicutes;	D_2__Clostridia;	D_3__Clostridiales;	D_4__Peptostreptococcaceae;	D_5__Intestinibacter;	D_6__uncultured
DQ808162.1.1389	0	0	0	0	0	0	0	0	0	0	0	0	0	0	0	0	0	0	4	0	0	0	0	0	0	0	0	1	0	0	3	0	0	0	0	0	0	0	0	0	0	0	D_0__Bacteria;	D_1__Firmicutes;	D_2__Clostridia;	D_3__Clostridiales;	D_4__Lachnospiraceae;	D_5__Dorea;	D_6__uncultured
FJ368245.1.1365	103	19	22	0	4	11	16	0	26	1	0	6	0	0	0	0	0	30	8	17	43	0	0	0	1	3	5	0	0	28	54	1	56	56	0	0	3	0	0	8	0	0	D_0__Bacteria;	D_1__Firmicutes;	D_2__Clostridia;	D_3__Clostridiales;	D_4__Lachnospiraceae;	D_5__[Eubacterium]	hallii
DQ806593.1.1388	0	0	1	0	0	2	0	0	0	0	0	48	0	0	0	0	1	0	3	0	14	1	0	0	3	0	0	3	0	1	20	0	0	0	0	0	0	0	0	45	0	0	D_0__Bacteria;	D_1__Firmicutes;	D_2__Clostridia;	D_3__Clostridiales;	D_4__Lachnospiraceae;	D_5__[Eubacterium]	hallii
FJ681207.1.1441	0	0	0	0	0	0	0	8	0	0	0	0	0	0	0	0	5	3	0	2	6	7	0	10	0	0	3	0	3	1	0	3	9	0	0	0	0	0	0	0	0	0	D_0__Bacteria;	D_1__Firmicutes;	D_2__Clostridia;	D_3__Clostridiales;	D_4__Lachnospiraceae;	D_5__Coprococcus	1;
EU765754.1.1352	8	12	0	3	2	27	0	1	8	0	13	0	0	0	0	0	5	8	25	21	1	0	0	0	0	31	7	8	1	12	2	19	77	83	11	0	4	0	13	0	0	0	D_0__Bacteria;	D_1__Firmicutes;	D_2__Clostridia;	D_3__Clostridiales;	D_4__Ruminococcaceae;	D_5__uncultured;	D_6__uncultured
HQ751364.1.1436	0	0	34	1	0	0	0	0	74	0	2	0	3	7	5	6	0	220	1	6	159	1	4	1	0	0	0	0	0	209	1	2	104	515	0	0	16	0	0	0	0	0	D_0__Bacteria;	D_1__Bacteroidetes;	D_2__Bacteroidia;	D_3__Bacteroidales;	D_4__Bacteroidaceae;	D_5__Bacteroides;	D_6__uncultured
FJ510875.1.1352	0	0	0	0	0	0	1	0	12	11	0	2	0	0	0	0	0	0	0	0	0	0	0	0	18	0	8	0	0	0	0	9	0	1	0	0	5	2	0	0	0	0	D_0__Bacteria;	D_1__Firmicutes;	D_2__Clostridia;	D_3__Clostridiales;	D_4__Ruminococcaceae;	D_5__Faecalibacterium;	D_6__uncultured
CP001515.1866173.1867721	0	0	0	0	0	0	0	0	0	0	0	0	0	0	0	11	0	0	1	0	0	0	0	0	0	0	0	0	0	0	0	0	0	0	0	0	0	0	0	0	0	0	D_0__Bacteria;	D_1__Actinobacteria;	D_2__Actinobacteria;	D_3__Bifidobacteriales;	D_4__Bifidobacteriaceae;	D_5__Bifidobacterium;	Ambiguous_taxa
AY985846.1.1362	0	0	0	0	0	0	9	0	134	17	0	0	0	0	0	0	0	0	24	0	3	377	0	0	7	88	0	4	0	0	0	3	0	0	0	0	22	0	27	62	0	1	D_0__Bacteria;	D_1__Firmicutes;	D_2__Clostridia;	D_3__Clostridiales;	D_4__Lachnospiraceae;	D_5__Lachnospira;	D_6__uncultured
EU773045.1.1384	0	0	0	0	0	0	0	0	0	0	0	0	0	0	0	0	0	0	0	0	0	0	0	0	6	0	0	0	0	0	0	0	0	0	0	0	0	0	0	0	0	0	D_0__Bacteria;	D_1__Firmicutes;	D_2__Clostridia;	D_3__Clostridiales;	D_4__Clostridiaceae	1;	D_5__Clostridium
DQ797332.1.1383	0	0	0	0	0	0	0	0	0	0	0	0	0	0	0	0	0	0	0	0	0	0	0	0	0	0	0	0	0	17	0	0	0	0	0	0	0	0	0	0	0	0	D_0__Bacteria;	D_1__Firmicutes;	D_2__Clostridia;	D_3__Clostridiales;	D_4__Ruminococcaceae;	D_5__Subdoligranulum;	D_6__uncultured
FJ510199.1.1373	0	0	0	0	0	0	0	0	3	63	0	1	0	0	0	0	1	1	0	0	1	0	1	0	0	0	0	0	0	0	2	0	0	2	0	0	4	18	457	3	0	0	D_0__Bacteria;	D_1__Firmicutes;	D_2__Clostridia;	D_3__Clostridiales;	D_4__Christensenellaceae;	D_5__Christensenellaceae	R-7
GQ136602.1.1403	1	0	23	2	0	0	9	0	0	0	0	0	0	0	0	0	7	0	0	12	13	0	0	0	0	0	11	0	0	0	28	22	0	0	0	0	0	0	0	0	0	0	D_0__Bacteria;	D_1__Firmicutes;	D_2__Clostridia;	D_3__Clostridiales;	D_4__Ruminococcaceae;	D_5__Ruminococcaceae	UCG-002;
HQ762515.1.1436	0	0	0	0	0	4	0	0	0	0	0	0	0	0	0	0	0	0	0	0	0	0	0	0	0	4	0	0	0	0	0	0	0	0	0	0	0	0	0	0	0	0	D_0__Bacteria;	D_1__Firmicutes;	D_2__Clostridia;	D_3__Clostridiales;	D_4__Lachnospiraceae;	D_5__Lachnoclostridium;	D_6__uncultured
FJ368238.1.1363	0	0	0	0	0	0	1	0	6	1	42	249	1	37	0	0	0	0	188	180	0	0	0	0	0	0	0	0	0	0	0	0	0	0	215	0	0	0	1	4	0	0	D_0__Bacteria;	D_1__Firmicutes;	D_2__Clostridia;	D_3__Clostridiales;	D_4__Lachnospiraceae;	D_5__Tyzzerella;	D_6__uncultured
EU771578.1.1390	0	0	0	0	0	0	0	0	0	0	0	0	0	0	0	0	0	0	0	0	0	0	0	14	0	0	0	0	0	0	0	0	0	0	0	0	0	0	0	0	0	0	D_0__Bacteria;	D_1__Firmicutes;	D_2__Clostridia;	D_3__Clostridiales;	D_4__Lachnospiraceae;	D_5__Lachnoclostridium;	D_6__uncultured
DQ807477.1.1289	0	0	0	0	0	0	7	0	0	9	0	0	0	0	0	0	0	0	0	0	0	0	0	0	0	0	4	0	0	0	0	2	0	0	0	0	0	32	0	0	0	0	D_0__Bacteria;	D_1__Firmicutes;	D_2__Clostridia;	D_3__Clostridiales;	D_4__Peptostreptococcaceae;	D_5__Peptoclostridium;	D_6__uncultured
DQ809055.1.1299	0	0	0	0	0	0	0	0	0	0	0	0	0	0	0	0	0	0	0	0	0	12	0	0	0	0	0	0	0	0	18	0	0	0	0	0	0	0	0	0	0	0	D_0__Bacteria;	D_1__Tenericutes;	D_2__Mollicutes;	D_3__Mollicutes	RF9;	D_4__uncultured	bacterium;
DQ805699.1.1399	355	177	11	119	376	130	585	26	564	401	0	0	0	0	181	212	220	117	225	301	187	259	671	897	0	0	576	466	180	148	0	0	511	996	0	0	355	364	7	0	0	0	D_0__Bacteria;	D_1__Bacteroidetes;	D_2__Bacteroidia;	D_3__Bacteroidales;	D_4__Porphyromonadaceae;	D_5__Parabacteroides;	D_6__uncultured
FJ673421.1.1391	0	0	0	0	0	0	21	2	7	0	0	0	0	0	0	0	0	2	141	0	0	0	0	0	25	22	0	166	0	0	48	0	0	0	0	0	2	0	0	104	0	0	D_0__Bacteria;	D_1__Firmicutes;	D_2__Clostridia;	D_3__Clostridiales;	D_4__Lachnospiraceae;	D_5__[Ruminococcus]	gauvreauii
HQ744811.1.1450	0	0	0	0	0	0	0	0	0	0	0	0	0	0	0	0	0	0	0	0	0	0	0	0	0	0	0	0	0	0	0	0	0	0	23	0	0	0	0	0	0	0	D_0__Bacteria;	D_1__Proteobacteria;	D_2__Gammaproteobacteria;	D_3__Enterobacteriales;	D_4__Enterobacteriaceae;	Ambiguous_taxa;	Ambiguous_taxa
FJ672998.1.1386	0	0	0	0	1	21	0	0	0	0	0	0	0	0	1	49	0	1	49	5	0	0	0	0	0	4	0	12	0	11	85	1	0	0	2	0	0	0	0	0	0	0	D_0__Bacteria;	D_1__Firmicutes;	D_2__Clostridia;	D_3__Clostridiales;	D_4__Lachnospiraceae;	D_5__Blautia;	D_6__uncultured
EF071230.1.1342	7	0	12	0	0	0	20	16	2	0	0	15	0	0	0	0	0	0	0	0	1	0	0	0	0	2	0	0	0	0	6	0	0	17	0	0	1	0	0	21	0	0	D_0__Bacteria;	D_1__Firmicutes;	D_2__Clostridia;	D_3__Clostridiales;	D_4__Lachnospiraceae;	D_5__[Eubacterium]	hallii
AJ582080.1.1468	2	5	1	26	4	11	6	0	3	1	1	0	0	115	10	28	2	1	7	3	1	1	6	59	0	0	0	2	2	2	0	0	0	1	16	4	3	0	1	1	0	0	D_0__Bacteria;	D_1__Firmicutes;	D_2__Clostridia;	D_3__Clostridiales;	D_4__Lachnospiraceae;	D_5__Lachnoclostridium;	Ambiguous_taxa
FJ673831.1.1387	0	17	0	0	0	0	0	0	64	0	0	0	0	0	0	0	0	0	1	0	0	0	0	0	0	0	0	0	1	0	1	0	0	87	0	0	8	0	0	1	0	0	D_0__Bacteria;	D_1__Firmicutes;	D_2__Clostridia;	D_3__Clostridiales;	D_4__Lachnospiraceae;	D_5__Blautia;	D_6__uncultured
GQ327199.1.1320	0	0	49	118	0	0	0	0	5	30	0	0	0	0	0	0	0	0	0	0	1	17	0	0	0	7	3	66	0	0	2	2	0	0	0	0	1	0	0	0	0	0	D_0__Bacteria;	D_1__Firmicutes;	D_2__Clostridia;	D_3__Clostridiales;	D_4__Christensenellaceae;	D_5__Christensenellaceae	R-7
DQ797872.1.1382	0	0	0	0	1	225	2	0	2	1	0	0	0	0	0	0	4	9	56	5	1	6	0	0	0	526	1	815	2	4	35	1	5	0	0	0	1	0	0	0	0	0	D_0__Bacteria;	D_1__Firmicutes;	D_2__Clostridia;	D_3__Clostridiales;	D_4__Ruminococcaceae;	D_5__Faecalibacterium;	D_6__uncultured
HQ785448.1.1414	0	0	0	0	0	0	0	0	0	0	0	0	0	0	0	0	0	0	0	0	0	0	0	0	0	0	0	1064	0	0	0	0	0	0	0	0	0	0	0	0	0	0	D_0__Bacteria;	D_1__Proteobacteria;	D_2__Alphaproteobacteria;	D_3__Rhodospirillales;	D_4__Rhodospirillaceae;	D_5__Thalassospira;	D_6__uncultured
AB034089.1.1454	0	0	0	0	0	0	0	0	0	0	0	0	0	0	0	0	0	0	0	0	0	0	0	0	0	0	0	0	0	0	0	0	0	0	0	0	0	61	0	0	0	0	D_0__Bacteria;	D_1__Firmicutes;	D_2__Bacilli;	D_3__Lactobacillales;	D_4__Lactobacillaceae;	D_5__Lactobacillus;	D_6__uncultured
DQ794928.1.1421	163	238	0	0	112	64	88	27	259	21	85	16	0	0	35	359	0	1	0	0	0	0	5	0	0	0	0	0	0	22	121	44	0	1	0	2	470	49	2	28	0	0	D_0__Bacteria;	D_1__Firmicutes;	D_2__Negativicutes;	D_3__Selenomonadales;	D_4__Veillonellaceae;	D_5__Dialister;	D_6__uncultured
FJ362996.1.1347	0	0	0	3	0	0	0	0	0	0	0	0	0	0	0	0	0	0	0	0	0	0	1	104	0	0	0	0	0	0	0	0	0	0	0	0	0	0	0	0	0	0	D_0__Bacteria;	D_1__Firmicutes;	D_2__Clostridia;	D_3__Clostridiales;	D_4__Lachnospiraceae;	D_5__[Eubacterium]	oxidoreducens
EU466972.1.1387	1	0	4	0	0	0	0	0	0	0	0	0	0	0	0	0	0	1	0	0	1	0	0	0	0	0	0	0	0	1	0	0	2	0	0	0	0	0	0	6	0	0	D_0__Bacteria;	D_1__Firmicutes;	D_2__Clostridia;	D_3__Clostridiales;	D_4__Lachnospiraceae;	D_5__Blautia;	D_6__uncultured
DQ799478.1.1290	20	51	0	0	0	0	0	12	0	0	144	363	0	0	101	149	0	0	227	0	0	0	0	0	0	0	0	0	0	19	0	0	0	0	0	0	0	0	555	311	0	1	D_0__Bacteria;	D_1__Firmicutes;	D_2__Clostridia;	D_3__Clostridiales;	D_4__Ruminococcaceae;	D_5__[Eubacterium]	coprostanoligenes
GQ491271.1.1361	0	0	0	0	0	0	0	0	0	2	0	0	0	0	0	0	0	1	5	0	9	0	0	0	0	4	13	14	0	0	3	1	61	48	0	0	0	3	0	1	0	0	D_0__Bacteria;	D_1__Firmicutes;	D_2__Clostridia;	D_3__Clostridiales;	D_4__Lachnospiraceae;	D_5__[Ruminococcus]	gauvreauii
HQ789307.1.1443	2	4	0	0	59	13	13	27	2	0	6	5	0	0	4	22	0	0	68	0	0	0	0	0	0	0	1	18	0	16	0	0	18	10	3	14	0	0	31	4	0	0	D_0__Bacteria;	D_1__Firmicutes;	D_2__Clostridia;	D_3__Clostridiales;	D_4__Ruminococcaceae;	D_5__Ruminiclostridium	5;
DQ800073.1.1394	0	0	46	0	1	130	22	1	0	2	1	0	0	0	0	0	17	11	41	0	30	73	1	20	0	5	2	7	28	48	0	1	7	0	0	0	0	0	11	38	0	0	D_0__Bacteria;	D_1__Firmicutes;	D_2__Clostridia;	D_3__Clostridiales;	D_4__Lachnospiraceae;	D_5__Lachnospiraceae	NC2004
DQ796778.1.1374	0	0	12	0	0	0	0	0	0	0	0	0	0	0	0	0	0	0	0	0	0	0	0	0	0	0	7	0	0	0	0	6	0	0	0	0	0	0	0	0	0	0	D_0__Bacteria;	D_1__Firmicutes;	D_2__Clostridia;	D_3__Clostridiales;	D_4__Clostridiaceae	1;	D_5__Clostridium
EU461277.1.1401	0	0	1	1	0	0	1	0	45	84	0	0	0	0	0	0	0	0	0	0	1	8	0	0	1	0	38	0	0	0	0	84	0	0	0	0	1	2	0	0	0	0	D_0__Bacteria;	D_1__Firmicutes;	D_2__Clostridia;	D_3__Clostridiales;	D_4__Ruminococcaceae;	D_5__Ruminococcaceae	UCG-002;
DQ810099.1.1391	0	5	0	0	0	9	93	0	0	0	0	0	0	9	0	0	0	0	8	0	0	36	0	0	0	3	2	12	0	1	0	5	0	8	0	0	2	0	0	0	0	0	D_0__Bacteria;	D_1__Firmicutes;	D_2__Clostridia;	D_3__Clostridiales;	D_4__Lachnospiraceae;	D_5__Coprococcus	2;
FJ362673.1.1332	0	0	0	0	0	0	0	0	0	0	0	0	0	0	0	0	0	0	0	0	0	0	0	0	11	0	0	0	0	0	0	0	0	0	0	0	0	0	0	0	0	0	D_0__Bacteria;	D_1__Firmicutes;	D_2__Clostridia;	D_3__Clostridiales;	D_4__Lachnospiraceae;	D_5__Coprococcus	2;
HQ767437.1.1417	0	0	0	191	0	0	0	0	0	0	0	0	0	0	0	0	107	0	0	0	0	24	0	0	0	0	0	0	32	1	0	0	3	0	0	0	0	0	0	0	0	0	D_0__Bacteria;	D_1__Firmicutes;	D_2__Clostridia;	D_3__Clostridiales;	D_4__Lachnospiraceae;	D_5__Pseudobutyrivibrio;	D_6__uncultured
DQ804593.1.1394	0	0	0	0	0	0	0	0	0	0	0	0	0	0	0	0	1	0	0	0	0	0	0	0	0	0	0	7	53	32	0	0	14	16	0	0	0	0	0	0	0	0	D_0__Bacteria;	D_1__Firmicutes;	D_2__Clostridia;	D_3__Clostridiales;	D_4__Lachnospiraceae;	D_5__Blautia;	D_6__uncultured
EU483154.1.1377	0	0	0	0	0	0	6	0	0	0	0	0	0	0	0	0	0	0	22	0	0	0	0	0	0	0	0	0	0	0	0	0	0	0	0	0	0	0	0	0	0	0	D_0__Bacteria;	D_1__Firmicutes;	D_2__Clostridia;	D_3__Clostridiales;	D_4__Family	XI;	D_5__Ezakiella;
DQ798589.1.1391	0	0	0	0	0	0	0	0	0	0	0	0	0	0	0	0	0	0	0	0	0	0	0	0	0	0	0	0	0	0	0	7	0	0	0	0	0	0	0	0	0	0	D_0__Bacteria;	D_1__Firmicutes;	D_2__Clostridia;	D_3__Clostridiales;	D_4__Lachnospiraceae;	D_5__uncultured;	D_6__uncultured
FJ679928.1.1395	0	1	0	0	0	0	0	0	3	0	0	1	0	0	0	0	0	0	0	0	0	0	0	0	0	0	0	0	0	0	0	0	0	4	0	0	1	0	0	0	0	0	D_0__Bacteria;	D_1__Firmicutes;	D_2__Clostridia;	D_3__Clostridiales;	D_4__Lachnospiraceae;	D_5__uncultured;	D_6__uncultured
EU462835.1.1387	0	0	0	0	0	0	0	0	0	0	9	0	0	0	0	0	0	0	0	0	0	0	1	0	0	0	0	0	0	0	0	0	0	0	0	0	0	0	0	0	0	0	D_0__Bacteria;	D_1__Firmicutes;	D_2__Clostridia;	D_3__Clostridiales;	D_4__Lachnospiraceae;	D_5__Blautia;	D_6__uncultured
FJ371119.1.1336	294	0	0	5	0	0	5	0	0	0	0	0	0	0	0	0	15	32	0	0	116	15	0	0	0	2	28	2	30	58	0	34	139	0	0	0	0	0	0	0	0	0	D_0__Bacteria;	D_1__Firmicutes;	D_2__Clostridia;	D_3__Clostridiales;	D_4__Ruminococcaceae;	D_5__Faecalibacterium;	D_6__uncultured
FJ364900.1.1329	5	0	1	9	0	0	0	0	0	28	0	0	0	0	0	0	3	4	0	0	5	1	0	0	6	0	6	0	0	1	0	13	4	0	0	0	0	20	0	31	0	0	D_0__Bacteria;	D_1__Firmicutes;	D_2__Clostridia;	D_3__Clostridiales;	D_4__Lachnospiraceae;	D_5__Coprococcus	3;
JF133823.1.1369	0	0	81	61	0	10	0	0	0	0	0	0	0	0	0	1	0	0	2	0	1	0	0	0	0	0	0	55	4	14	1	0	0	0	0	0	0	0	0	0	0	0	D_0__Bacteria;	D_1__Firmicutes;	D_2__Bacilli;	D_3__Lactobacillales;	D_4__Streptococcaceae;	D_5__Streptococcus;	D_6__uncultured
HQ813746.1.1439	0	0	0	0	0	0	0	0	0	0	0	0	11	0	0	0	0	0	0	0	0	0	0	0	0	0	0	0	0	0	0	0	0	0	173	0	0	0	0	0	0	0	D_0__Bacteria;	D_1__Firmicutes;	D_2__Clostridia;	D_3__Clostridiales;	D_4__Lachnospiraceae;	D_5__Lachnoclostridium;	D_6__uncultured
JX048272.1.1427	0	0	6	51	0	0	0	0	7	23	0	75	2	743	136	1	77	45	0	0	25	43	4	135	1	0	0	0	6	28	0	1	27	0	0	0	0	0	0	4	0	0	D_0__Bacteria;	D_1__Bacteroidetes;	D_2__Bacteroidia;	D_3__Bacteroidales;	D_4__Bacteroidaceae;	D_5__Bacteroides;	D_6__bacterium
HQ778428.1.1451	0	8	2	62	281	2	290	10	31	68	62	2	2	9	2	105	2	0	11	3	1	2	4	9	0	4	0	3	114	3	1	1	1	16	0	2	12	36	34	2	0	0	D_0__Bacteria;	D_1__Bacteroidetes;	D_2__Bacteroidia;	D_3__Bacteroidales;	D_4__Bacteroidaceae;	D_5__Bacteroides;	Ambiguous_taxa
HQ782919.1.1458	0	0	0	0	0	0	0	0	0	0	32	49	0	0	0	0	45	18	0	0	13	12	0	0	0	0	24	0	21	73	0	13	11	0	0	1	0	0	0	0	0	0	D_0__Bacteria;	D_1__Firmicutes;	D_2__Clostridia;	D_3__Clostridiales;	D_4__Lachnospiraceae;	D_5__Lactonifactor;	D_6__uncultured
AY850473.1.1278	1	1	0	0	0	0	0	0	0	0	0	0	0	0	0	0	11	0	0	0	0	0	0	0	0	0	0	0	104	0	0	0	0	0	0	0	0	0	0	0	0	0	D_0__Bacteria;	D_1__Firmicutes;	D_2__Clostridia;	D_3__Clostridiales;	D_4__Christensenellaceae;	D_5__Christensenellaceae	R-7
FJ753784.1.1398	727	117	25	135	174	312	366	44	285	282	24	0	0	0	128	451	180	289	545	156	329	225	391	831	1	0	264	881	159	279	1	0	1069	571	0	0	224	211	8	0	0	0	D_0__Bacteria;	D_1__Bacteroidetes;	D_2__Bacteroidia;	D_3__Bacteroidales;	D_4__Porphyromonadaceae;	D_5__Parabacteroides;	D_6__swine
KF102855.1.1371	0	0	173	75	0	29	0	0	0	0	0	0	0	0	0	1	0	0	5	0	3	0	0	0	0	1	0	198	5	15	9	0	0	0	0	0	0	0	0	0	0	0	D_0__Bacteria;	D_1__Firmicutes;	D_2__Bacilli;	D_3__Lactobacillales;	D_4__Streptococcaceae;	D_5__Streptococcus;	D_6__uncultured
JQ515766.1.1478	0	0	0	0	0	0	23	0	0	2	0	0	0	0	0	0	0	0	0	1	0	0	0	0	0	0	15	0	0	0	10	7	0	0	0	0	0	6	0	0	0	0	D_0__Bacteria;	D_1__Firmicutes;	D_2__Clostridia;	D_3__Clostridiales;	D_4__Peptostreptococcaceae;	D_5__Romboutsia;	D_6__uncultured
EU773423.1.1392	0	0	0	0	0	0	0	0	0	0	0	0	0	0	0	0	0	0	0	0	0	0	0	0	0	0	2	1193	0	0	0	0	0	0	0	0	0	0	0	0	0	0	D_0__Bacteria;	D_1__Firmicutes;	D_2__Erysipelotrichia;	D_3__Erysipelotrichales;	D_4__Erysipelotrichaceae;	D_5__Catenibacterium;	D_6__uncultured
DQ801494.1.1388	0	0	163	0	0	0	0	0	0	0	0	0	0	0	0	0	0	9	0	0	43	0	0	0	0	1	0	0	0	0	0	1	0	0	0	0	0	0	0	5	0	0	D_0__Bacteria;	D_1__Firmicutes;	D_2__Clostridia;	D_3__Clostridiales;	D_4__Lachnospiraceae;	D_5__Blautia;	D_6__uncultured
DQ795455.1.1424	124	117	0	0	12	2	109	16	120	55	45	25	0	0	54	3	0	0	0	0	0	0	7	3	0	0	0	0	0	9	3	63	0	0	0	0	178	120	0	35	0	0	D_0__Bacteria;	D_1__Firmicutes;	D_2__Negativicutes;	D_3__Selenomonadales;	D_4__Veillonellaceae;	D_5__Dialister;	D_6__uncultured
GQ156716.1.1428	0	0	0	0	0	0	0	0	0	2	0	0	0	0	0	0	0	0	52	0	0	0	0	0	0	39	0	11	12	0	6	0	0	8	0	0	0	0	0	0	0	0	D_0__Bacteria;	D_1__Firmicutes;	D_2__Clostridia;	D_3__Clostridiales;	D_4__Ruminococcaceae;	D_5__Subdoligranulum;	Ambiguous_taxa
EU462161.1.1290	0	0	0	0	0	0	0	0	0	0	0	0	0	0	0	0	0	0	0	0	0	0	0	0	0	0	0	24	0	0	4	0	0	0	0	0	0	0	0	0	0	0	D_0__Bacteria;	D_1__Firmicutes;	D_2__Clostridia;	D_3__Clostridiales;	D_4__Ruminococcaceae;	D_5__Ruminococcaceae	UCG-014;
HM462450.1.1299	0	0	0	0	0	0	0	0	0	0	0	0	0	0	0	0	0	0	0	0	0	0	0	0	0	619	0	0	0	0	0	0	0	0	0	0	0	0	0	0	0	0	D_0__Bacteria;	D_1__Proteobacteria;	D_2__Epsilonproteobacteria;	D_3__Campylobacterales;	D_4__Campylobacteraceae;	D_5__Campylobacter;	D_6__Campylobacter
HM812066.1.1369	0	0	0	0	20	0	0	0	0	0	0	0	0	0	0	0	0	0	0	0	0	0	0	0	0	0	0	0	0	0	0	0	0	0	0	0	0	0	0	0	0	0	D_0__Bacteria;	D_1__Firmicutes;	D_2__Bacilli;	D_3__Lactobacillales;	D_4__Streptococcaceae;	D_5__Streptococcus;	D_6__uncultured
FJ677099.1.1391	0	0	1	130	0	0	0	0	6	0	0	0	0	0	0	0	23	8	0	0	11	69	0	0	0	4	0	0	3	2	0	0	2	35	0	0	6	1	0	1	0	0	D_0__Bacteria;	D_1__Firmicutes;	D_2__Clostridia;	D_3__Clostridiales;	D_4__Lachnospiraceae;	D_5__Roseburia;	D_6__uncultured
HQ778600.1.1438	0	0	0	1	0	0	0	0	0	7	0	0	0	0	0	0	1	0	0	0	0	0	0	0	0	25	0	4	0	0	5	0	8	0	0	0	0	2	0	0	0	0	D_0__Bacteria;	D_1__Firmicutes;	D_2__Clostridia;	D_3__Clostridiales;	D_4__Lachnospiraceae;	D_5__Lachnoclostridium;	D_6__uncultured
DQ800028.1.1290	0	0	0	0	0	0	0	0	0	0	0	0	0	0	0	0	0	0	0	0	0	0	0	0	0	0	0	8	0	0	10	0	0	0	0	0	0	0	0	0	0	0	D_0__Bacteria;	D_1__Firmicutes;	D_2__Clostridia;	D_3__Clostridiales;	D_4__Christensenellaceae;	D_5__Christensenellaceae	R-7
JQ469901.1.1357	0	0	0	0	13	0	0	0	0	0	0	0	0	0	0	0	0	0	0	0	0	0	0	0	0	0	0	0	0	0	0	0	0	0	0	0	0	0	0	0	0	0	D_0__Bacteria;	D_1__Fusobacteria;	D_2__Fusobacteriia;	D_3__Fusobacteriales;	D_4__Fusobacteriaceae;	D_5__Fusobacterium;	D_6__uncultured
GQ898327.1.1471	0	1	0	0	0	76	95	22	133	134	0	0	0	0	0	0	0	1	0	0	0	505	0	0	0	0	0	59	233	97	0	0	0	0	0	0	9	0	0	235	0	0	D_0__Bacteria;	D_1__Firmicutes;	D_2__Clostridia;	D_3__Clostridiales;	D_4__Ruminococcaceae;	D_5__Ruminococcus	1;
DQ794314.1.1286	88	591	0	0	5	81	169	0	72	10	0	32	0	0	0	0	2	3	10	22	2	20	0	0	83	169	96	231	4	0	1	117	0	24	0	0	48	0	0	231	0	0	D_0__Bacteria;	D_1__Firmicutes;	D_2__Clostridia;	D_3__Clostridiales;	D_4__Ruminococcaceae;	D_5__Faecalibacterium;	D_6__uncultured
DQ326584.1.1352	2	0	1	0	0	0	0	0	0	0	0	0	0	0	0	0	0	3	0	0	0	0	0	0	0	0	0	0	6	1	0	0	1	0	0	0	0	0	0	0	0	0	D_0__Bacteria;	D_1__Firmicutes;	D_2__Clostridia;	D_3__Clostridiales;	D_4__Lachnospiraceae;	D_5__Blautia;	D_6__uncultured
EU850552.1.1474	0	0	0	0	0	0	0	0	0	0	0	0	0	0	0	0	0	0	0	0	0	0	0	0	0	0	0	0	0	0	0	42	0	0	0	0	0	0	0	0	0	0	D_0__Bacteria;	D_1__Firmicutes;	D_2__Clostridia;	D_3__Clostridiales;	D_4__Ruminococcaceae;	D_5__Ruminococcaceae	UCG-014;
FJ365909.1.1367	144	0	71	0	0	0	0	17	0	0	25	5	0	0	16	3	0	135	1	1	17	0	0	0	0	0	0	2	0	29	5	0	57	0	0	2	0	0	8	3	0	0	D_0__Bacteria;	D_1__Firmicutes;	D_2__Clostridia;	D_3__Clostridiales;	D_4__Lachnospiraceae;	D_5__Anaerostipes;	D_6__uncultured
KF479384.1.1391	0	0	0	0	0	0	0	0	0	0	0	0	0	0	0	0	0	0	0	0	0	0	0	0	0	0	0	0	0	0	31	0	0	0	0	0	0	0	0	0	0	0	D_0__Bacteria;	D_1__Firmicutes;	D_2__Bacilli;	D_3__Lactobacillales;	D_4__Lactobacillaceae;	D_5__Lactobacillus;	Ambiguous_taxa
HQ781453.1.1420	39	1	0	0	0	24	5	0	0	179	0	0	0	0	0	1	1	0	11	0	0	2	0	0	3	287	23	239	1	2	2	12	15	0	0	0	0	47	0	2	0	0	D_0__Bacteria;	D_1__Firmicutes;	D_2__Clostridia;	D_3__Clostridiales;	D_4__Ruminococcaceae;	D_5__Faecalibacterium;	Ambiguous_taxa
DQ800219.1.1329	0	0	0	0	1	0	24	0	0	0	0	1	813	3	0	0	0	0	0	0	0	0	0	0	0	0	0	0	0	6	0	0	0	0	0	0	0	1	0	0	0	0	D_0__Bacteria;	D_1__Bacteroidetes;	D_2__Bacteroidia;	D_3__Bacteroidales;	D_4__Bacteroidaceae;	D_5__Bacteroides;	D_6__uncultured
DQ809688.1.1392	0	0	0	0	0	1	0	0	0	0	0	0	0	0	0	1	0	0	3	0	0	0	0	0	0	0	0	0	0	0	5	0	0	0	0	0	0	0	0	8	0	0	D_0__Bacteria;	D_1__Firmicutes;	D_2__Clostridia;	D_3__Clostridiales;	D_4__Lachnospiraceae;	D_5__Blautia;	D_6__uncultured
LN560803.1.1380	0	0	0	0	0	0	0	0	0	0	0	0	0	0	0	0	7	0	0	0	0	4	0	0	0	0	0	0	13	0	0	0	0	0	0	0	0	0	0	0	0	0	D_0__Bacteria;	D_1__Firmicutes;	D_2__Bacilli;	D_3__Lactobacillales;	D_4__Streptococcaceae;	D_5__Lactococcus;	D_6__uncultured
DQ456206.1.1449	0	0	0	0	27	72	219	0	0	0	0	0	0	0	0	0	0	0	0	0	0	0	0	0	0	0	0	2	0	0	0	1	0	0	0	0	0	0	0	0	0	0	D_0__Bacteria;	D_1__Firmicutes;	D_2__Clostridia;	D_3__Clostridiales;	D_4__Ruminococcaceae;	D_5__uncultured;	D_6__uncultured
FJ512229.1.1379	0	0	0	25	0	0	0	0	3	72	0	0	0	0	0	0	3	0	0	0	0	13	0	0	2	1	0	0	0	0	0	0	0	44	0	0	7	1	0	16	0	0	D_0__Bacteria;	D_1__Firmicutes;	D_2__Clostridia;	D_3__Clostridiales;	D_4__Lachnospiraceae;	D_5__Roseburia;	D_6__uncultured
GQ079192.1.1354	0	0	74	1	0	0	0	0	0	0	0	0	0	0	0	0	0	138	2	0	364	2	0	0	0	0	0	2	0	205	0	1	57	0	0	0	0	0	0	0	0	0	D_0__Bacteria;	D_1__Firmicutes;	D_2__Clostridia;	D_3__Clostridiales;	D_4__Lachnospiraceae;	D_5__Incertae	Sedis;
DQ824140.1.1376	85	98	3	0	1	15	8	0	19	36	0	0	0	0	67	0	0	41	2	2	70	1	0	0	0	8	8	5	1	81	3	4	25	0	7	0	1	63	0	5	0	0	D_0__Bacteria;	D_1__Firmicutes;	D_2__Clostridia;	D_3__Clostridiales;	D_4__Lachnospiraceae;	D_5__[Eubacterium]	hallii
DQ807143.1.1397	0	0	0	0	29	16	17	92	0	0	2	9	0	4	5	41	0	0	3	0	0	0	0	0	0	0	0	0	0	0	3	0	0	0	1	7	0	0	3	4	0	0	D_0__Bacteria;	D_1__Firmicutes;	D_2__Clostridia;	D_3__Clostridiales;	D_4__Lachnospiraceae;	D_5__Lachnoclostridium;	D_6__uncultured
FJ678658.1.1374	0	0	0	0	0	0	18	0	0	0	0	0	0	0	0	0	0	0	7	15	14	0	0	0	0	5	5	19	0	6	0	2	25	1	0	0	0	0	0	16	0	0	D_0__Bacteria;	D_1__Firmicutes;	D_2__Clostridia;	D_3__Clostridiales;	D_4__Lachnospiraceae;	D_5__Lachnospiraceae	ND3007
DQ797415.1.1297	4	810	0	0	0	0	0	0	1	0	1	3580	0	0	785	9	0	0	5	0	0	0	0	0	0	0	0	0	0	3	0	0	0	1	0	0	16	0	7	3106	0	0	D_0__Bacteria;	D_1__Firmicutes;	D_2__Clostridia;	D_3__Clostridiales;	D_4__Ruminococcaceae;	D_5__[Eubacterium]	coprostanoligenes
FJ879857.1.1483	0	0	0	0	0	0	0	0	0	0	0	0	0	0	0	0	0	3	0	0	0	0	0	0	0	0	0	0	0	0	0	0	142	54	0	0	0	0	0	0	0	0	D_0__Bacteria;	D_1__Bacteroidetes;	D_2__Bacteroidia;	D_3__Bacteroidales;	D_4__Bacteroidaceae;	D_5__Bacteroides;	D_6__uncultured
DQ795696.1.1389	0	0	50	21	1	0	0	28	0	0	0	7	0	0	0	0	0	0	0	9	0	3	0	0	1	0	0	0	5	0	0	0	0	0	0	0	0	1	0	6	0	0	D_0__Bacteria;	D_1__Firmicutes;	D_2__Clostridia;	D_3__Clostridiales;	D_4__Lachnospiraceae;	D_5__[Eubacterium]	hallii
FJ681810.1.1406	0	4	0	0	0	0	0	16	2	0	0	0	0	0	0	0	0	0	0	0	0	0	0	0	0	0	0	0	0	0	0	0	0	0	0	0	0	0	1	0	0	0	D_0__Bacteria;	D_1__Firmicutes;	D_2__Clostridia;	D_3__Clostridiales;	D_4__Ruminococcaceae;	D_5__Ruminococcaceae	UCG-005;
EU472065.1.1380	0	0	0	0	1	3	0	0	0	0	0	0	0	0	0	0	0	0	0	0	0	0	0	0	0	15	0	2	0	0	0	5	0	0	0	0	0	0	0	0	0	0	D_0__Bacteria;	D_1__Firmicutes;	D_2__Clostridia;	D_3__Clostridiales;	D_4__Lachnospiraceae;	D_5__Lachnospiraceae	NK4A136
DQ809675.1.1380	0	0	0	0	0	0	0	0	0	0	0	0	0	0	0	0	0	0	0	0	0	0	0	0	0	80	0	0	0	0	0	0	0	0	0	1	0	0	0	0	0	0	D_0__Bacteria;	D_1__Firmicutes;	D_2__Clostridia;	D_3__Clostridiales;	D_4__Lachnospiraceae;	D_5__Coprococcus	2;
HW066288.1.1503	0	0	1	6	0	0	32	0	16	6	0	0	0	0	0	0	24	4	15	0	0	0	0	0	0	10	0	11	52	2	2	6	0	0	0	0	6	0	12	0	0	0	D_0__Bacteria;	D_1__Firmicutes;	D_2__Clostridia;	D_3__Thermoanaerobacterales;	D_4__Thermoanaerobacteraceae;	D_5__Gelria;	Ambiguous_taxa
DQ904976.1.1341	317	255	0	0	0	0	97	0	0	0	1	206	23	440	5	23	0	0	0	0	0	0	0	0	4	10	0	0	1	0	0	0	0	125	0	0	1	0	0	0	0	0	D_0__Bacteria;	D_1__Bacteroidetes;	D_2__Bacteroidia;	D_3__Bacteroidales;	D_4__Bacteroidaceae;	D_5__Bacteroides;	Ambiguous_taxa
FJ365443.1.1341	0	0	0	0	0	17	0	0	6	0	0	0	0	0	0	0	0	0	2	0	0	0	0	0	0	4	0	17	0	0	0	0	0	13	0	0	2	0	0	0	0	0	D_0__Bacteria;	D_1__Firmicutes;	D_2__Clostridia;	D_3__Clostridiales;	D_4__Lachnospiraceae;	D_5__Dorea;	D_6__uncultured
HQ743942.1.1397	0	0	0	0	0	0	0	0	0	0	0	0	0	0	0	0	0	0	0	77	0	0	0	0	0	0	0	0	0	0	0	0	356	767	0	0	0	0	0	0	0	0	D_0__Bacteria;	D_1__Proteobacteria;	D_2__Betaproteobacteria;	D_3__Burkholderiales;	D_4__Alcaligenaceae;	D_5__Sutterella;	Ambiguous_taxa
DQ905881.1.1578	0	0	0	0	0	0	0	0	0	0	0	0	0	0	0	0	0	2	0	0	0	0	0	0	0	0	0	0	95	134	0	0	87	82	0	0	0	0	0	0	0	0	D_0__Bacteria;	D_1__Bacteroidetes;	D_2__Bacteroidia;	D_3__Bacteroidales;	D_4__Bacteroidaceae;	D_5__Bacteroides;	Ambiguous_taxa
EU771547.1.1391	0	0	5	1	0	0	0	0	1	0	0	0	0	0	0	0	0	0	303	0	0	1	0	0	0	146	0	798	0	0	41	0	0	0	0	0	0	0	3	1	0	0	D_0__Bacteria;	D_1__Firmicutes;	D_2__Clostridia;	D_3__Clostridiales;	D_4__Ruminococcaceae;	D_5__Ruminococcaceae	UCG-005;
HK240381.1.1417	0	0	2	13	36	546	0	0	14	8	36	30	0	0	0	0	128	89	0	0	6	65	20	0	0	37	0	8	55	78	0	0	0	40	1	0	107	47	0	35	0	0	D_0__Bacteria;	D_1__Bacteroidetes;	D_2__Bacteroidia;	D_3__Bacteroidales;	D_4__Rikenellaceae;	D_5__Alistipes;	D_6__unidentified
DQ808484.1.1287	9	1211	0	6	19	2	51	0	125	0	0	0	0	1	0	0	52	3	4	5	2	20	0	0	13	38	110	46	57	28	2	296	2	120	0	0	158	0	0	17	0	0	D_0__Bacteria;	D_1__Firmicutes;	D_2__Clostridia;	D_3__Clostridiales;	D_4__Ruminococcaceae;	D_5__Subdoligranulum;	D_6__uncultured
EU772435.1.1372	5	0	0	0	54	0	18	0	0	0	0	0	0	0	0	0	0	0	0	0	2	1	0	5	0	0	2	0	1	13	0	47	0	0	0	0	0	0	0	0	0	0	D_0__Bacteria;	D_1__Firmicutes;	D_2__Clostridia;	D_3__Clostridiales;	D_4__Peptostreptococcaceae;	D_5__Intestinibacter;	D_6__uncultured
JQ463663.1.1400	0	0	0	0	0	0	0	0	0	0	0	0	0	0	0	0	0	0	0	0	0	0	0	0	0	0	82	0	0	0	0	1	0	0	0	0	0	0	0	0	0	0	D_0__Bacteria;	D_1__Proteobacteria;	D_2__Gammaproteobacteria;	D_3__Pasteurellales;	D_4__Pasteurellaceae;	D_5__Haemophilus;	D_6__uncultured
DQ806269.1.1404	0	0	0	1	2	83	0	0	0	0	0	0	0	0	0	0	0	0	0	0	2	1	0	0	0	0	0	20	0	2	0	0	0	0	0	0	0	2	0	0	0	0	D_0__Bacteria;	D_1__Bacteroidetes;	D_2__Bacteroidia;	D_3__Bacteroidales;	D_4__Bacteroidaceae;	D_5__Bacteroides;	D_6__uncultured
HQ812081.1.1448	0	0	1	0	0	0	0	0	0	0	0	0	0	0	0	0	0	0	0	0	0	0	0	0	0	0	0	0	0	55	0	0	0	0	0	0	0	0	0	0	0	0	D_0__Bacteria;	D_1__Bacteroidetes;	D_2__Bacteroidia;	D_3__Bacteroidales;	D_4__Rikenellaceae;	D_5__Alistipes;	Ambiguous_taxa
DQ798945.1.1397	1	1	0	2	5	5	0	0	0	71	10	0	0	0	68	16	0	0	5	0	1	0	53	0	0	1	0	5	0	0	1	6	0	1	3	0	0	1	1	4	0	0	D_0__Bacteria;	D_1__Firmicutes;	D_2__Clostridia;	D_3__Clostridiales;	D_4__Lachnospiraceae;	D_5__Lachnospiraceae	UCG-005;
DQ809213.1.1278	0	0	0	0	0	0	0	0	0	0	0	0	0	0	0	0	0	0	0	0	0	0	0	0	0	0	0	0	0	0	0	331	0	0	0	0	0	0	0	0	0	0	D_0__Bacteria;	D_1__Firmicutes;	D_2__Clostridia;	D_3__Clostridiales;	D_4__Ruminococcaceae;	D_5__Ruminococcus	1;
EU465470.1.1380	0	0	0	0	0	9	1	5	0	0	1	206	6	32	175	134	0	0	0	19	0	0	17	89	0	0	0	0	3	13	0	0	1	0	6	72	0	0	0	0	0	0	D_0__Bacteria;	D_1__Firmicutes;	D_2__Clostridia;	D_3__Clostridiales;	D_4__Lachnospiraceae;	D_5__Pseudobutyrivibrio;	D_6__uncultured
HQ792808.1.1441	42	6	0	1	1476	2	4165	1	2	4	4	3	4	11	3	9	5	13	9	3986	7	1	4	6	0	2	654	0	0	5	1	2472	17	7	0	0	0	0	2	0	0	0	D_0__Bacteria;	D_1__Bacteroidetes;	D_2__Bacteroidia;	D_3__Bacteroidales;	D_4__Bacteroidaceae;	D_5__Bacteroides;	D_6__uncultured
HQ805888.1.1451	0	0	0	9	0	0	0	0	0	32	0	0	0	0	0	0	19	1	0	0	0	9	0	0	4	0	13	0	11	0	0	24	6	0	0	0	0	20	9	18	0	0	D_0__Bacteria;	D_1__Firmicutes;	D_2__Clostridia;	D_3__Clostridiales;	D_4__Lachnospiraceae;	D_5__Coprococcus	3;
DQ802514.1.1390	0	0	0	1	11	0	5	0	0	20	0	0	19	0	0	0	0	0	0	46	2	0	0	0	0	0	5	1	1	1	0	6	0	0	17	0	0	12	0	0	0	0	D_0__Bacteria;	D_1__Firmicutes;	D_2__Clostridia;	D_3__Clostridiales;	D_4__Lachnospiraceae;	D_5__Blautia;	D_6__uncultured
DQ795084.1.1392	23	0	25	0	0	0	0	0	0	0	0	2	0	0	7	119	0	33	2	0	3	0	0	0	1	5	0	50	0	12	12	0	1	0	0	0	0	0	0	0	0	0	D_0__Bacteria;	D_1__Firmicutes;	D_2__Clostridia;	D_3__Clostridiales;	D_4__Lachnospiraceae;	D_5__Anaerostipes;	D_6__uncultured
DQ794445.1.1278	1	0	0	0	0	0	8	0	0	0	0	0	0	0	0	0	1	0	0	0	0	0	0	0	0	0	0	0	8	51	0	0	0	0	0	0	0	0	0	0	0	0	D_0__Bacteria;	D_1__Firmicutes;	D_2__Clostridia;	D_3__Clostridiales;	D_4__Lachnospiraceae;	D_5__Blautia;	D_6__uncultured
DQ794444.1.1381	1	336	0	17	0	37	0	0	55	21	0	1	0	0	0	0	36	2	3	0	0	568	43	19	1	152	0	10	72	1	4	4	0	0	0	0	10	14	0	0	0	0	D_0__Bacteria;	D_1__Firmicutes;	D_2__Clostridia;	D_3__Clostridiales;	D_4__Lachnospiraceae;	D_5__Lachnospiraceae	NK4A136
HQ780700.1.1442	0	0	0	0	0	0	0	0	0	0	0	0	0	0	0	0	0	0	0	0	0	0	0	0	0	0	0	7	0	0	0	0	0	0	0	0	0	0	0	0	0	0	D_0__Bacteria;	D_1__Firmicutes;	D_2__Clostridia;	D_3__Clostridiales;	D_4__Christensenellaceae;	D_5__uncultured;	Ambiguous_taxa
HQ748692.1.1491	0	0	0	0	0	0	0	0	0	0	0	0	0	0	0	0	0	0	0	0	0	0	0	0	0	0	0	0	0	0	0	0	29	389	0	0	25	35	0	0	0	0	D_0__Bacteria;	D_1__Firmicutes;	D_2__Negativicutes;	D_3__Selenomonadales;	D_4__Veillonellaceae;	D_5__Megasphaera;	D_6__uncultured
EU762140.1.1371	13	98	0	0	0	0	18	0	0	0	0	2	0	0	0	0	3	0	0	0	0	14	0	0	0	0	1	0	0	0	0	35	0	1	0	0	1861	865	0	25	0	0	D_0__Bacteria;	D_1__Proteobacteria;	D_2__Betaproteobacteria;	D_3__Burkholderiales;	D_4__Alcaligenaceae;	D_5__Parasutterella;	D_6__uncultured
EU503644.1.1396	35	1	0	0	0	0	0	0	0	59	0	0	0	0	1	0	0	1	0	0	27	0	33	0	0	0	1	0	0	7	0	3	3	0	0	0	0	2	0	0	0	0	D_0__Bacteria;	D_1__Firmicutes;	D_2__Clostridia;	D_3__Clostridiales;	D_4__Lachnospiraceae;	D_5__Roseburia;	D_6__uncultured
KF843322.1.1414	382	112	13	208	9	138	8	0	129	347	6	68	261	185	183	259	113	76	1	18	30	40	79	72	10	3	3	0	6	2	2	14	14	20	0	0	72	197	0	144	0	0	D_0__Bacteria;	D_1__Bacteroidetes;	D_2__Bacteroidia;	D_3__Bacteroidales;	D_4__Bacteroidaceae;	D_5__Bacteroides;	D_6__uncultured
HQ780563.1.1437	0	0	0	0	0	0	0	0	0	0	0	0	0	0	0	0	0	0	0	0	0	0	0	0	9	30	0	0	0	0	0	14	0	0	0	0	0	0	0	0	0	0	D_0__Bacteria;	D_1__Firmicutes;	D_2__Clostridia;	D_3__Clostridiales;	D_4__Ruminococcaceae;	D_5__Ruminococcaceae	UCG-014;
FJ365556.1.1423	19	0	0	0	45	54	148	7	1	34	35	1	0	0	0	269	0	0	0	0	0	0	7	0	0	0	0	0	0	2	78	140	0	0	0	0	1	49	1	1	0	0	D_0__Bacteria;	D_1__Firmicutes;	D_2__Negativicutes;	D_3__Selenomonadales;	D_4__Veillonellaceae;	D_5__Dialister;	D_6__uncultured
GQ079167.1.1352	0	16	0	0	0	28	5	0	11	0	0	0	0	0	0	0	2	0	8	0	0	0	0	0	0	3	1	14	0	0	34	1	0	31	0	0	2	0	0	0	0	0	D_0__Bacteria;	D_1__Firmicutes;	D_2__Clostridia;	D_3__Clostridiales;	D_4__Lachnospiraceae;	D_5__Blautia;	D_6__uncultured
EU773415.1.1372	16	0	3	0	0	0	0	0	0	0	0	0	0	0	0	0	0	5	0	0	4	0	0	0	0	0	0	0	0	24	0	0	17	22	0	0	0	0	0	0	0	0	D_0__Bacteria;	D_1__Firmicutes;	D_2__Clostridia;	D_3__Clostridiales;	D_4__Ruminococcaceae;	D_5__Subdoligranulum;	D_6__uncultured
JQ184685.1.1340	0	0	0	0	0	0	1	0	0	4	0	0	0	0	0	0	0	0	0	0	0	18	0	0	0	58	40	11	0	0	0	95	0	0	0	0	0	10	21	0	0	0	D_0__Bacteria;	D_1__Firmicutes;	D_2__Clostridia;	D_3__Clostridiales;	D_4__Ruminococcaceae;	D_5__Ruminococcaceae	UCG-010;
EU472467.1.1392	0	0	0	0	0	0	0	0	0	0	0	0	0	0	0	0	0	0	0	0	0	0	0	0	0	1	0	105	0	0	0	0	0	0	0	0	0	0	0	0	0	0	D_0__Bacteria;	D_1__Firmicutes;	D_2__Clostridia;	D_3__Clostridiales;	D_4__Christensenellaceae;	D_5__Christensenellaceae	R-7
DQ794330.1.1284	0	0	0	1	0	2	0	0	0	0	0	0	0	0	0	7	5	0	2	0	0	1	0	0	0	0	0	10	10	0	12	0	0	0	0	0	0	0	0	0	0	0	D_0__Bacteria;	D_1__Firmicutes;	D_2__Clostridia;	D_3__Clostridiales;	D_4__Ruminococcaceae;	D_5__[Eubacterium]	coprostanoligenes
CU920811.1.1336	0	0	2	0	0	0	0	0	0	10	0	0	0	0	0	0	0	0	0	0	0	0	0	0	0	0	0	0	0	0	0	0	0	0	0	0	0	40	0	0	0	0	D_0__Bacteria;	D_1__Firmicutes;	D_2__Clostridia;	D_3__Clostridiales;	D_4__Clostridiaceae	1;	D_5__Clostridium
EU778299.1.1377	0	0	0	0	0	0	10	0	0	0	0	0	0	0	0	0	0	0	0	0	0	0	0	0	0	0	1	0	0	0	0	19	15	0	0	0	0	0	0	0	0	0	D_0__Bacteria;	D_1__Firmicutes;	D_2__Clostridia;	D_3__Clostridiales;	D_4__Lachnospiraceae;	D_5__Lachnospiraceae	UCG-001;
EU765832.1.1359	0	2	0	0	0	0	0	0	1	0	0	0	0	0	0	0	0	0	0	0	0	0	0	0	0	0	0	0	0	0	0	0	0	0	0	0	3	0	0	0	0	0	D_0__Bacteria;	D_1__Firmicutes;	D_2__Clostridia;	D_3__Clostridiales;	D_4__Lachnospiraceae;	D_5__Roseburia;	Ambiguous_taxa
FJ507357.1.1377	0	0	8	255	0	0	0	0	0	0	0	0	0	0	0	0	123	180	0	0	43	64	0	0	0	0	0	0	137	11	0	0	0	0	0	0	0	0	0	0	0	0	D_0__Bacteria;	D_1__Firmicutes;	D_2__Clostridia;	D_3__Clostridiales;	D_4__Lachnospiraceae;	D_5__uncultured;	D_6__uncultured
AY980930.1.1341	0	0	0	0	0	0	0	0	0	0	0	0	0	0	0	0	0	0	0	0	0	0	0	0	0	0	0	0	0	0	0	0	0	0	0	1	0	0	84	0	0	0	D_0__Bacteria;	D_1__Firmicutes;	D_2__Clostridia;	D_3__Clostridiales;	D_4__Christensenellaceae;	D_5__Christensenellaceae	R-7
DQ325914.1.1355	0	0	0	0	0	0	0	0	0	22	0	0	0	0	0	0	0	0	0	1	0	0	0	0	0	0	0	0	0	0	0	0	0	0	0	0	0	26	0	0	0	0	D_0__Bacteria;	D_1__Firmicutes;	D_2__Clostridia;	D_3__Clostridiales;	D_4__Lachnospiraceae;	D_5__[Eubacterium]	ventriosum
DQ808323.1.1390	0	0	0	0	0	0	0	63	0	0	0	0	0	0	0	0	0	0	0	0	0	0	0	0	0	0	0	0	0	0	0	0	0	0	0	0	0	0	5	0	0	0	D_0__Bacteria;	D_1__Firmicutes;	D_2__Clostridia;	D_3__Clostridiales;	D_4__Lachnospiraceae;	D_5__Blautia;	D_6__uncultured
EU466245.1.1401	0	0	0	0	0	0	0	0	0	0	0	0	0	0	0	0	0	97	0	0	0	0	0	0	0	0	0	0	0	0	0	0	0	0	0	0	0	0	0	0	0	0	D_0__Bacteria;	D_1__Firmicutes;	D_2__Clostridia;	D_3__Clostridiales;	D_4__Ruminococcaceae;	D_5__[Eubacterium]	coprostanoligenes
JF161487.1.1356	0	0	0	19	2	201	43	2	5	9	34	226	476	55	1	0	0	0	0	0	0	0	7	0	1	5	0	0	0	10	0	0	0	0	0	2	0	0	0	0	0	0	D_0__Bacteria;	D_1__Bacteroidetes;	D_2__Bacteroidia;	D_3__Bacteroidales;	D_4__Bacteroidaceae;	D_5__Bacteroides;	D_6__uncultured
JQ461033.1.1374	0	0	0	0	0	0	0	0	0	0	0	2	0	0	0	0	0	0	0	0	0	0	0	1	0	0	0	0	0	0	0	0	0	0	0	0	0	0	0	3	0	0	D_0__Bacteria;	D_1__Firmicutes;	D_2__Bacilli;	D_3__Lactobacillales;	D_4__Streptococcaceae;	D_5__Streptococcus;	D_6__uncultured
JF108012.1.1370	0	0	0	0	0	0	0	0	0	0	0	0	0	0	0	0	0	0	0	0	0	0	0	0	0	0	6	0	0	0	0	0	0	0	0	0	0	0	0	0	0	0	D_0__Bacteria;	D_1__Firmicutes;	D_2__Bacilli;	D_3__Lactobacillales;	D_4__Streptococcaceae;	D_5__Streptococcus;	D_6__uncultured
EU773564.1.1345	0	0	0	46	0	0	0	0	0	0	0	0	0	0	0	0	0	0	0	0	12	114	0	0	0	0	5	32	0	0	3	255	0	0	0	0	11	26	0	0	0	0	D_0__Bacteria;	D_1__Bacteroidetes;	D_2__Bacteroidia;	D_3__Bacteroidales;	D_4__Prevotellaceae;	D_5__Prevotella	7;
EU778238.1.1380	0	21	0	0	0	0	0	0	1	0	0	0	0	0	0	0	0	0	0	0	0	0	0	0	0	0	0	0	0	0	83	83	1	0	0	0	2	0	0	0	0	0	D_0__Bacteria;	D_1__Firmicutes;	D_2__Clostridia;	D_3__Clostridiales;	D_4__Ruminococcaceae;	D_5__Faecalibacterium;	D_6__uncultured
DQ798585.1.1392	0	0	7	21	0	0	0	0	7	29	0	0	0	0	0	0	10	23	0	0	31	1	0	0	0	0	1	0	0	0	0	5	0	0	0	0	0	3	0	0	0	0	D_0__Bacteria;	D_1__Firmicutes;	D_2__Clostridia;	D_3__Clostridiales;	D_4__Lachnospiraceae;	D_5__uncultured;	D_6__uncultured
HQ769098.1.1390	0	0	0	0	0	0	0	0	0	6	0	0	0	0	0	0	0	0	0	0	0	0	0	0	0	0	0	0	0	0	0	0	0	0	0	0	0	0	0	0	0	0	D_0__Bacteria;	D_1__Bacteroidetes;	D_2__Bacteroidia;	D_3__Bacteroidales;	D_4__Porphyromonadaceae;	D_5__Odoribacter;	Ambiguous_taxa
DQ807074.1.1286	34	111	0	0	0	0	0	3	0	0	75	429	0	0	90	77	0	0	125	0	0	0	0	0	0	0	0	0	0	36	0	0	0	0	0	1	2	0	229	376	0	0	D_0__Bacteria;	D_1__Firmicutes;	D_2__Clostridia;	D_3__Clostridiales;	D_4__Ruminococcaceae;	D_5__[Eubacterium]	coprostanoligenes
DQ806715.1.1390	7	0	2	0	0	8	2	32	0	0	6	0	0	0	0	0	0	0	8	0	0	0	0	0	0	2	0	1	0	139	6	0	0	0	0	8	0	0	41	0	0	0	D_0__Bacteria;	D_1__Firmicutes;	D_2__Clostridia;	D_3__Clostridiales;	D_4__Lachnospiraceae;	D_5__Blautia;	D_6__uncultured
EF071402.1.1506	0	0	0	0	0	0	0	3	0	0	0	0	0	0	6	26	0	0	0	0	168	99	0	0	0	6	0	0	0	0	0	0	0	0	0	3	0	0	0	0	0	0	D_0__Bacteria;	D_1__Firmicutes;	D_2__Clostridia;	D_3__Clostridiales;	D_4__Ruminococcaceae;	D_5__Ruminiclostridium;	D_6__uncultured
U81658.1.1444	0	0	545	110	0	0	0	0	0	0	0	0	0	0	0	0	0	0	0	0	0	0	0	0	0	0	0	0	0	0	0	0	0	0	0	0	0	0	0	0	0	0	D_0__Bacteria;	D_1__Synergistetes;	D_2__Synergistia;	D_3__Synergistales;	D_4__Synergistaceae;	D_5__Pyramidobacter;	D_6__uncultured
EU774134.1.1361	0	0	0	0	0	0	0	0	1	0	0	0	0	0	0	0	0	44	0	15	39	0	0	0	0	2	20	0	0	0	0	46	35	0	0	0	1	0	0	0	0	0	D_0__Bacteria;	D_1__Firmicutes;	D_2__Clostridia;	D_3__Clostridiales;	D_4__Lachnospiraceae;	D_5__Lachnospira;	D_6__uncultured
DQ804674.1.1390	5	1	3	1	623	1	239	0	0	0	0	2	0	0	3	3	0	4	1	2667	9	0	0	0	0	1	233	2	4	11	5	530	5	0	713	0	0	0	0	0	0	0	D_0__Bacteria;	D_1__Firmicutes;	D_2__Clostridia;	D_3__Clostridiales;	D_4__Lachnospiraceae;	D_5__Blautia;	D_6__uncultured
EU465517.1.1388	0	0	0	0	0	0	0	0	0	0	13	0	0	0	0	0	0	0	0	0	0	0	0	0	0	0	0	0	0	0	0	0	0	0	0	0	0	0	0	0	0	0	D_0__Bacteria;	D_1__Firmicutes;	D_2__Clostridia;	D_3__Clostridiales;	D_4__Lachnospiraceae;	D_5__Pseudobutyrivibrio;	D_6__uncultured
GQ493716.1.1347	0	0	0	0	0	0	0	0	0	0	0	0	0	310	1	3	12	0	0	0	0	0	0	0	0	0	0	0	36	0	0	0	0	0	0	0	0	0	0	0	0	0	D_0__Bacteria;	D_1__Firmicutes;	D_2__Clostridia;	D_3__Clostridiales;	D_4__Lachnospiraceae;	D_5__Lachnoclostridium;	D_6__uncultured
DQ799798.1.1391	0	0	0	0	0	0	0	0	3	0	18	0	0	0	0	1	0	0	0	0	0	0	0	0	0	0	0	0	0	0	0	0	0	6	0	5	0	0	12	0	0	0	D_0__Bacteria;	D_1__Firmicutes;	D_2__Clostridia;	D_3__Clostridiales;	D_4__Lachnospiraceae;	D_5__Blautia;	D_6__uncultured
AY985282.1.1398	0	0	0	0	0	4	0	0	0	0	0	0	0	0	0	0	0	0	0	0	0	0	0	0	0	0	0	0	0	0	3	0	0	0	0	0	0	0	0	0	0	0	D_0__Bacteria;	D_1__Firmicutes;	D_2__Clostridia;	D_3__Clostridiales;	D_4__Peptococcaceae;	D_5__uncultured;	D_6__uncultured
GQ492923.1.1374	2	0	2	2	7	5	90	64	0	0	2	3	0	7	4	36	0	0	66	7	0	0	0	11	0	0	0	1	0	2	0	0	0	0	0	36	0	0	0	0	0	0	D_0__Bacteria;	D_1__Firmicutes;	D_2__Erysipelotrichia;	D_3__Erysipelotrichales;	D_4__Erysipelotrichaceae;	D_5__Incertae	Sedis;
KF843088.1.1392	0	0	0	559	0	0	0	0	0	0	0	0	0	0	0	0	0	0	0	0	27	345	0	0	0	0	1	0	7	0	0	3	0	0	0	0	1	334	0	0	0	0	D_0__Bacteria;	D_1__Bacteroidetes;	D_2__Bacteroidia;	D_3__Bacteroidales;	D_4__Prevotellaceae;	D_5__Prevotella	9;
EF098051.1.1401	0	0	0	0	0	3	0	0	0	0	0	0	0	0	0	2	0	0	0	0	0	0	0	0	0	0	0	1	0	0	0	0	0	0	0	0	0	0	0	0	0	0	D_0__Bacteria;	D_1__Bacteroidetes;	D_2__Bacteroidia;	D_3__Bacteroidales;	D_4__Bacteroidales	S24-7	group;
DQ808581.1.1374	0	0	6	0	0	0	0	0	0	17	0	0	0	0	0	0	0	0	0	0	0	0	0	0	0	0	0	0	0	0	0	0	0	0	0	0	0	93	0	0	0	0	D_0__Bacteria;	D_1__Firmicutes;	D_2__Clostridia;	D_3__Clostridiales;	D_4__Clostridiaceae	1;	D_5__Clostridium
HQ783930.1.1420	0	0	0	0	0	0	0	0	8	0	0	0	0	0	0	0	0	0	0	0	8	0	0	0	0	0	0	0	0	0	0	0	0	2	0	0	2	0	0	0	0	0	D_0__Bacteria;	D_1__Firmicutes;	D_2__Clostridia;	D_3__Clostridiales;	D_4__Ruminococcaceae;	D_5__Faecalibacterium;	D_6__uncultured
DQ797105.1.1392	0	0	0	42	0	0	0	0	0	0	0	0	0	0	0	0	53	0	0	0	0	12	0	0	0	0	0	0	12	0	0	0	0	0	0	0	0	0	0	1	0	0	D_0__Bacteria;	D_1__Firmicutes;	D_2__Clostridia;	D_3__Clostridiales;	D_4__Lachnospiraceae;	D_5__Pseudobutyrivibrio;	D_6__uncultured
HQ801104.1.1423	58	422	0	2	7	3	16	0	22	20	0	0	0	0	0	0	21	25	2	4	20	11	0	0	1	56	83	50	28	98	4	68	149	2	0	0	14	2	0	1	0	0	D_0__Bacteria;	D_1__Firmicutes;	D_2__Clostridia;	D_3__Clostridiales;	D_4__Ruminococcaceae;	D_5__Faecalibacterium;	D_6__uncultured
DQ805887.1.1397	0	0	0	0	0	0	0	7	0	0	0	0	0	0	0	0	0	0	0	0	0	0	0	0	0	0	0	0	0	0	0	0	0	0	0	0	0	0	0	0	0	0	D_0__Bacteria;	D_1__Firmicutes;	D_2__Clostridia;	D_3__Clostridiales;	D_4__Ruminococcaceae;	D_5__Ruminococcus	2;
KF842352.1.1377	0	0	0	0	0	0	0	0	0	0	0	0	0	0	0	0	0	0	0	0	55	0	0	0	0	3	0	0	1	1216	0	1	0	0	0	0	0	0	0	0	0	0	D_0__Bacteria;	D_1__Firmicutes;	D_2__Clostridia;	D_3__Clostridiales;	D_4__Ruminococcaceae;	D_5__Ruminococcaceae	UCG-005;
DQ805075.1.1396	0	3	0	0	0	0	18	6	3	0	111	71	1	0	33	5	1	1	0	2	0	0	0	1	0	0	1	0	5	0	0	0	0	3	31	335	0	0	14	10	0	0	D_0__Bacteria;	D_1__Firmicutes;	D_2__Clostridia;	D_3__Clostridiales;	D_4__Lachnospiraceae;	D_5__Blautia;	D_6__uncultured
FJ367706.1.1360	0	0	0	0	0	0	0	7	0	0	0	0	0	0	0	0	0	0	0	0	0	0	0	0	0	0	0	0	0	0	0	0	0	0	0	0	0	0	0	0	0	0	D_0__Bacteria;	D_1__Firmicutes;	D_2__Clostridia;	D_3__Clostridiales;	D_4__Lachnospiraceae;	D_5__Lachnoclostridium;	Ambiguous_taxa
DQ803575.1.1395	0	4	8	0	0	0	0	1	25	0	0	0	0	0	0	0	0	1	0	0	0	0	0	0	0	2	0	0	0	1	1	0	2	21	0	0	3	0	19	0	0	0	D_0__Bacteria;	D_1__Firmicutes;	D_2__Clostridia;	D_3__Clostridiales;	D_4__Lachnospiraceae;	D_5__Blautia;	D_6__uncultured
GQ493238.1.1361	0	0	0	0	0	0	0	66	0	0	0	0	0	0	0	0	0	0	0	0	8	0	0	0	0	0	0	0	0	0	0	0	59	22	0	0	0	0	39	0	0	0	D_0__Bacteria;	D_1__Firmicutes;	D_2__Clostridia;	D_3__Clostridiales;	D_4__Lachnospiraceae;	D_5__[Ruminococcus]	gauvreauii
GQ135955.1.1389	0	0	0	0	0	0	0	0	0	0	0	0	0	0	22	0	0	0	0	0	0	0	0	0	0	0	0	0	0	0	0	0	0	0	0	0	0	0	0	0	0	0	D_0__Bacteria;	D_1__Firmicutes;	D_2__Clostridia;	D_3__Clostridiales;	D_4__Lachnospiraceae;	D_5__Blautia;	D_6__uncultured
DQ800630.1.1391	48	0	16	0	6	1	7	53	0	5	1	5	2	0	34	0	0	3	0	0	16	0	2	0	0	0	3	0	1	2	0	1	1	1	6	179	0	0	56	39	0	0	D_0__Bacteria;	D_1__Firmicutes;	D_2__Clostridia;	D_3__Clostridiales;	D_4__Lachnospiraceae;	D_5__Lachnoclostridium;	D_6__uncultured
DQ803881.1.1393	14	1	0	3	0	0	0	0	0	0	0	0	0	0	301	0	6	2	0	0	1	108	0	0	2	1	0	0	43	0	0	0	1	0	0	0	0	0	0	33	0	0	D_0__Bacteria;	D_1__Firmicutes;	D_2__Clostridia;	D_3__Clostridiales;	D_4__Lachnospiraceae;	D_5__Roseburia;	D_6__uncultured
GQ449004.1.1296	1	0	0	1	1	8	0	0	0	0	0	0	0	0	6	13	0	0	6	16	0	0	1	1	0	7	8	37	0	1	0	0	0	0	0	0	0	0	0	171	0	0	D_0__Bacteria;	D_1__Bacteroidetes;	D_2__Bacteroidia;	D_3__Bacteroidales;	D_4__Bacteroidaceae;	D_5__Bacteroides;	D_6__uncultured
DQ802449.1.1386	0	0	2	0	0	0	0	0	0	2	12	0	0	0	0	0	1	0	0	0	0	11	0	0	0	0	0	0	0	0	0	0	2	0	0	1	0	1	14	0	0	0	D_0__Bacteria;	D_1__Firmicutes;	D_2__Clostridia;	D_3__Clostridiales;	D_4__Lachnospiraceae;	D_5__[Eubacterium]	hallii
HW066299.1.1487	0	0	0	0	0	0	0	0	0	0	0	0	0	0	0	0	0	0	0	0	7	0	0	0	0	0	0	0	0	0	0	0	22	0	0	0	0	0	0	0	0	0	D_0__Bacteria;	D_1__Firmicutes;	D_2__Clostridia;	D_3__Clostridiales;	D_4__Ruminococcaceae;	D_5__Ruminococcaceae	UCG-014;
DQ802624.1.1390	5	0	7	0	0	32	0	0	0	0	0	9	0	0	0	0	0	19	2	0	10	0	0	0	1	1	0	25	0	14	1	0	6	0	0	0	0	0	0	0	0	0	D_0__Bacteria;	D_1__Firmicutes;	D_2__Clostridia;	D_3__Clostridiales;	D_4__Lachnospiraceae;	D_5__Dorea;	D_6__uncultured
HQ747979.1.1460	0	0	0	0	10	0	0	0	0	0	0	0	0	0	0	0	0	0	0	0	0	0	0	0	0	0	2	0	0	0	0	0	0	0	0	0	0	0	0	0	0	0	D_0__Bacteria;	D_1__Firmicutes;	D_2__Bacilli;	D_3__Lactobacillales;	D_4__Streptococcaceae;	D_5__Streptococcus;	D_6__uncultured
GQ451303.1.1488	0	0	0	0	0	0	0	0	0	0	0	0	0	0	0	0	0	73	0	0	0	0	0	0	0	0	0	0	0	0	0	0	0	0	0	0	0	0	0	0	0	0	D_0__Bacteria;	D_1__Cyanobacteria;	D_2__Melainabacteria;	D_3__Gastranaerophilales;	D_4__uncultured	bacterium;	D_5__uncultured
EU771690.1.1375	8	0	0	0	0	19	0	0	0	0	0	0	0	291	0	202	0	1	2	0	10	0	0	3	0	33	0	31	20	31	322	0	192	0	1	0	0	0	0	0	0	0	D_0__Bacteria;	D_1__Firmicutes;	D_2__Clostridia;	D_3__Clostridiales;	D_4__Ruminococcaceae;	D_5__Ruminiclostridium	5;
HQ745159.1.1444	0	0	0	0	0	0	0	0	160	5	0	0	0	0	0	0	1	3	0	0	4	0	18	71	0	0	0	0	10	0	0	0	1	155	0	0	2	0	0	0	0	0	D_0__Bacteria;	D_1__Bacteroidetes;	D_2__Bacteroidia;	D_3__Bacteroidales;	D_4__Bacteroidaceae;	D_5__Bacteroides;	D_6__uncultured
DQ798096.1.1372	0	0	0	0	0	0	0	0	0	112	0	0	0	0	0	0	0	0	0	1	0	0	0	0	0	0	0	0	6	0	0	0	0	0	0	0	0	19	0	0	0	0	D_0__Bacteria;	D_1__Firmicutes;	D_2__Clostridia;	D_3__Clostridiales;	D_4__Ruminococcaceae;	D_5__Subdoligranulum;	D_6__uncultured
EU466177.1.1373	0	0	0	23	0	1	0	0	0	9	0	1	12	1	1	1	10	0	1	0	0	16	72	18	0	0	0	0	32	1	0	0	0	0	0	0	0	11	0	1	0	0	D_0__Bacteria;	D_1__Firmicutes;	D_2__Clostridia;	D_3__Clostridiales;	D_4__Lachnospiraceae;	D_5__Blautia;	D_6__uncultured
AB822953.1.1572	0	0	0	0	191	112	1	0	0	0	0	1	0	0	0	0	0	0	103	0	0	0	0	0	0	0	0	0	0	0	0	0	0	0	0	0	0	0	0	8	0	0	D_0__Bacteria;	D_1__Firmicutes;	D_2__Clostridia;	D_3__Clostridiales;	D_4__Lachnospiraceae;	D_5__Eisenbergiella;	D_6__uncultured
GQ493349.1.1364	0	0	1	386	1	0	0	0	0	0	0	0	0	0	0	0	0	0	0	1	66	734	0	0	0	0	2088	115	54	172	2	954	1	0	0	1	8	19	1	0	0	0	D_0__Bacteria;	D_1__Bacteroidetes;	D_2__Bacteroidia;	D_3__Bacteroidales;	D_4__Prevotellaceae;	D_5__Prevotella	9;
EU767893.1.1364	0	0	0	0	0	0	0	0	65	13	0	0	0	0	0	0	0	11	0	0	16	0	0	0	0	0	0	0	0	1	0	0	54	89	0	0	1	0	0	7	0	0	D_0__Bacteria;	D_1__Bacteroidetes;	D_2__Bacteroidia;	D_3__Bacteroidales;	D_4__Bacteroidaceae;	D_5__Bacteroides;	D_6__uncultured
AY984181.1.1357	0	0	3	19	0	0	6	0	0	0	0	0	0	0	0	0	50	1	0	6	0	6	0	0	1	0	1	0	43	2	0	0	18	0	0	0	0	0	0	4	0	0	D_0__Bacteria;	D_1__Firmicutes;	D_2__Clostridia;	D_3__Clostridiales;	D_4__Lachnospiraceae;	D_5__Lachnospiraceae	NK4A136
HQ787887.1.1428	0	0	0	0	3	17	3	0	0	0	0	0	0	0	0	0	0	2	0	0	0	0	0	0	0	0	0	1	0	22	11	0	32	0	0	0	0	0	0	0	0	0	D_0__Bacteria;	D_1__Firmicutes;	D_2__Clostridia;	D_3__Clostridiales;	D_4__Ruminococcaceae;	D_5__Ruminiclostridium	5;
HM283141.1.1350	0	0	29	0	0	0	59	99	0	0	0	0	0	0	0	0	5	5	0	0	0	0	0	4	0	0	0	0	10	60	0	0	27	0	0	0	0	0	63	1	0	0	D_0__Bacteria;	D_1__Firmicutes;	D_2__Clostridia;	D_3__Clostridiales;	D_4__Defluviitaleaceae;	D_5__Defluviitaleaceae	UCG-011;
DQ804832.1.1390	0	0	20	0	1	14	0	0	0	0	0	45	0	0	0	0	6	9	117	26	0	0	0	0	0	0	0	0	0	0	0	0	18	0	0	0	0	0	0	0	0	0	D_0__Bacteria;	D_1__Firmicutes;	D_2__Clostridia;	D_3__Clostridiales;	D_4__Lachnospiraceae;	D_5__Blautia;	D_6__uncultured
EU771479.1.1286	0	0	0	0	0	0	0	0	0	0	0	0	0	0	0	0	0	0	0	0	0	0	0	0	0	26	0	272	0	0	0	0	0	0	0	0	0	0	0	0	0	0	D_0__Bacteria;	D_1__Firmicutes;	D_2__Clostridia;	D_3__Clostridiales;	D_4__Ruminococcaceae;	D_5__Ruminococcaceae	UCG-010;
DQ794597.1.1375	0	0	0	1	0	0	0	0	0	0	0	78	0	0	0	0	3	0	0	0	0	0	0	0	0	0	0	0	2	0	0	0	0	0	0	0	0	0	0	0	0	0	D_0__Bacteria;	D_1__Firmicutes;	D_2__Clostridia;	D_3__Clostridiales;	D_4__Lachnospiraceae;	D_5__Anaerostipes;	D_6__uncultured
FJ674219.1.1371	0	0	0	0	0	0	0	0	0	0	0	0	0	0	0	0	0	0	0	0	0	0	0	0	0	0	2	0	0	0	0	6	0	0	0	0	0	0	0	0	0	0	D_0__Bacteria;	D_1__Firmicutes;	D_2__Clostridia;	D_3__Clostridiales;	D_4__Clostridiaceae	1;	D_5__Clostridium
GQ491839.1.1357	0	0	0	0	0	0	0	1	0	0	2	0	0	0	0	0	0	0	0	0	0	0	0	0	0	1	0	0	0	0	0	0	0	0	0	248	0	0	0	0	0	0	D_0__Bacteria;	D_1__Firmicutes;	D_2__Clostridia;	D_3__Clostridiales;	D_4__Lachnospiraceae;	D_5__Blautia;	D_6__uncultured
DQ797065.1.1389	0	0	2	94	0	0	0	0	0	1	0	1	0	7	1	0	39	0	0	0	0	138	0	0	0	0	0	0	85	0	2	0	1	0	0	0	0	0	0	0	0	0	D_0__Bacteria;	D_1__Firmicutes;	D_2__Clostridia;	D_3__Clostridiales;	D_4__Lachnospiraceae;	D_5__Blautia;	D_6__uncultured
EF403473.1.1481	0	0	0	0	0	0	0	0	0	0	0	0	0	0	0	0	0	13	0	0	11	0	0	1	0	0	0	0	0	3	0	0	2	0	0	0	0	0	0	0	0	0	D_0__Bacteria;	D_1__Firmicutes;	D_2__Clostridia;	D_3__Clostridiales;	D_4__Lachnospiraceae;	D_5__Roseburia;	D_6__uncultured
HQ780680.1.1452	0	0	1	436	0	0	0	0	1	0	0	0	0	0	0	0	0	0	0	0	50	202	1	0	1	40	860	2	35	320	0	605	1	0	0	0	6	382	0	0	0	0	D_0__Bacteria;	D_1__Bacteroidetes;	D_2__Bacteroidia;	D_3__Bacteroidales;	D_4__Prevotellaceae;	D_5__Prevotella	9;
CU917619.1.1370	0	0	1	0	1	64	0	0	0	0	0	0	0	0	0	4	0	0	10	6	4	0	0	0	0	3	1	348	7	4	8	0	0	0	0	0	0	0	0	0	0	0	D_0__Bacteria;	D_1__Firmicutes;	D_2__Bacilli;	D_3__Lactobacillales;	D_4__Streptococcaceae;	D_5__Streptococcus;	D_6__uncultured
FJ507734.1.1373	0	0	0	0	0	15	0	0	0	0	126	33	35	0	0	0	0	0	14	1	0	0	0	0	1	8	0	15	1	1	0	0	0	0	0	0	0	5	0	0	0	0	D_0__Bacteria;	D_1__Firmicutes;	D_2__Clostridia;	D_3__Clostridiales;	D_4__Lachnospiraceae;	D_5__Lachnoclostridium;	D_6__uncultured
HQ769870.1.1415	0	0	0	0	3	8	1	0	0	0	0	5	0	13	26	62	1	0	0	45	0	0	0	8	0	0	0	0	0	19	0	0	0	0	21	1	0	0	0	0	0	0	D_0__Bacteria;	D_1__Firmicutes;	D_2__Clostridia;	D_3__Clostridiales;	D_4__Lachnospiraceae;	D_5__Blautia;	Ambiguous_taxa
DQ796124.1.1358	0	0	0	0	0	0	0	0	0	0	0	0	0	0	0	0	0	0	0	0	0	0	0	0	0	1	0	1	0	0	55	0	0	0	0	0	0	0	0	0	0	0	D_0__Bacteria;	D_1__Firmicutes;	D_2__Clostridia;	D_3__Clostridiales;	D_4__Peptostreptococcaceae;	D_5__Peptoclostridium;	D_6__uncultured
EU458345.1.1291	0	0	0	0	0	0	0	0	0	9	0	0	0	0	0	0	0	0	0	0	0	1	0	0	0	0	0	0	0	0	0	0	0	0	0	0	0	4	1	0	0	0	D_0__Bacteria;	D_1__Firmicutes;	D_2__Clostridia;	D_3__Clostridiales;	D_4__Christensenellaceae;	D_5__Christensenellaceae	R-7
DQ809952.1.1393	2	55	0	0	0	5	0	0	0	12	0	0	0	0	0	0	9	0	0	0	18	14	0	0	0	1	0	0	0	1	0	2	0	0	0	0	0	16	0	0	0	0	D_0__Bacteria;	D_1__Firmicutes;	D_2__Clostridia;	D_3__Clostridiales;	D_4__Lachnospiraceae;	D_5__Roseburia;	D_6__uncultured
DQ799996.1.1296	0	0	155	45	1	2	0	0	0	0	14	29	0	187	0	0	148	32	0	0	0	0	1	0	11	8	5	25	89	350	7	0	1	0	0	0	0	2	19	0	0	0	D_0__Bacteria;	D_1__Firmicutes;	D_2__Clostridia;	D_3__Clostridiales;	D_4__Lachnospiraceae;	D_5__Lachnospiraceae	NC2004
EU771965.1.1392	0	0	0	0	0	0	0	0	0	0	0	0	0	0	0	0	0	0	0	0	0	0	13	0	0	0	0	0	0	0	0	0	0	0	0	0	0	0	0	0	0	0	D_0__Bacteria;	D_1__Firmicutes;	D_2__Clostridia;	D_3__Clostridiales;	D_4__Lachnospiraceae;	D_5__Blautia;	D_6__uncultured
EU779053.1.1399	0	0	0	0	0	0	0	0	0	0	0	0	0	0	0	0	0	0	0	0	0	0	0	0	0	0	87	0	0	0	0	106	0	0	0	0	6	6	0	0	0	0	D_0__Bacteria;	D_1__Bacteroidetes;	D_2__Bacteroidia;	D_3__Bacteroidales;	D_4__Prevotellaceae;	D_5__Prevotella	9;
JQ449846.1.1404	0	0	0	0	58	0	0	0	0	0	0	0	0	0	0	0	0	0	0	0	0	0	0	0	0	0	2	0	0	0	0	0	0	0	0	0	0	0	0	0	0	0	D_0__Bacteria;	D_1__Firmicutes;	D_2__Bacilli;	D_3__Lactobacillales;	D_4__Streptococcaceae;	D_5__Streptococcus;	D_6__uncultured
DQ808823.1.1393	0	0	0	0	0	0	0	0	0	0	0	0	0	0	0	0	0	0	0	0	6	0	0	0	2	37	0	16	0	0	18	0	0	0	0	0	0	0	74	11	0	0	D_0__Bacteria;	D_1__Firmicutes;	D_2__Clostridia;	D_3__Clostridiales;	D_4__Christensenellaceae;	D_5__Christensenellaceae	R-7
DQ806108.1.1391	12	9	12	0	0	2	0	6	34	0	2	40	0	3	27	49	6	13	7	0	1	5	0	0	1	2	0	21	9	9	19	0	1	2	0	0	1	0	0	5	0	0	D_0__Bacteria;	D_1__Firmicutes;	D_2__Clostridia;	D_3__Clostridiales;	D_4__Lachnospiraceae;	D_5__Anaerostipes;	D_6__uncultured
DQ795537.1.1389	0	0	0	0	0	0	0	0	0	0	7	0	0	0	0	0	0	0	0	0	0	0	0	0	0	0	0	0	0	0	0	0	0	0	0	1	0	0	1	0	0	0	D_0__Bacteria;	D_1__Firmicutes;	D_2__Clostridia;	D_3__Clostridiales;	D_4__Lachnospiraceae;	D_5__Blautia;	D_6__uncultured
DQ807604.1.1288	0	0	0	0	0	0	0	0	0	0	0	0	0	0	0	0	0	0	0	0	0	0	0	236	0	0	0	0	0	0	0	0	0	0	0	0	0	0	0	0	0	0	D_0__Bacteria;	D_1__Firmicutes;	D_2__Clostridia;	D_3__Clostridiales;	D_4__Lachnospiraceae;	D_5__Blautia;	D_6__uncultured
EU774277.1.1390	0	0	1	26	0	0	0	0	0	0	0	0	0	0	0	0	17	0	0	0	0	28	0	0	0	0	0	0	0	0	0	0	0	0	0	0	0	0	0	0	0	0	D_0__Bacteria;	D_1__Firmicutes;	D_2__Clostridia;	D_3__Clostridiales;	D_4__Lachnospiraceae;	D_5__Blautia;	D_6__uncultured
DQ799808.1.1390	0	0	0	0	0	0	0	0	0	0	0	0	0	0	0	0	0	0	0	0	0	0	0	0	0	0	0	0	0	0	27	0	0	0	0	0	0	0	0	0	0	0	D_0__Bacteria;	D_1__Firmicutes;	D_2__Clostridia;	D_3__Clostridiales;	D_4__Lachnospiraceae;	D_5__Blautia;	D_6__uncultured
FJ673523.1.1387	8	3	0	0	0	0	0	0	28	0	0	0	0	0	0	0	0	0	0	0	0	0	0	0	0	0	0	0	0	0	0	0	0	15	0	0	20	0	0	0	0	0	D_0__Bacteria;	D_1__Firmicutes;	D_2__Clostridia;	D_3__Clostridiales;	D_4__Lachnospiraceae;	D_5__Dorea;	D_6__uncultured
DQ804241.1.1393	0	0	0	0	0	0	0	215	0	0	0	0	0	0	0	0	0	0	0	1	0	0	0	0	0	0	0	0	0	0	0	0	0	0	0	0	0	0	58	0	0	0	D_0__Bacteria;	D_1__Firmicutes;	D_2__Clostridia;	D_3__Clostridiales;	D_4__Lachnospiraceae;	D_5__[Ruminococcus]	gauvreauii
DQ796765.1.1374	0	0	1	1	0	0	0	0	4	0	0	0	0	0	0	0	0	0	0	11	34	0	0	0	5	0	0	1	0	18	0	1	65	3	0	0	0	0	0	83	0	0	D_0__Bacteria;	D_1__Firmicutes;	D_2__Clostridia;	D_3__Clostridiales;	D_4__Lachnospiraceae;	D_5__Lachnospiraceae	ND3007
CU918307.1.1336	0	0	0	0	0	0	0	0	0	0	0	0	0	0	0	0	0	0	0	0	0	0	0	0	0	0	0	0	0	0	0	39	0	0	0	0	0	0	0	0	0	0	D_0__Bacteria;	D_1__Firmicutes;	D_2__Clostridia;	D_3__Clostridiales;	D_4__Ruminococcaceae;	D_5__Ruminococcus	1;
EU777779.1.1401	0	0	2	0	2	1	0	0	0	0	0	34	0	1	17	13	0	0	0	2	0	0	5	1	0	0	0	0	0	0	0	0	0	0	0	0	0	0	0	9	0	0	D_0__Bacteria;	D_1__Proteobacteria;	D_2__Gammaproteobacteria;	D_3__Enterobacteriales;	D_4__Enterobacteriaceae;	D_5__Escherichia-Shigella;	D_6__uncultured
DQ806429.1.1382	0	0	1	2	2	0	19	33	0	0	0	0	0	0	0	0	16	0	0	14	0	10	0	0	0	0	10	0	19	0	0	20	0	0	0	0	0	0	5	11	0	0	D_0__Bacteria;	D_1__Firmicutes;	D_2__Clostridia;	D_3__Clostridiales;	D_4__Lachnospiraceae;	D_5__Blautia;	D_6__uncultured
DQ824505.1.1401	0	0	4	0	0	0	0	0	21	0	0	0	0	0	0	0	1	0	0	0	3	0	0	0	0	0	0	0	0	0	0	0	86	13	0	0	0	0	62	348	0	0	D_0__Bacteria;	D_1__Bacteroidetes;	D_2__Bacteroidia;	D_3__Bacteroidales;	D_4__Bacteroidaceae;	D_5__Bacteroides;	D_6__uncultured
AF043424.1.1474	0	0	0	0	0	0	0	0	0	0	0	0	0	0	0	0	0	0	0	0	0	0	0	0	0	170	0	0	0	0	0	0	0	0	0	0	0	0	0	0	0	0	D_0__Bacteria;	D_1__Proteobacteria;	D_2__Epsilonproteobacteria;	D_3__Campylobacterales;	D_4__Campylobacteraceae;	D_5__Campylobacter;	Ambiguous_taxa
AY858452.1.1523	0	0	15	6	12	11	5	65	0	1	0	0	0	0	0	0	2	11	9	0	1	1	0	0	3	0	0	7	312	183	0	0	4	0	0	0	0	0	658	51	0	0	D_0__Bacteria;	D_1__Firmicutes;	D_2__Clostridia;	D_3__Clostridiales;	D_4__Ruminococcaceae;	D_5__uncultured;	D_6__uncultured
DQ441341.1.1293	0	2	0	69	19	2	2	0	25	14	0	0	0	0	0	0	217	5	0	302	1	75	0	0	2	7	102	11	131	5	1	69	9	64	0	0	58	13	0	1	0	0	D_0__Bacteria;	D_1__Firmicutes;	D_2__Clostridia;	D_3__Clostridiales;	D_4__Ruminococcaceae;	D_5__Faecalibacterium;	D_6__uncultured
FN563320.1.1451	0	0	0	0	43	6	3	0	0	0	0	3	0	0	0	0	1	0	0	0	0	0	0	5	0	0	0	0	0	0	0	0	0	0	0	0	0	0	0	3	0	0	D_0__Bacteria;	D_1__Firmicutes;	D_2__Clostridia;	D_3__Clostridiales;	D_4__Lachnospiraceae;	D_5__Lachnospiraceae	UCG-008;
EU473889.1.1384	0	0	0	0	0	0	0	0	0	0	0	0	0	0	0	0	0	0	0	0	0	0	0	0	0	1	0	3	0	0	2	0	0	0	0	0	0	0	0	0	0	0	D_0__Bacteria;	D_1__Firmicutes;	D_2__Clostridia;	D_3__Clostridiales;	D_4__Clostridiaceae	1;	D_5__Clostridium
GQ327123.1.1355	0	0	0	0	0	0	0	0	0	0	0	0	0	0	0	0	0	0	0	0	0	0	0	0	26	24	0	0	0	0	0	0	0	0	0	0	0	0	0	0	0	0	D_0__Bacteria;	D_1__Firmicutes;	D_2__Clostridia;	D_3__Clostridiales;	D_4__Ruminococcaceae;	D_5__Ruminococcaceae	UCG-014;
HM296762.1.1353	0	0	0	0	0	45	0	0	0	0	0	0	0	1	0	0	0	0	420	0	0	0	0	0	0	0	0	0	0	0	0	0	0	0	0	0	0	0	0	0	0	0	D_0__Bacteria;	D_1__Firmicutes;	D_2__Clostridia;	D_3__Clostridiales;	D_4__Lachnospiraceae;	D_5__Eisenbergiella;	Ambiguous_taxa
JX645532.1.1520	0	0	0	0	0	0	0	0	0	8	0	0	0	0	0	0	0	0	0	0	0	0	0	0	0	0	0	0	0	0	0	0	0	0	0	0	0	0	0	0	0	0	D_0__Bacteria;	D_1__Firmicutes;	D_2__Erysipelotrichia;	D_3__Erysipelotrichales;	D_4__Erysipelotrichaceae;	D_5__Erysipelotrichaceae	UCG-003;
GQ267939.1.1489	1	0	1	0	0	1	0	0	0	0	0	0	0	0	0	3	0	0	2	0	0	0	0	0	0	1	0	1	0	3	0	0	0	5	0	0	0	0	0	0	0	0	D_0__Bacteria;	D_1__Firmicutes;	D_2__Bacilli;	D_3__Lactobacillales;	D_4__Streptococcaceae;	D_5__Lactococcus;	D_6__uncultured
EU463365.1.1390	0	0	0	0	0	0	0	4	0	0	6	10	0	0	0	0	0	0	0	0	0	0	0	0	0	0	0	0	0	0	0	0	0	0	0	379	0	0	0	0	0	0	D_0__Bacteria;	D_1__Firmicutes;	D_2__Clostridia;	D_3__Clostridiales;	D_4__Lachnospiraceae;	D_5__Blautia;	D_6__uncultured
JF236820.1.1361	0	0	0	0	0	0	0	0	0	0	0	0	0	0	0	1	0	0	0	0	0	0	0	0	0	4	1	3	0	0	0	0	0	0	0	0	0	0	0	0	0	0	D_0__Bacteria;	D_1__Proteobacteria;	D_2__Gammaproteobacteria;	D_3__Pasteurellales;	D_4__Pasteurellaceae;	D_5__Haemophilus;	D_6__uncultured
KF105666.1.1385	0	0	134	46	2	24	0	0	0	0	0	0	0	0	0	3	0	1	13	0	6	0	0	0	0	4	7	239	4	12	8	4	0	0	0	0	0	0	0	0	0	0	D_0__Bacteria;	D_1__Firmicutes;	D_2__Bacilli;	D_3__Lactobacillales;	D_4__Streptococcaceae;	D_5__Streptococcus;	D_6__uncultured
AY981123.1.1351	0	0	12	0	0	9	65	70	11	10	3	16	0	0	0	0	0	0	6	1	0	0	0	0	0	0	6	0	0	1	24	1	0	0	0	0	1	4	6	12	0	0	D_0__Bacteria;	D_1__Firmicutes;	D_2__Clostridia;	D_3__Clostridiales;	D_4__Lachnospiraceae;	D_5__[Eubacterium]	hallii
JF159441.1.1351	0	0	1	0	11	0	0	0	0	0	7	0	0	0	0	0	0	2	0	14	9	0	0	0	0	0	41	0	15	2	8	80	0	0	0	0	0	0	10	0	0	0	D_0__Bacteria;	D_1__Firmicutes;	D_2__Clostridia;	D_3__Clostridiales;	D_4__Lachnospiraceae;	D_5__[Eubacterium]	hallii
DQ794823.1.1393	0	0	0	0	0	0	0	0	0	0	0	0	0	0	0	0	0	0	0	0	1	0	0	0	1	0	0	1	0	0	0	0	0	0	0	0	23	5	0	0	0	0	D_0__Bacteria;	D_1__Firmicutes;	D_2__Clostridia;	D_3__Clostridiales;	D_4__Lachnospiraceae;	D_5__Pseudobutyrivibrio;	D_6__uncultured
EF025267.1.1453	0	0	0	0	0	0	0	0	0	0	0	0	0	0	0	0	0	0	0	988	0	0	0	0	0	0	0	0	0	0	0	0	0	0	0	0	0	0	0	0	0	0	D_0__Bacteria;	D_1__Firmicutes;	D_2__Clostridia;	D_3__Clostridiales;	D_4__Lachnospiraceae;	D_5__Lachnoclostridium;	D_6__uncultured
EU774209.1.1390	0	0	0	5	0	0	0	0	0	0	0	0	0	0	0	0	0	0	0	0	0	96	0	0	0	0	0	0	0	0	0	0	0	0	0	0	0	0	0	0	0	0	D_0__Bacteria;	D_1__Firmicutes;	D_2__Clostridia;	D_3__Clostridiales;	D_4__Lachnospiraceae;	D_5__Marvinbryantia;	D_6__uncultured
JQ187749.1.1344	0	0	0	0	0	0	0	0	0	0	0	0	0	0	0	0	0	0	0	0	0	0	0	0	242	34	0	0	0	0	0	0	0	0	0	0	0	0	0	0	0	0	D_0__Bacteria;	D_1__Firmicutes;	D_2__Clostridia;	D_3__Clostridiales;	D_4__Lachnospiraceae;	D_5__Butyrivibrio;	D_6__uncultured
DQ793265.1.1377	1	46	0	0	0	0	0	0	44	43	0	0	0	0	0	0	1	1	0	0	2	0	0	0	0	0	0	0	0	5	0	0	3	36	0	0	46	7	0	0	0	0	D_0__Bacteria;	D_1__Firmicutes;	D_2__Clostridia;	D_3__Clostridiales;	D_4__Ruminococcaceae;	D_5__Subdoligranulum;	D_6__uncultured
HQ788319.1.1467	0	0	0	183	0	0	0	0	0	0	0	0	0	0	0	0	1	0	0	0	0	5	0	1	0	0	0	0	21	0	0	0	0	0	0	0	0	0	0	0	0	0	D_0__Bacteria;	D_1__Firmicutes;	D_2__Bacilli;	D_3__Lactobacillales;	D_4__Streptococcaceae;	D_5__Streptococcus;	D_6__uncultured
DQ800293.1.1393	0	0	0	0	0	0	0	0	0	0	57	3	37	16	3	0	0	0	0	0	0	0	0	0	0	0	0	0	0	0	0	0	0	0	0	0	0	0	0	0	0	0	D_0__Bacteria;	D_1__Bacteroidetes;	D_2__Bacteroidia;	D_3__Bacteroidales;	D_4__Bacteroidaceae;	D_5__Bacteroides;	D_6__uncultured
GQ156236.1.1357	0	0	0	101	0	0	0	0	0	0	0	0	0	0	0	0	1	0	0	0	0	1	0	0	0	0	0	1	10	0	0	0	0	0	0	0	0	0	0	0	0	0	D_0__Bacteria;	D_1__Firmicutes;	D_2__Bacilli;	D_3__Lactobacillales;	D_4__Streptococcaceae;	D_5__Streptococcus;	D_6__uncultured
EU778206.1.1315	0	0	25	11	10	60	6	45	0	36	2	68	0	0	0	0	149	522	0	9	47	48	0	0	5	6	0	19	113	29	419	16	29	0	0	0	0	7	0	0	0	0	D_0__Bacteria;	D_1__Firmicutes;	D_2__Erysipelotrichia;	D_3__Erysipelotrichales;	D_4__Erysipelotrichaceae;	D_5__Erysipelotrichaceae	UCG-003;
DQ800422.1.1292	0	0	0	0	0	0	0	12	0	0	0	0	0	0	0	0	0	0	0	0	0	0	0	0	0	1	0	0	0	0	5	0	0	0	0	0	0	0	0	0	0	0	D_0__Bacteria;	D_1__Firmicutes;	D_2__Clostridia;	D_3__Clostridiales;	D_4__Christensenellaceae;	D_5__Christensenellaceae	R-7
EU768237.1.1351	0	0	0	0	1	2	0	0	0	14	0	0	0	0	0	0	63	1	0	0	2	386	0	0	0	2	0	5	63	0	24	0	2	0	0	0	0	21	0	0	0	0	D_0__Bacteria;	D_1__Firmicutes;	D_2__Clostridia;	D_3__Clostridiales;	D_4__Ruminococcaceae;	D_5__Subdoligranulum;	D_6__uncultured
DQ795726.1.1389	5	0	0	0	33	1	8	1	0	0	0	0	0	0	0	0	0	0	0	0	2	0	1	7	0	0	0	20	2	6	1	33	0	0	0	0	0	0	41	0	0	0	D_0__Bacteria;	D_1__Firmicutes;	D_2__Clostridia;	D_3__Clostridiales;	D_4__Lachnospiraceae;	D_5__[Eubacterium]	oxidoreducens
DQ793981.1.1384	14	0	0	4	13	1	0	0	0	30	0	28	0	0	0	0	7	1	1	158	1	19	0	0	31	0	42	9	4	0	0	23	42	0	0	0	1	22	0	118	0	0	D_0__Bacteria;	D_1__Firmicutes;	D_2__Clostridia;	D_3__Clostridiales;	D_4__Ruminococcaceae;	D_5__Faecalibacterium;	D_6__uncultured
FJ372027.1.1333	1	97	0	10	2	22	0	9	19	185	3	2	0	0	0	0	7	0	3	0	0	284	250	10	52	126	0	9	102	3	6	3	0	0	0	0	2	66	0	0	0	0	D_0__Bacteria;	D_1__Firmicutes;	D_2__Clostridia;	D_3__Clostridiales;	D_4__Lachnospiraceae;	D_5__Coprococcus	2;
HM317346.1.1348	0	0	0	0	6	0	1	0	0	0	0	0	0	0	0	0	0	0	0	0	0	0	0	0	0	0	0	0	0	0	0	0	0	0	0	0	0	0	0	0	0	0	D_0__Bacteria;	D_1__Firmicutes;	D_2__Clostridia;	D_3__Clostridiales;	D_4__Family	XI;	D_5__Anaerococcus;
DQ798080.1.1392	0	0	0	0	0	0	32	0	0	0	0	0	0	0	0	0	0	2	0	2	2	0	0	0	0	0	2	0	0	1	0	30	3	0	0	0	0	0	0	0	0	0	D_0__Bacteria;	D_1__Firmicutes;	D_2__Clostridia;	D_3__Clostridiales;	D_4__Ruminococcaceae;	D_5__Faecalibacterium;	D_6__uncultured
AY976298.1.1352	5	0	0	0	0	0	0	0	1	0	0	0	0	0	0	0	0	24	0	4	13	0	0	0	0	0	6	0	0	3	0	5	12	0	3	0	0	0	0	0	0	0	D_0__Bacteria;	D_1__Firmicutes;	D_2__Clostridia;	D_3__Clostridiales;	D_4__Lachnospiraceae;	D_5__uncultured;	D_6__uncultured
DQ809577.1.1398	0	0	0	0	0	0	0	0	0	0	0	0	0	0	0	0	0	0	0	0	6	0	0	0	0	0	0	0	0	0	0	0	0	0	0	0	0	0	494	17	0	0	D_0__Bacteria;	D_1__Firmicutes;	D_2__Clostridia;	D_3__Clostridiales;	D_4__Lachnospiraceae;	D_5__Blautia;	D_6__uncultured
KF095547.1.1363	0	0	203	0	2	0	0	0	0	0	0	0	11	0	0	0	0	0	0	1	0	0	158	0	0	0	0	0	0	2	0	0	0	0	0	0	0	1	0	0	0	0	D_0__Bacteria;	D_1__Proteobacteria;	D_2__Gammaproteobacteria;	D_3__Enterobacteriales;	D_4__Enterobacteriaceae;	D_5__Escherichia-Shigella;	D_6__uncultured
FJ506055.1.1374	0	0	0	0	0	1	0	0	0	3	0	0	0	0	0	0	0	0	0	0	0	0	1	0	0	0	0	0	0	0	0	0	0	0	0	0	0	1	0	0	0	0	D_0__Bacteria;	D_1__Firmicutes;	D_2__Clostridia;	D_3__Clostridiales;	D_4__Lachnospiraceae;	D_5__Dorea;	D_6__uncultured
HQ752035.1.1453	0	17	0	0	0	0	54	25	0	0	0	0	0	0	0	0	0	0	133	0	0	0	0	0	0	1	0	2	0	0	1	0	0	0	0	0	1	0	0	0	0	0	D_0__Bacteria;	D_1__Firmicutes;	D_2__Clostridia;	D_3__Clostridiales;	D_4__Ruminococcaceae;	D_5__Ruminococcaceae	NK4A214
DQ797527.1.1372	1	5	9	24	0	0	0	0	101	0	0	195	0	0	0	0	17	0	3	15	1	53	0	0	0	0	19	1	41	1	5	28	1	47	16	4	20	0	0	0	0	0	D_0__Bacteria;	D_1__Actinobacteria;	D_2__Coriobacteriia;	D_3__Coriobacteriales;	D_4__Coriobacteriaceae;	D_5__Collinsella;	D_6__uncultured
FJ366844.1.1355	0	0	0	0	0	0	0	0	0	0	0	0	0	0	0	0	3	3	0	0	3	4	0	0	0	0	0	5	0	0	13	0	0	0	0	0	0	0	0	0	0	0	D_0__Bacteria;	D_1__Firmicutes;	D_2__Clostridia;	D_3__Clostridiales;	D_4__Lachnospiraceae;	D_5__Blautia;	D_6__uncultured
CP007457.1857456.1859000	0	0	0	0	0	0	0	0	0	0	0	0	0	0	0	6	0	0	0	0	0	0	0	0	0	0	0	0	0	0	0	0	0	0	0	0	0	0	0	0	0	0	D_0__Bacteria;	D_1__Actinobacteria;	D_2__Actinobacteria;	D_3__Bifidobacteriales;	D_4__Bifidobacteriaceae;	D_5__Bifidobacterium;	Ambiguous_taxa
EU765017.1.1355	0	0	0	22	0	0	1	0	1	85	0	0	0	0	0	0	0	0	0	4	0	0	0	0	0	0	9	0	0	0	0	0	0	9	0	0	0	3	0	0	0	0	D_0__Bacteria;	D_1__Firmicutes;	D_2__Clostridia;	D_3__Clostridiales;	D_4__Lachnospiraceae;	D_5__Roseburia;	D_6__uncultured
HQ762443.1.1456	149	1	118	0	5	2	1	623	0	0	137	1	1	1	0	6	0	69	9	0	27	0	0	1	0	0	0	0	3	148	0	0	543	0	3	247	0	0	392	0	0	0	D_0__Bacteria;	D_1__Firmicutes;	D_2__Clostridia;	D_3__Clostridiales;	D_4__Ruminococcaceae;	D_5__uncultured;	D_6__uncultured
DQ802042.1.1390	14	0	0	0	0	0	0	0	0	0	0	2	6	0	0	0	0	48	0	0	25	0	0	0	0	0	0	0	0	43	0	0	14	0	0	0	0	5	0	0	0	0	D_0__Bacteria;	D_1__Firmicutes;	D_2__Clostridia;	D_3__Clostridiales;	D_4__Lachnospiraceae;	D_5__Lachnoclostridium;	D_6__uncultured
DQ795373.1.1394	0	0	0	0	0	5	0	0	0	0	0	2	0	0	0	20	1	1	6	0	0	0	0	0	0	2	0	15	0	0	85	0	0	0	0	0	0	0	0	5	0	0	D_0__Bacteria;	D_1__Firmicutes;	D_2__Clostridia;	D_3__Clostridiales;	D_4__Lachnospiraceae;	D_5__Anaerostipes;	D_6__uncultured
DQ801951.1.1390	58	0	0	0	0	0	0	0	0	0	0	11	0	0	0	0	0	137	0	0	78	1	0	0	0	0	0	0	0	129	0	0	32	0	0	0	0	0	0	0	0	0	D_0__Bacteria;	D_1__Firmicutes;	D_2__Clostridia;	D_3__Clostridiales;	D_4__Lachnospiraceae;	D_5__Pseudobutyrivibrio;	D_6__uncultured
FJ367597.1.1350	0	0	0	0	0	0	85	20	0	0	0	0	0	0	0	0	0	0	0	0	0	0	0	0	0	0	0	0	0	0	0	0	0	0	0	0	0	0	0	0	0	0	D_0__Bacteria;	D_1__Firmicutes;	D_2__Clostridia;	D_3__Clostridiales;	D_4__Lachnospiraceae;	D_5__Lachnoclostridium;	D_6__uncultured
GQ491774.1.1357	0	0	0	0	1	0	18	0	0	0	0	0	0	0	0	0	0	2	0	0	0	0	0	0	0	0	0	0	0	0	0	0	0	0	540	7	0	0	0	0	0	0	D_0__Bacteria;	D_1__Firmicutes;	D_2__Clostridia;	D_3__Clostridiales;	D_4__Lachnospiraceae;	D_5__Blautia;	D_6__uncultured
FJ363686.1.1360	0	0	0	0	0	0	0	0	0	0	0	0	0	0	0	0	0	0	0	9	0	0	0	0	0	0	0	0	0	0	0	0	0	0	6	0	0	0	0	0	0	0	D_0__Bacteria;	D_1__Firmicutes;	D_2__Clostridia;	D_3__Clostridiales;	D_4__Lachnospiraceae;	D_5__Roseburia;	D_6__uncultured
FJ367030.1.1362	49	37	0	0	0	0	0	8	0	0	174	31	0	0	11	241	0	1	324	0	0	0	0	0	0	0	0	0	0	45	0	0	0	0	0	1	0	0	519	25	0	0	D_0__Bacteria;	D_1__Firmicutes;	D_2__Clostridia;	D_3__Clostridiales;	D_4__Ruminococcaceae;	D_5__[Eubacterium]	coprostanoligenes
DQ803176.1.1392	11	5	0	0	0	23	0	60	0	0	0	2	0	3	0	0	0	0	24	0	0	13	0	0	0	10	0	29	2	0	3	0	0	12	0	0	2	0	0	0	0	0	D_0__Bacteria;	D_1__Firmicutes;	D_2__Clostridia;	D_3__Clostridiales;	D_4__Lachnospiraceae;	D_5__Lachnoclostridium;	D_6__uncultured
FJ504450.1.1375	0	0	0	0	0	0	0	0	0	0	0	0	0	0	0	0	0	0	0	0	0	0	0	0	0	10	0	0	0	0	9	0	0	0	0	0	0	0	0	0	0	0	D_0__Bacteria;	D_1__Firmicutes;	D_2__Clostridia;	D_3__Clostridiales;	D_4__Lachnospiraceae;	D_5__Blautia;	D_6__uncultured
FJ673696.1.1386	0	0	0	0	1	0	0	0	0	0	0	0	0	0	0	0	0	0	0	4	0	0	0	0	0	0	0	0	0	0	0	1	0	0	1	0	0	0	0	0	0	0	D_0__Bacteria;	D_1__Firmicutes;	D_2__Clostridia;	D_3__Clostridiales;	D_4__Lachnospiraceae;	D_5__Blautia;	D_6__uncultured
HQ789437.1.1445	14	0	2	0	1	28	6	36	0	0	0	0	0	0	0	0	0	4	0	0	0	0	0	0	0	0	0	0	0	1	0	0	6	0	0	0	0	0	0	0	0	0	D_0__Bacteria;	D_1__Firmicutes;	D_2__Clostridia;	D_3__Clostridiales;	D_4__Lachnospiraceae;	D_5__Coprococcus	1;
EU766285.1.1352	0	0	0	0	0	0	0	0	0	0	0	0	0	0	0	0	0	24	0	2	2	0	0	0	0	1	5	6	0	0	0	0	3	0	0	0	0	0	0	0	0	0	D_0__Bacteria;	D_1__Firmicutes;	D_2__Clostridia;	D_3__Clostridiales;	D_4__Lachnospiraceae;	D_5__uncultured;	D_6__uncultured
GQ491299.1.1358	0	0	0	0	0	2	0	0	0	0	0	11	0	0	0	4	0	0	0	0	0	0	0	0	0	0	0	0	0	0	0	0	0	0	0	0	0	0	0	0	0	0	D_0__Bacteria;	D_1__Firmicutes;	D_2__Clostridia;	D_3__Clostridiales;	D_4__Lachnospiraceae;	D_5__Lachnoclostridium;	D_6__uncultured
DQ794193.1.1383	0	6	0	0	0	0	0	0	77	14	0	0	0	0	0	0	0	0	0	0	0	0	0	0	0	88	0	8	0	0	1	0	0	13	0	0	0	0	0	0	0	0	D_0__Bacteria;	D_1__Firmicutes;	D_2__Clostridia;	D_3__Clostridiales;	D_4__Ruminococcaceae;	D_5__Anaerotruncus;	D_6__uncultured
JF173880.1.1352	0	3	0	0	0	0	0	0	6	0	0	0	0	0	0	0	0	0	0	0	0	0	0	0	0	0	0	0	0	0	0	0	0	12	0	0	0	0	0	0	0	0	D_0__Bacteria;	D_1__Firmicutes;	D_2__Clostridia;	D_3__Clostridiales;	D_4__Lachnospiraceae;	D_5__Blautia;	D_6__uncultured
DQ805415.1.1381	0	0	1	0	0	0	0	0	5	10	0	15	0	0	0	0	0	0	310	23	0	0	0	0	0	2	4	17	0	0	0	0	0	3	0	0	0	1	49	23	0	0	D_0__Bacteria;	D_1__Firmicutes;	D_2__Clostridia;	D_3__Clostridiales;	D_4__Lachnospiraceae;	D_5__[Eubacterium]	oxidoreducens
JF213298.1.1361	0	0	0	0	0	0	0	0	0	0	0	0	0	0	0	0	0	0	0	0	0	0	0	0	0	0	0	0	0	0	0	0	0	0	0	0	6	0	0	0	0	0	D_0__Bacteria;	D_1__Proteobacteria;	D_2__Gammaproteobacteria;	D_3__Pasteurellales;	D_4__Pasteurellaceae;	D_5__Haemophilus;	D_6__uncultured
DQ795110.1.1392	0	0	0	0	0	0	0	0	0	0	0	0	0	0	0	0	0	0	0	0	0	1	0	0	1	0	0	0	0	0	0	0	0	0	0	0	0	0	0	13	0	0	D_0__Bacteria;	D_1__Firmicutes;	D_2__Clostridia;	D_3__Clostridiales;	D_4__Lachnospiraceae;	D_5__uncultured;	D_6__uncultured
DQ805969.1.1391	14	0	0	0	0	0	0	0	0	0	0	0	0	0	0	0	0	2	0	0	3	0	0	0	0	8	0	0	0	2	0	0	0	0	0	0	0	0	0	0	0	0	D_0__Bacteria;	D_1__Firmicutes;	D_2__Clostridia;	D_3__Clostridiales;	D_4__Lachnospiraceae;	D_5__Lachnoclostridium;	D_6__uncultured
DQ808754.1.1287	24	0	136	55	8	82	0	0	0	0	0	0	0	2	0	0	55	121	20	1	35	9	0	5	0	6	1	56	60	82	88	4	32	0	0	0	0	0	0	1	0	0	D_0__Bacteria;	D_1__Firmicutes;	D_2__Clostridia;	D_3__Clostridiales;	D_4__Lachnospiraceae;	D_5__Blautia;	D_6__uncultured
HQ761492.1.1450	11	1	6	5	18	12	13	2	0	1	1	9	0	54	24	20	4	9	2	3	0	0	33	15	0	0	0	0	4	3	0	0	2	0	17	2	0	1	2	5	0	0	D_0__Bacteria;	D_1__Firmicutes;	D_2__Clostridia;	D_3__Clostridiales;	D_4__Lachnospiraceae;	D_5__Lachnoclostridium;	D_6__uncultured
DQ803418.1.1390	0	0	3	0	8	0	58	0	0	0	0	0	0	0	0	0	0	4	0	140	0	0	0	0	0	0	27	2	0	2	15	43	4	0	0	0	0	0	0	1	0	0	D_0__Bacteria;	D_1__Firmicutes;	D_2__Clostridia;	D_3__Clostridiales;	D_4__Lachnospiraceae;	D_5__Blautia;	D_6__uncultured
JF122775.1.1351	0	0	103	0	14	0	0	0	5	7	0	0	0	0	0	0	0	1	0	0	32	0	0	0	0	2	3	0	0	0	0	26	0	0	0	0	6	1	0	0	0	0	D_0__Bacteria;	D_1__Firmicutes;	D_2__Clostridia;	D_3__Clostridiales;	D_4__Lachnospiraceae;	D_5__Blautia;	D_6__uncultured
HQ784694.1.1444	0	16	0	0	0	0	1	0	0	0	0	0	0	0	0	0	4	0	0	0	0	5	0	0	0	0	3	0	0	0	0	37	1	19	0	0	0	0	0	0	0	0	D_0__Bacteria;	D_1__Firmicutes;	D_2__Clostridia;	D_3__Clostridiales;	D_4__Lachnospiraceae;	D_5__Lachnospira;	D_6__uncultured
DQ804659.1.1382	0	0	0	3	0	1	0	0	0	427	0	1	0	0	0	0	9	2	0	3	1	5	3	0	3	3	0	6	7	2	0	0	6	0	0	0	0	466	1	1	0	0	D_0__Bacteria;	D_1__Firmicutes;	D_2__Clostridia;	D_3__Clostridiales;	D_4__Ruminococcaceae;	D_5__Faecalibacterium;	D_6__uncultured
JQ184264.1.1340	0	0	0	0	0	0	0	0	0	0	0	0	0	0	0	0	0	0	0	0	0	12	0	0	0	0	0	0	0	0	0	0	0	0	0	0	0	0	0	0	0	0	D_0__Bacteria;	D_1__Firmicutes;	D_2__Clostridia;	D_3__Clostridiales;	D_4__Ruminococcaceae;	D_5__Ruminococcaceae	UCG-010;
FJ371255.1.1370	1	0	1	0	0	47	0	1	0	29	0	2	76	1	0	0	0	1	66	1	0	0	0	0	0	23	0	31	0	0	2	0	0	0	0	0	0	0	0	0	0	0	D_0__Bacteria;	D_1__Firmicutes;	D_2__Erysipelotrichia;	D_3__Erysipelotrichales;	D_4__Erysipelotrichaceae;	D_5__Holdemania;	Ambiguous_taxa
GQ491176.1.1359	0	22	0	42	0	0	1	0	0	10	0	0	0	0	5	85	20	0	7	9	0	7	0	0	0	0	0	6	21	0	0	2	0	0	17	0	0	19	6	0	0	0	D_0__Bacteria;	D_1__Firmicutes;	D_2__Clostridia;	D_3__Clostridiales;	D_4__Lachnospiraceae;	D_5__uncultured;	D_6__uncultured
EU468204.1.1357	0	0	0	0	0	0	0	0	0	0	22	0	0	0	0	0	0	0	0	0	0	0	0	1	0	0	0	0	0	0	0	0	0	0	0	0	0	0	0	0	0	0	D_0__Bacteria;	D_1__Firmicutes;	D_2__Clostridia;	D_3__Clostridiales;	D_4__Lachnospiraceae;	D_5__Pseudobutyrivibrio;	D_6__uncultured
FJ372328.1.1338	1	69	0	0	0	0	0	0	0	11	13	1	0	0	0	0	1	1	0	0	0	0	0	0	0	21	12	15	0	1	3	1	6	0	0	0	0	1	1	0	0	0	D_0__Bacteria;	D_1__Firmicutes;	D_2__Clostridia;	D_3__Clostridiales;	D_4__Ruminococcaceae;	D_5__Faecalibacterium;	D_6__uncultured
EF400318.1.1490	0	0	0	0	0	0	0	0	0	0	0	0	0	0	0	0	0	0	0	63	0	0	0	0	0	0	0	0	0	0	0	0	0	0	0	0	0	0	0	0	0	0	D_0__Bacteria;	D_1__Bacteroidetes;	D_2__Bacteroidia;	D_3__Bacteroidales;	D_4__Bacteroidaceae;	D_5__Bacteroides;	D_6__uncultured
EU778319.1.1390	0	0	0	6	0	0	1	0	0	0	0	0	0	0	0	0	87	1	69	0	0	4	0	0	0	15	0	99	15	0	23	0	0	0	0	0	0	0	0	0	0	0	D_0__Bacteria;	D_1__Firmicutes;	D_2__Clostridia;	D_3__Clostridiales;	D_4__Lachnospiraceae;	D_5__Blautia;	D_6__uncultured
FJ504128.1.1374	9	1	11	6	1	0	0	0	3	0	0	12	0	0	0	0	12	30	0	1	13	4	0	3	1	0	0	0	8	21	0	0	12	3	0	0	4	0	0	1	0	0	D_0__Bacteria;	D_1__Firmicutes;	D_2__Clostridia;	D_3__Clostridiales;	D_4__Lachnospiraceae;	D_5__Dorea;	D_6__uncultured
DQ805892.1.1399	7	203	85	1	3	1	0	0	85	204	172	22	0	0	95	236	3	0	143	159	24	2	783	4	0	36	8	1	6	210	1	1	0	0	240	2	81	82	0	0	0	0	D_0__Bacteria;	D_1__Bacteroidetes;	D_2__Bacteroidia;	D_3__Bacteroidales;	D_4__Bacteroidaceae;	D_5__Bacteroides;	D_6__uncultured
AY986273.1.1353	2	0	0	2	0	0	0	0	0	1	0	0	0	0	570	6	0	1	0	2	2	1	0	0	1	0	0	0	0	0	0	1	3	0	3	0	0	1	93	0	0	0	D_0__Bacteria;	D_1__Firmicutes;	D_2__Clostridia;	D_3__Clostridiales;	D_4__Lachnospiraceae;	D_5__uncultured;	D_6__uncultured
KF843269.1.1432	0	0	60	72	1	0	0	0	0	0	0	0	0	19	0	0	0	0	0	2	0	0	1	289	0	0	0	0	0	3	0	0	0	0	0	0	1	0	0	0	0	0	D_0__Bacteria;	D_1__Proteobacteria;	D_2__Gammaproteobacteria;	D_3__Enterobacteriales;	D_4__Enterobacteriaceae;	D_5__Escherichia-Shigella;	D_6__uncultured
DQ804598.1.1390	0	7	0	0	0	0	0	0	20	0	0	0	0	0	0	0	0	0	0	0	0	0	0	0	0	0	0	0	0	0	0	0	0	14	0	0	10	0	0	0	0	0	D_0__Bacteria;	D_1__Firmicutes;	D_2__Clostridia;	D_3__Clostridiales;	D_4__Lachnospiraceae;	D_5__Dorea;	D_6__uncultured
DQ808130.1.1391	0	7	0	0	0	0	0	0	23	0	0	0	0	0	0	0	0	0	0	0	0	0	0	0	0	0	0	0	0	0	0	0	0	26	0	0	10	0	0	7	0	0	D_0__Bacteria;	D_1__Firmicutes;	D_2__Clostridia;	D_3__Clostridiales;	D_4__Lachnospiraceae;	D_5__Dorea;	D_6__uncultured
EU464212.1.1374	1	0	8	0	0	0	94	0	0	0	0	0	0	0	0	0	0	0	0	0	0	0	0	0	0	6	0	17	0	0	2	0	0	0	0	0	0	0	0	0	0	0	D_0__Bacteria;	D_1__Firmicutes;	D_2__Clostridia;	D_3__Clostridiales;	D_4__Ruminococcaceae;	D_5__Ruminococcaceae	UCG-005;
FJ684393.1.1389	1	5	0	0	0	0	0	0	12	27	0	0	0	0	0	0	1	1	0	0	0	0	0	0	0	17	9	13	0	0	6	10	9	9	0	0	26	21	0	0	0	0	D_0__Bacteria;	D_1__Firmicutes;	D_2__Clostridia;	D_3__Clostridiales;	D_4__Lachnospiraceae;	D_5__Lachnoclostridium;	D_6__uncultured
FJ683800.1.1389	0	0	0	0	0	0	0	0	0	0	0	0	0	0	0	0	0	0	0	0	0	0	0	0	0	0	18	0	0	0	0	39	2	0	0	0	0	0	0	0	0	0	D_0__Bacteria;	D_1__Firmicutes;	D_2__Clostridia;	D_3__Clostridiales;	D_4__Lachnospiraceae;	D_5__Lachnospiraceae	UCG-004;
FJ511842.1.1391	0	0	0	9	0	0	0	0	0	0	0	0	0	0	0	0	0	0	0	0	0	0	0	0	0	0	0	0	1	0	0	0	0	0	0	0	0	0	0	0	0	0	D_0__Bacteria;	D_1__Firmicutes;	D_2__Bacilli;	D_3__Lactobacillales;	D_4__Streptococcaceae;	D_5__Streptococcus;	D_6__uncultured
DQ797898.1.1390	0	0	0	0	0	11	0	0	0	8	0	0	0	0	0	0	0	6	39	0	0	0	0	0	0	9	1	19	6	1	44	0	14	0	0	0	0	10	0	0	0	0	D_0__Bacteria;	D_1__Firmicutes;	D_2__Clostridia;	D_3__Clostridiales;	D_4__Lachnospiraceae;	D_5__Dorea;	D_6__uncultured
EU774244.1.1380	6	0	0	0	0	0	0	78	1	0	3	0	0	0	0	0	0	0	0	0	0	0	0	0	0	0	0	0	0	0	0	0	0	0	0	0	0	0	5	10	0	0	D_0__Bacteria;	D_1__Firmicutes;	D_2__Clostridia;	D_3__Clostridiales;	D_4__Ruminococcaceae;	D_5__Ruminococcus	1;
HQ807937.1.1436	0	0	0	0	0	44	0	1	0	13	0	0	0	0	0	0	0	0	15	0	0	0	0	0	0	1	0	22	0	0	55	0	0	0	0	1	0	8	0	0	0	0	D_0__Bacteria;	D_1__Firmicutes;	D_2__Clostridia;	D_3__Clostridiales;	D_4__Lachnospiraceae;	D_5__Blautia;	D_6__uncultured
EU764875.1.1358	0	0	9	0	0	0	0	0	2	0	0	0	0	0	0	0	0	50	0	0	102	0	0	0	0	0	1	0	0	3	0	0	15	33	0	0	5	0	0	0	0	0	D_0__Bacteria;	D_1__Firmicutes;	D_2__Clostridia;	D_3__Clostridiales;	D_4__Lachnospiraceae;	D_5__Roseburia;	D_6__uncultured
HQ810872.1.1441	0	0	0	1	0	1	0	0	19	11	82	101	16	7	100	6	0	0	3	0	0	0	5	2	4	3	0	1	0	0	5	0	0	39	0	0	4	1	13	8	0	0	D_0__Bacteria;	D_1__Bacteroidetes;	D_2__Bacteroidia;	D_3__Bacteroidales;	D_4__Bacteroidaceae;	D_5__Bacteroides;	Ambiguous_taxa
HQ789606.1.1436	0	0	0	0	0	0	0	0	0	0	0	0	0	0	0	20	0	0	0	0	0	0	0	0	0	0	8	0	0	0	0	0	107	0	0	0	0	52	22	0	0	0	D_0__Bacteria;	D_1__Bacteroidetes;	D_2__Bacteroidia;	D_3__Bacteroidales;	D_4__Bacteroidaceae;	D_5__Bacteroides;	Ambiguous_taxa
AY983769.1.1352	0	0	108	0	0	0	0	0	0	0	0	0	0	0	0	0	0	54	0	0	70	0	0	0	0	0	0	1	0	5	2	1	103	1	0	2	0	1	0	0	0	0	D_0__Bacteria;	D_1__Firmicutes;	D_2__Clostridia;	D_3__Clostridiales;	D_4__Lachnospiraceae;	D_5__uncultured;	D_6__uncultured
DQ807739.1.1389	14	0	0	28	5	21	16	0	0	0	0	0	0	1	0	0	43	1	26	7	0	77	0	0	0	8	0	6	32	0	146	2	1	1	0	0	0	0	0	0	0	0	D_0__Bacteria;	D_1__Firmicutes;	D_2__Clostridia;	D_3__Clostridiales;	D_4__Lachnospiraceae;	D_5__[Eubacterium]	hallii
DQ795006.1.1390	0	0	0	0	0	7	0	0	23	0	0	0	0	0	0	0	0	0	2	0	0	0	0	0	0	8	0	16	0	0	12	0	0	0	0	0	0	0	0	0	0	0	D_0__Bacteria;	D_1__Firmicutes;	D_2__Clostridia;	D_3__Clostridiales;	D_4__Lachnospiraceae;	D_5__Blautia;	D_6__uncultured
DQ797500.1.1378	0	1	0	110	0	0	13	0	501	0	0	0	0	0	0	0	458	6	0	86	46	161	0	0	0	0	3	18	401	55	0	21	8	81	0	0	258	10	0	1	0	0	D_0__Bacteria;	D_1__Firmicutes;	D_2__Clostridia;	D_3__Clostridiales;	D_4__Ruminococcaceae;	D_5__Faecalibacterium;	D_6__uncultured
FJ369360.1.1361	0	0	22	0	0	0	0	88	17	0	0	0	0	0	0	0	0	236	0	0	24	0	0	0	0	0	0	0	0	8	0	0	0	0	0	0	4	0	47	7	0	0	D_0__Bacteria;	D_1__Firmicutes;	D_2__Clostridia;	D_3__Clostridiales;	D_4__Lachnospiraceae;	D_5__[Ruminococcus]	gauvreauii
FJ510117.1.1374	0	0	0	0	0	0	0	0	0	0	0	0	0	0	0	0	0	0	0	0	0	42	0	0	0	1	4	0	3	0	0	15	0	0	0	0	0	0	0	0	0	0	D_0__Bacteria;	D_1__Firmicutes;	D_2__Clostridia;	D_3__Clostridiales;	D_4__Lachnospiraceae;	D_5__uncultured;	D_6__uncultured
DQ795750.1.1393	0	0	0	0	0	0	0	0	0	46	0	0	0	0	0	0	0	0	0	0	0	0	0	0	0	0	0	0	0	0	0	0	0	0	0	0	0	3	0	0	0	0	D_0__Bacteria;	D_1__Firmicutes;	D_2__Clostridia;	D_3__Clostridiales;	D_4__Lachnospiraceae;	D_5__Roseburia;	D_6__uncultured
EU466947.1.1392	0	0	0	0	0	3	0	0	0	0	0	0	0	0	0	0	1	0	1	0	0	0	0	0	0	1	0	5	0	0	0	0	0	0	0	0	0	0	0	0	0	0	D_0__Bacteria;	D_1__Firmicutes;	D_2__Clostridia;	D_3__Clostridiales;	D_4__Lachnospiraceae;	D_5__Pseudobutyrivibrio;	D_6__uncultured
HQ775506.1.1451	0	0	1	0	0	0	0	0	4786	1	0	0	0	0	0	0	0	0	0	0	0	0	0	0	0	0	0	0	0	0	0	0	3	1374	0	0	20	0	1	0	0	0	D_0__Bacteria;	D_1__Bacteroidetes;	D_2__Bacteroidia;	D_3__Bacteroidales;	D_4__Bacteroidaceae;	D_5__Bacteroides;	D_6__uncultured
GQ157811.1.1427	0	0	0	0	0	0	0	0	0	0	0	0	0	0	0	0	0	0	0	0	0	0	0	0	0	0	14	0	0	0	0	0	0	0	0	0	0	0	0	0	0	0	D_0__Bacteria;	D_1__Proteobacteria;	D_2__Gammaproteobacteria;	D_3__Pasteurellales;	D_4__Pasteurellaceae;	D_5__Haemophilus;	D_6__uncultured
DQ797416.1.1375	5	0	2	1	1	1	5	958	0	2	51	203	0	0	0	0	2	1	2	4	2	1	0	0	30	0	2	0	4	4	14	0	2	0	0	1	0	1	120	335	0	0	D_0__Bacteria;	D_1__Firmicutes;	D_2__Clostridia;	D_3__Clostridiales;	D_4__Lachnospiraceae;	D_5__[Eubacterium]	hallii
DQ807488.1.1378	18	0	2	1	0	0	0	0	0	0	0	0	0	0	0	0	0	19	0	0	14	0	0	0	18	0	0	2	0	12	0	0	22	0	0	0	0	0	0	118	0	0	D_0__Bacteria;	D_1__Firmicutes;	D_2__Clostridia;	D_3__Clostridiales;	D_4__Lachnospiraceae;	D_5__Coprococcus	3;
GQ016239.1.1362	0	0	0	0	0	0	0	0	0	0	0	0	0	336	0	0	0	1	0	0	0	0	0	0	0	0	0	0	0	0	0	0	0	0	0	0	0	0	0	0	0	0	D_0__Bacteria;	D_1__Firmicutes;	D_2__Erysipelotrichia;	D_3__Erysipelotrichales;	D_4__Erysipelotrichaceae;	D_5__Faecalitalea;	D_6__uncultured
HQ760571.1.1427	13	2	0	3	477	2	1597	0	0	0	2	0	0	0	0	0	4	6	3	2618	4	0	1	3	0	7	634	3	7	10	1	714	2	1	8849	0	0	1	5	3	0	0	D_0__Bacteria;	D_1__Bacteroidetes;	D_2__Bacteroidia;	D_3__Bacteroidales;	D_4__Rikenellaceae;	D_5__Alistipes;	D_6__uncultured
EU560769.1.1490	0	0	0	0	0	0	0	0	0	0	0	0	0	0	0	0	0	0	0	0	0	0	0	0	0	0	0	0	0	0	17	0	0	0	0	0	0	0	0	0	0	0	D_0__Bacteria;	D_1__Firmicutes;	D_2__Bacilli;	D_3__Lactobacillales;	D_4__Leuconostocaceae;	D_5__Leuconostoc;	D_6__uncultured
EU772454.1.1347	58	0	612	0	0	0	0	0	0	0	0	0	0	0	0	0	0	17	3	0	185	1	0	0	0	1	0	0	0	0	0	0	89	0	0	0	0	0	0	0	0	0	D_0__Bacteria;	D_1__Firmicutes;	D_2__Clostridia;	D_3__Clostridiales;	D_4__Ruminococcaceae;	D_5__Ruminococcaceae	UCG-002;
DQ803620.1.1390	0	249	34	3	0	0	2	48	939	6	6	92	0	0	0	0	8	5	3	3	2	4	0	0	124	0	2	4	5	3	27	3	16	1517	0	0	415	2	946	2213	0	0	D_0__Bacteria;	D_1__Firmicutes;	D_2__Clostridia;	D_3__Clostridiales;	D_4__Lachnospiraceae;	D_5__Blautia;	D_6__uncultured
FJ368914.1.1359	0	0	0	0	0	0	0	0	0	0	0	0	0	0	0	0	0	0	0	0	0	0	0	0	6	0	0	0	0	0	0	0	0	0	0	0	0	0	1	40	0	0	D_0__Bacteria;	D_1__Firmicutes;	D_2__Clostridia;	D_3__Clostridiales;	D_4__Lachnospiraceae;	D_5__Coprococcus	3;
DQ796386.1.1392	0	0	0	16	0	0	0	0	0	0	0	0	0	0	0	0	11	0	0	0	0	4	0	4	0	0	0	0	4	0	0	0	0	0	0	0	0	0	0	0	0	0	D_0__Bacteria;	D_1__Firmicutes;	D_2__Clostridia;	D_3__Clostridiales;	D_4__Lachnospiraceae;	D_5__Dorea;	D_6__uncultured
AY862394.1.1486	0	0	0	0	0	0	0	0	2	0	0	0	0	0	0	0	0	0	0	0	0	0	0	0	0	0	0	0	0	0	0	0	0	125	0	0	0	0	0	0	0	0	D_0__Bacteria;	D_1__Firmicutes;	D_2__Clostridia;	D_3__Clostridiales;	D_4__Peptococcaceae;	D_5__Peptococcus;	D_6__uncultured
AJ408972.1.1448	0	10	0	1	0	0	0	0	5	0	0	15	9	0	32	45	36	0	3	0	0	4	0	0	4	1	0	37	32	0	1	0	0	40	0	0	0	0	0	0	0	0	D_0__Bacteria;	D_1__Firmicutes;	D_2__Clostridia;	D_3__Clostridiales;	D_4__Lachnospiraceae;	D_5__Anaerostipes;	D_6__uncultured
DQ802594.1.1377	66	0	2	527	0	0	0	0	102	114	0	0	0	0	0	0	157	203	0	1	131	106	0	0	0	0	1	0	269	74	0	0	60	0	0	0	23	47	0	0	0	0	D_0__Bacteria;	D_1__Firmicutes;	D_2__Clostridia;	D_3__Clostridiales;	D_4__Lachnospiraceae;	D_5__Lachnoclostridium;	D_6__uncultured
EF434338.1.1474	137	0	0	0	0	0	0	0	0	0	0	1	0	0	0	38	0	1	62	0	0	0	0	0	0	0	0	0	0	167	0	0	0	0	0	0	0	0	0	2	0	0	D_0__Bacteria;	D_1__Firmicutes;	D_2__Clostridia;	D_3__Clostridiales;	D_4__Ruminococcaceae;	D_5__[Eubacterium]	coprostanoligenes
FJ234905.1.1225	0	0	1	2	0	0	15	0	0	0	0	0	0	0	0	0	10	5	0	0	55	41	0	0	0	0	5	0	3	16	0	30	10	0	0	0	0	0	0	0	0	0	D_0__Bacteria;	D_1__Firmicutes;	D_2__Clostridia;	D_3__Clostridiales;	D_4__Lachnospiraceae;	D_5__Lachnospiraceae	UCG-008;
DQ795063.1.1377	266	1818	0	1	11	2	336	11	232	82	1	0	0	0	0	0	0	25	2	29	94	1	0	0	0	19	195	13	0	44	0	240	81	90	0	0	233	40	16	1	0	0	D_0__Bacteria;	D_1__Firmicutes;	D_2__Clostridia;	D_3__Clostridiales;	D_4__Ruminococcaceae;	D_5__Faecalibacterium;	D_6__uncultured
EU778279.1.1383	0	0	0	0	0	0	2	0	0	0	8	0	0	0	0	0	0	0	0	0	0	0	0	0	0	0	3	0	0	0	0	3	0	0	0	0	0	0	0	0	0	0	D_0__Bacteria;	D_1__Firmicutes;	D_2__Clostridia;	D_3__Clostridiales;	D_4__Lachnospiraceae;	D_5__Lachnospiraceae	UCG-008;
DQ808725.1.1389	0	1	0	35	1	0	0	0	1	3	0	0	0	0	0	0	32	0	0	1	0	28	0	0	0	0	0	0	14	0	0	0	0	3	0	0	9	4	0	0	0	0	D_0__Bacteria;	D_1__Firmicutes;	D_2__Clostridia;	D_3__Clostridiales;	D_4__Lachnospiraceae;	D_5__Lachnoclostridium;	D_6__uncultured
AF376226.1.1329	290	0	8	0	67	198	68	0	12	0	5	0	0	827	3	209	0	181	306	14	84	0	0	0	0	28	23	83	0	141	11	5	1147	35	55	148	5	2	27	0	0	0	D_0__Bacteria;	D_1__Firmicutes;	D_2__Clostridia;	D_3__Clostridiales;	D_4__Ruminococcaceae;	D_5__Ruminiclostridium	5;
FJ363177.1.1358	0	0	0	0	0	0	0	0	0	0	0	0	0	0	0	0	0	0	0	0	29	0	0	0	0	0	0	0	0	3	0	0	238	0	0	0	1	0	0	0	0	0	D_0__Bacteria;	D_1__Firmicutes;	D_2__Clostridia;	D_3__Clostridiales;	D_4__Lachnospiraceae;	D_5__Lachnospiraceae	UCG-004;
DQ804104.1.1391	1	0	1	0	0	0	0	4	0	0	1	4	0	0	0	0	2	0	0	0	0	1	0	0	9	0	0	0	0	1	2	0	0	0	0	0	0	0	88	121	0	0	D_0__Bacteria;	D_1__Firmicutes;	D_2__Clostridia;	D_3__Clostridiales;	D_4__Lachnospiraceae;	D_5__Blautia;	D_6__uncultured
EU778354.1.1387	0	0	0	0	0	0	0	0	0	0	0	0	0	0	0	0	0	0	0	0	0	0	0	0	0	2	1	3	0	0	0	0	0	0	0	0	0	0	0	0	0	0	D_0__Bacteria;	D_1__Firmicutes;	D_2__Clostridia;	D_3__Clostridiales;	D_4__Ruminococcaceae;	D_5__uncultured;	D_6__uncultured
FJ511679.1.1377	0	0	0	0	9	26	13	51	0	0	0	0	0	0	0	66	0	0	0	0	0	1	0	0	0	0	5	17	0	0	0	3	0	0	12	141	0	0	38	0	0	0	D_0__Bacteria;	D_1__Firmicutes;	D_2__Clostridia;	D_3__Clostridiales;	D_4__Lachnospiraceae;	D_5__Lachnoclostridium;	D_6__uncultured
DQ808523.1.1301	0	0	0	0	0	0	209	13	0	0	0	0	0	0	0	0	0	0	0	0	0	0	0	0	45	234	0	0	0	0	0	0	0	0	0	0	0	0	0	0	0	0	D_0__Bacteria;	D_1__Bacteroidetes;	D_2__Bacteroidia;	D_3__Bacteroidales;	D_4__Porphyromonadaceae;	D_5__Barnesiella;	D_6__uncultured
ACCF01000268.3369.4627	144	195	107	39	29	1	22	9	15	0	39	166	2	352	0	0	51	103	3	42	55	47	0	0	4	1	16	0	69	101	0	23	47	41	156	33	1	0	32	27	0	0	D_0__Bacteria;	D_1__Firmicutes;	D_2__Erysipelotrichia;	D_3__Erysipelotrichales;	D_4__Erysipelotrichaceae;	D_5__Holdemania;	D_6__Holdemania
FJ507882.1.1362	0	0	0	0	0	0	0	0	0	0	0	0	0	0	0	0	0	0	0	0	0	29	0	0	11	0	0	38	0	0	0	0	0	0	0	0	0	0	0	0	0	0	D_0__Bacteria;	D_1__Firmicutes;	D_2__Clostridia;	D_3__Clostridiales;	D_4__Lachnospiraceae;	D_5__Coprococcus	2;
EF096658.1.1376	0	0	0	0	0	0	0	0	0	0	0	0	0	5	0	0	0	0	0	0	0	0	0	1	0	0	0	0	0	0	0	0	0	0	0	0	0	0	0	0	0	0	D_0__Bacteria;	D_1__Firmicutes;	D_2__Clostridia;	D_3__Clostridiales;	D_4__Lachnospiraceae;	D_5__uncultured;	D_6__uncultured
EU511929.1.1394	0	0	0	0	0	0	0	0	0	0	0	0	0	0	0	6	0	0	0	0	0	0	0	0	0	0	0	0	0	0	0	0	0	0	0	0	0	0	0	0	0	0	D_0__Bacteria;	D_1__Firmicutes;	D_2__Clostridia;	D_3__Clostridiales;	D_4__Lachnospiraceae;	D_5__uncultured;	D_6__uncultured
DQ806352.1.1392	0	0	14	36	0	0	0	0	20	9	0	0	0	0	0	0	17	86	0	0	30	0	0	0	0	0	0	0	0	0	0	0	0	0	0	0	0	0	0	0	0	0	D_0__Bacteria;	D_1__Firmicutes;	D_2__Clostridia;	D_3__Clostridiales;	D_4__Lachnospiraceae;	D_5__uncultured;	D_6__uncultured
JQ183582.1.1330	0	0	0	0	0	0	0	0	0	2	0	0	0	0	0	0	0	0	0	0	0	0	0	0	0	0	0	0	0	0	0	0	0	0	0	0	0	7	0	0	0	0	D_0__Bacteria;	D_1__Firmicutes;	D_2__Clostridia;	D_3__Clostridiales;	D_4__Peptostreptococcaceae;	D_5__Romboutsia;	Ambiguous_taxa
FJ365318.1.1388	0	1	1	3	0	0	0	2	0	0	28	1	0	0	0	0	2	1	0	0	0	2	0	0	0	0	0	0	2	0	2	0	0	14	0	2	0	0	6	1	0	0	D_0__Bacteria;	D_1__Firmicutes;	D_2__Clostridia;	D_3__Clostridiales;	D_4__Lachnospiraceae;	D_5__Blautia;	D_6__uncultured
EU469796.1.1400	0	0	0	0	0	0	0	0	0	0	0	0	0	0	0	0	0	0	0	0	0	0	0	0	0	0	0	0	0	0	142	1	0	0	0	0	0	0	0	0	0	0	D_0__Bacteria;	D_1__Firmicutes;	D_2__Clostridia;	D_3__Clostridiales;	D_4__Ruminococcaceae;	D_5__Ruminococcaceae	UCG-002;
CP001726.2419648.2421144	0	5	0	0	1	148	0	287	0	0	8	45	0	0	51	173	1	1	96	0	0	0	0	0	3	5	0	1	0	0	44	0	1	51	0	627	0	0	33	21	0	0	D_0__Bacteria;	D_1__Actinobacteria;	D_2__Coriobacteriia;	D_3__Coriobacteriales;	D_4__Coriobacteriaceae;	D_5__Eggerthella;	Ambiguous_taxa
DQ793258.1.1282	34	6	0	0	8	121	0	0	25	39	4	2	0	0	0	0	39	30	214	1	12	22	0	0	4	17	3	37	190	20	5	1	152	93	11	166	6	82	25	41	0	0	D_0__Bacteria;	D_1__Firmicutes;	D_2__Clostridia;	D_3__Clostridiales;	D_4__Ruminococcaceae;	D_5__Ruminiclostridium	5;
DQ797479.1.1345	0	0	0	0	0	28	0	0	0	0	0	0	0	0	0	0	0	0	14	0	0	0	0	0	0	1	0	17	0	0	44	0	0	0	0	0	0	0	0	2	0	0	D_0__Bacteria;	D_1__Firmicutes;	D_2__Clostridia;	D_3__Clostridiales;	D_4__Lachnospiraceae;	D_5__Blautia;	D_6__uncultured
EU778919.1.1394	8	0	2	0	15	0	381	0	0	1	0	0	0	0	0	0	0	0	0	0	0	0	0	0	0	0	0	0	0	0	0	20	0	0	0	0	0	0	0	0	0	0	D_0__Bacteria;	D_1__Firmicutes;	D_2__Clostridia;	D_3__Clostridiales;	D_4__Lachnospiraceae;	D_5__Lachnospiraceae	NC2004
JF118323.1.1332	0	0	0	0	0	0	0	0	0	0	0	0	0	0	0	0	17	10	0	0	21	6	0	0	0	0	0	0	18	8	0	0	14	0	0	0	0	0	0	0	0	0	D_0__Bacteria;	D_1__Firmicutes;	D_2__Clostridia;	D_3__Clostridiales;	D_4__Ruminococcaceae;	D_5__Faecalibacterium;	D_6__uncultured
FJ363522.1.1353	0	0	1	15	0	0	8	0	0	0	0	0	0	0	0	0	42	12	5	0	77	191	0	0	6	0	2	0	19	18	0	37	19	0	0	0	0	0	0	0	0	0	D_0__Bacteria;	D_1__Firmicutes;	D_2__Clostridia;	D_3__Clostridiales;	D_4__Lachnospiraceae;	D_5__Lachnospiraceae	UCG-008;
DQ808573.1.1292	0	0	0	0	0	0	0	0	0	0	0	0	0	0	0	0	0	0	0	0	83	44	0	0	5	405	9	127	0	0	85	51	0	0	0	0	0	0	0	0	0	0	D_0__Bacteria;	D_1__Firmicutes;	D_2__Clostridia;	D_3__Clostridiales;	D_4__Ruminococcaceae;	D_5__Ruminococcus	1;
FJ673517.1.1386	0	0	2	9	0	0	0	1	0	30	0	0	0	0	0	0	21	1	9	0	0	1	0	0	0	2	0	13	9	0	78	0	12	0	0	0	1	19	40	2	0	0	D_0__Bacteria;	D_1__Firmicutes;	D_2__Clostridia;	D_3__Clostridiales;	D_4__Lachnospiraceae;	D_5__Blautia;	D_6__uncultured
DQ804934.1.1393	0	0	4	0	0	0	0	4	0	0	1	0	0	0	0	0	0	1	0	0	0	0	0	0	0	0	0	0	0	0	1	0	8	0	0	0	0	0	54	0	0	0	D_0__Bacteria;	D_1__Firmicutes;	D_2__Clostridia;	D_3__Clostridiales;	D_4__Lachnospiraceae;	D_5__Fusicatenibacter;	D_6__uncultured
GQ492154.1.1351	0	0	0	0	0	0	0	0	0	0	0	0	0	0	0	0	0	0	46	0	0	0	0	0	0	0	0	0	0	0	0	0	0	0	0	0	0	0	0	0	0	0	D_0__Bacteria;	D_1__Firmicutes;	D_2__Clostridia;	D_3__Clostridiales;	D_4__Ruminococcaceae;	D_5__Ruminococcus	1;
KF842435.1.1377	0	0	0	0	0	0	0	0	0	0	0	0	0	0	0	0	0	0	0	0	0	33	0	0	0	0	0	0	0	0	0	0	0	0	0	0	0	0	0	0	0	0	D_0__Bacteria;	D_1__Firmicutes;	D_2__Clostridia;	D_3__Clostridiales;	D_4__Lachnospiraceae;	D_5__Coprococcus	2;
HM286933.1.1362	0	0	0	0	0	0	0	0	0	0	0	0	0	0	0	0	0	0	0	0	0	0	0	0	0	0	14	0	0	0	0	1	0	0	0	0	0	0	0	0	0	0	D_0__Bacteria;	D_1__Proteobacteria;	D_2__Gammaproteobacteria;	D_3__Pasteurellales;	D_4__Pasteurellaceae;	D_5__Haemophilus;	D_6__uncultured
AM405156.1.1441	0	0	0	0	0	0	7	0	0	0	0	0	0	0	0	0	0	0	0	0	0	0	0	0	0	0	0	0	6	0	0	0	0	0	0	0	0	0	0	0	0	0	D_0__Bacteria;	D_1__Firmicutes;	D_2__Clostridia;	D_3__Clostridiales;	D_4__Ruminococcaceae;	D_5__Ruminococcaceae	UCG-011;
EU763145.1.1357	0	1127	0	0	0	0	0	0	31	0	0	0	0	0	0	0	0	2	0	0	0	0	0	0	0	1	0	0	1	0	0	0	4	1029	0	0	2	0	0	0	0	0	D_0__Bacteria;	D_1__Firmicutes;	D_2__Clostridia;	D_3__Clostridiales;	D_4__Lachnospiraceae;	D_5__Lachnospira;	D_6__uncultured
HQ821122.1.1438	0	0	0	1	0	14	0	0	566	238	0	0	0	0	0	0	0	0	0	0	0	1	524	108	0	0	0	0	3	0	0	0	3	355	0	0	1	0	0	0	0	0	D_0__Bacteria;	D_1__Bacteroidetes;	D_2__Bacteroidia;	D_3__Bacteroidales;	D_4__Bacteroidaceae;	D_5__Bacteroides;	D_6__uncultured
DQ794208.1.1405	0	0	0	0	0	0	0	0	0	0	0	0	0	0	0	0	0	0	0	0	0	0	0	0	0	0	0	0	0	0	0	0	0	0	0	0	0	666	0	0	0	0	D_0__Bacteria;	D_1__Firmicutes;	D_2__Clostridia;	D_3__Clostridiales;	D_4__Ruminococcaceae;	D_5__[Eubacterium]	coprostanoligenes
JF920388.1.1327	0	0	0	0	0	0	0	0	0	0	0	0	0	0	0	0	0	0	0	0	0	0	0	0	0	0	0	0	0	0	0	0	0	0	0	247	0	0	0	0	0	0	D_0__Bacteria;	D_1__Actinobacteria;	D_2__Coriobacteriia;	D_3__Coriobacteriales;	D_4__Coriobacteriaceae;	D_5__Collinsella;	D_6__uncultured
DQ806761.1.1387	0	0	0	0	0	0	0	0	0	0	0	0	0	0	0	0	0	0	0	0	31	0	0	0	0	0	0	0	0	0	0	0	0	0	0	0	0	0	0	0	0	0	D_0__Bacteria;	D_1__Firmicutes;	D_2__Clostridia;	D_3__Clostridiales;	D_4__Lachnospiraceae;	D_5__Marvinbryantia;	D_6__uncultured
EU772632.1.1387	0	0	0	1	8	0	1	0	0	0	14	110	0	0	22	24	5	0	0	0	0	0	0	0	0	0	0	0	0	0	0	0	0	0	12	58	0	0	0	4	0	0	D_0__Bacteria;	D_1__Firmicutes;	D_2__Clostridia;	D_3__Clostridiales;	D_4__Ruminococcaceae;	D_5__Ruminococcus	1;
EU459770.1.1288	1	0	94	3	0	0	0	0	0	0	0	0	0	0	0	0	0	0	0	0	29	4	0	1	0	4	1	154	34	26	6	5	26	0	0	0	0	0	0	1	0	0	D_0__Bacteria;	D_1__Firmicutes;	D_2__Clostridia;	D_3__Clostridiales;	D_4__Lachnospiraceae;	D_5__Marvinbryantia;	D_6__uncultured
FJ679312.1.1399	0	0	1	17	0	0	0	0	0	0	1	0	0	0	0	0	55	1	30	0	0	5	0	0	0	41	0	36	25	0	313	0	2	0	0	0	0	0	21	1	0	0	D_0__Bacteria;	D_1__Firmicutes;	D_2__Clostridia;	D_3__Clostridiales;	D_4__Lachnospiraceae;	D_5__Blautia;	D_6__uncultured
EU775805.1.1392	0	0	0	0	3	0	3	0	0	0	0	0	0	0	1	0	0	0	0	0	0	0	0	0	0	0	0	0	0	0	0	11	1	0	3	0	0	0	0	0	0	0	D_0__Bacteria;	D_1__Firmicutes;	D_2__Clostridia;	D_3__Clostridiales;	D_4__Lachnospiraceae;	D_5__Pseudobutyrivibrio;	D_6__uncultured
FJ365235.1.1357	0	0	0	0	0	0	0	6	0	0	0	0	0	0	0	0	0	0	0	0	0	0	0	0	0	0	0	0	0	0	0	0	0	0	0	0	0	0	0	0	0	0	D_0__Bacteria;	D_1__Firmicutes;	D_2__Clostridia;	D_3__Clostridiales;	D_4__Ruminococcaceae;	D_5__Ruminococcaceae	UCG-011;
HQ754441.1.1390	2	4	1	3	5	0	0	5	0	0	0	1	31	101	55	0	1	1	1	0	0	0	8	21	0	0	0	0	1	1	0	0	1	1	7	13	0	1	5	4	0	0	D_0__Bacteria;	D_1__Firmicutes;	D_2__Clostridia;	D_3__Clostridiales;	D_4__Lachnospiraceae;	D_5__Lachnoclostridium;	D_6__uncultured
EU774084.1.1397	0	0	0	0	0	0	0	0	0	0	0	5	0	0	14	10	14	0	0	0	4	0	0	0	1	0	0	0	7	0	75	0	9	0	0	0	0	0	0	8	0	0	D_0__Bacteria;	D_1__Firmicutes;	D_2__Clostridia;	D_3__Clostridiales;	D_4__Lachnospiraceae;	D_5__Anaerostipes;	D_6__uncultured
FJ367441.1.1327	0	0	0	2	0	0	1	0	0	3	0	0	4	5	0	1	0	0	0	0	0	15	4	50	0	0	0	0	59	0	0	0	0	0	0	0	0	1	0	1	0	0	D_0__Bacteria;	D_1__Firmicutes;	D_2__Clostridia;	D_3__Clostridiales;	D_4__Lachnospiraceae;	D_5__Lachnoclostridium;	D_6__uncultured
DQ793777.1.1289	0	0	0	0	18	0	0	0	0	0	0	0	0	0	0	0	0	0	0	18	0	0	0	0	0	0	0	0	0	0	0	0	0	0	4	0	0	0	0	0	0	0	D_0__Bacteria;	D_1__Firmicutes;	D_2__Clostridia;	D_3__Clostridiales;	D_4__Ruminococcaceae;	D_5__uncultured	bacterium;
HQ807067.1.1407	0	0	0	0	7	0	0	0	0	0	0	0	0	0	0	0	0	0	0	0	0	0	0	0	0	0	0	0	0	0	0	0	0	0	0	0	0	0	0	0	0	0	D_0__Bacteria;	D_1__Bacteroidetes;	D_2__Bacteroidia;	D_3__Bacteroidales;	D_4__Porphyromonadaceae;	D_5__Parabacteroides;	D_6__uncultured
EU778282.1.1398	664	2	1	94	6	4	0	0	0	49	34	87	0	0	306	0	142	5	73	90	54	50	576	235	0	25	5	0	647	18	1	11	0	0	232	2	0	138	0	1	0	0	D_0__Bacteria;	D_1__Firmicutes;	D_2__Clostridia;	D_3__Clostridiales;	D_4__Lachnospiraceae;	D_5__Lachnospiraceae	UCG-004;
DQ793705.1.1389	0	0	0	0	0	0	494	1327	0	0	0	0	0	0	0	322	0	0	4	1	0	0	0	0	0	0	0	0	16	7	0	4	0	0	0	0	0	0	16	0	0	0	D_0__Bacteria;	D_1__Firmicutes;	D_2__Clostridia;	D_3__Clostridiales;	D_4__Ruminococcaceae;	D_5__Ruminiclostridium	5;
HK241022.1.1509	0	0	0	0	0	1	0	0	0	0	0	0	0	0	0	2	0	0	10	0	0	0	0	0	0	0	0	1	0	0	0	0	0	0	0	0	0	0	0	0	0	0	D_0__Bacteria;	D_1__Firmicutes;	D_2__Clostridia;	D_3__Clostridiales;	D_4__Lachnospiraceae;	D_5__Lachnoclostridium;	Ambiguous_taxa
EF406862.1.1501	0	0	0	0	0	6	0	0	0	0	0	0	0	0	0	8	0	0	2	0	0	0	0	0	0	0	0	1	0	0	0	0	0	0	0	0	0	0	0	0	0	0	D_0__Bacteria;	D_1__Bacteroidetes;	D_2__Bacteroidia;	D_3__Bacteroidales;	D_4__Bacteroidales	S24-7	group;
DQ803475.1.1393	0	0	0	0	18	0	29	2	0	0	0	1	0	1	3	3	0	0	0	301	0	0	0	6	0	0	0	0	0	0	0	0	0	0	188	7	0	0	0	0	0	0	D_0__Bacteria;	D_1__Firmicutes;	D_2__Clostridia;	D_3__Clostridiales;	D_4__Lachnospiraceae;	D_5__Blautia;	D_6__uncultured
DQ806102.1.1299	9	0	11	1	66	42	21	0	0	4	0	1	0	0	0	0	15	42	3	43	25	7	2	7	0	3	27	35	12	32	5	6	26	0	5	0	0	1	0	0	0	0	D_0__Bacteria;	D_1__Firmicutes;	D_2__Clostridia;	D_3__Clostridiales;	D_4__Lachnospiraceae;	D_5__Dorea;	D_6__uncultured
DQ800237.1.1380	0	0	0	0	0	12	0	0	0	0	0	1	0	0	0	10	1	0	18	0	0	0	0	0	0	3	0	2	0	0	21	0	0	0	0	0	0	0	0	0	0	0	D_0__Bacteria;	D_1__Firmicutes;	D_2__Clostridia;	D_3__Clostridiales;	D_4__Lachnospiraceae;	D_5__Lachnospiraceae	UCG-008;
JF159501.1.1351	4	20	6	0	0	0	0	0	0	0	0	0	0	0	0	0	0	0	0	0	0	0	0	0	0	0	0	0	0	49	0	0	7	94	0	0	0	0	0	0	0	0	D_0__Bacteria;	D_1__Firmicutes;	D_2__Clostridia;	D_3__Clostridiales;	D_4__Christensenellaceae;	D_5__uncultured;	D_6__uncultured
EU776964.1.1343	0	0	0	0	0	0	0	0	0	0	0	0	0	0	0	0	0	0	0	0	0	0	0	48	0	0	0	0	2	0	0	0	0	0	0	0	0	0	0	0	0	0	D_0__Bacteria;	D_1__Firmicutes;	D_2__Clostridia;	D_3__Clostridiales;	D_4__Lachnospiraceae;	D_5__Anaerostipes;	D_6__uncultured
KF843542.1.1366	1	55	0	0	0	16	0	0	69	13	0	50	0	0	0	0	0	0	0	0	3	150	5	13	1	22	0	0	160	1	1	0	0	7	0	0	147	0	0	0	0	0	D_0__Bacteria;	D_1__Firmicutes;	D_2__Clostridia;	D_3__Clostridiales;	D_4__Lachnospiraceae;	D_5__Lachnospiraceae	NK4A136
FJ676244.1.1381	0	2	0	0	0	32	0	0	22	50	0	140	0	0	0	0	1	0	61	1	0	0	0	0	12	13	0	59	0	0	92	0	0	10	0	0	6	27	0	20	0	0	D_0__Bacteria;	D_1__Firmicutes;	D_2__Clostridia;	D_3__Clostridiales;	D_4__Lachnospiraceae;	D_5__Dorea;	D_6__uncultured
DQ803544.1.1388	0	0	0	0	0	4	0	0	0	0	0	0	0	0	0	58	0	0	1	0	0	0	1	0	0	0	0	0	0	0	0	0	0	0	0	1	0	0	0	0	0	0	D_0__Bacteria;	D_1__Firmicutes;	D_2__Clostridia;	D_3__Clostridiales;	D_4__Lachnospiraceae;	D_5__Fusicatenibacter;	D_6__uncultured
HQ774425.1.1448	1	4	0	0	0	0	24	0	0	0	0	0	0	0	0	0	0	0	0	0	0	0	0	0	0	0	2	0	0	0	0	12	0	0	0	0	0	0	261	0	0	0	D_0__Bacteria;	D_1__Proteobacteria;	D_2__Betaproteobacteria;	D_3__Burkholderiales;	D_4__Alcaligenaceae;	D_5__Parasutterella;	D_6__uncultured
DQ796102.1.1389	0	9	0	0	0	0	0	0	12	0	0	0	0	0	0	0	0	0	0	0	0	0	0	0	0	0	0	0	0	0	0	0	0	31	0	0	6	0	0	0	0	0	D_0__Bacteria;	D_1__Firmicutes;	D_2__Clostridia;	D_3__Clostridiales;	D_4__Lachnospiraceae;	D_5__Blautia;	D_6__uncultured
DQ808199.1.1391	0	13	1	0	1	0	0	0	22	0	0	93	1	0	33	1	0	0	4	4	0	1	0	0	0	0	0	0	2	0	2	1	0	28	1	0	1	0	0	35	0	0	D_0__Bacteria;	D_1__Firmicutes;	D_2__Clostridia;	D_3__Clostridiales;	D_4__Lachnospiraceae;	D_5__Blautia;	D_6__uncultured
DQ794383.1.1380	0	0	0	0	0	0	0	0	0	0	0	0	0	0	0	0	0	0	0	0	7	0	0	0	10	5	0	4	4	0	0	4	0	0	0	0	0	0	0	0	0	0	D_0__Bacteria;	D_1__Firmicutes;	D_2__Clostridia;	D_3__Clostridiales;	D_4__Lachnospiraceae;	D_5__[Eubacterium]	ruminantium
FJ362900.1.1335	2	15	3	0	4	13	4	0	69	11	0	23	0	0	0	0	0	5	18	44	3	0	0	0	15	14	9	16	0	0	2	4	33	17	6	0	4	3	0	4	0	0	D_0__Bacteria;	D_1__Firmicutes;	D_2__Clostridia;	D_3__Clostridiales;	D_4__Lachnospiraceae;	D_5__Lachnospiraceae	UCG-008;
JN559494.1.1495	0	0	65	0	0	0	0	0	0	0	77	92	0	0	0	0	0	43	2	0	0	0	0	0	0	0	0	0	0	0	0	0	105	1	0	3	0	0	0	0	0	0	D_0__Bacteria;	D_1__Firmicutes;	D_2__Clostridia;	D_3__Clostridiales;	D_4__Lachnospiraceae;	D_5__Blautia;	D_6__uncultured
HQ773718.1.1447	1	131	0	0	2	0	0	0	0	0	0	0	0	0	2	0	0	0	0	14	1	0	2	0	2	0	1	0	0	0	0	0	0	0	0	0	0	0	63	247	0	0	D_0__Bacteria;	D_1__Bacteroidetes;	D_2__Bacteroidia;	D_3__Bacteroidales;	D_4__Bacteroidaceae;	D_5__Bacteroides;	Ambiguous_taxa
DQ802794.1.1392	6	0	7	0	0	2	5	20	0	0	4	83	0	0	15	6	12	39	3	0	0	1	0	0	2	0	0	4	12	5	16	1	21	0	0	0	0	0	0	6	0	0	D_0__Bacteria;	D_1__Firmicutes;	D_2__Clostridia;	D_3__Clostridiales;	D_4__Lachnospiraceae;	D_5__Anaerostipes;	D_6__uncultured
FJ370938.1.1393	8	0	0	0	0	0	0	0	0	0	0	0	0	0	0	0	0	16	0	0	22	0	0	0	0	0	0	0	0	13	0	0	21	0	0	0	0	0	0	0	0	0	D_0__Bacteria;	D_1__Firmicutes;	D_2__Clostridia;	D_3__Clostridiales;	D_4__Lachnospiraceae;	D_5__Dorea;	D_6__uncultured
EU467074.1.1368	0	0	0	0	15	0	0	0	0	0	0	0	0	0	0	0	0	0	0	0	0	0	0	0	0	0	2	0	0	0	0	15	0	0	0	0	0	0	0	0	0	0	D_0__Bacteria;	D_1__Firmicutes;	D_2__Clostridia;	D_3__Clostridiales;	D_4__Lachnospiraceae;	D_5__Blautia;	D_6__uncultured
DQ805904.1.1285	55	0	0	0	0	0	0	0	0	0	0	0	0	0	0	0	0	0	411	26	0	0	0	0	0	0	0	0	0	0	0	0	0	0	0	0	0	0	28	0	0	0	D_0__Bacteria;	D_1__Firmicutes;	D_2__Clostridia;	D_3__Clostridiales;	D_4__Ruminococcaceae;	D_5__Ruminococcaceae	NK4A214
GQ491403.1.1357	1	0	0	0	0	0	0	0	0	0	0	0	0	0	0	0	0	1	0	0	0	0	0	0	0	0	0	0	0	20	0	0	0	0	0	0	0	0	0	0	0	0	D_0__Bacteria;	D_1__Firmicutes;	D_2__Clostridia;	D_3__Clostridiales;	D_4__Lachnospiraceae;	D_5__Blautia;	D_6__uncultured
DQ808773.1.1393	0	0	0	0	0	0	0	3	0	0	0	0	0	0	0	0	0	0	0	0	0	0	0	0	0	0	0	0	0	0	0	0	0	0	0	4	0	0	2	0	0	0	D_0__Bacteria;	D_1__Firmicutes;	D_2__Clostridia;	D_3__Clostridiales;	D_4__Lachnospiraceae;	D_5__Blautia;	D_6__uncultured
DQ805351.1.1390	0	0	8	2	0	0	0	0	0	0	0	0	0	0	0	0	10	32	0	0	19	2	0	0	0	1	0	13	1	9	1	0	1	0	0	0	0	1	0	0	0	0	D_0__Bacteria;	D_1__Firmicutes;	D_2__Clostridia;	D_3__Clostridiales;	D_4__Lachnospiraceae;	D_5__Lachnospiraceae	UCG-008;
GQ052294.1.1353	0	0	1	10	0	8	0	0	0	0	1	0	0	1	1	78	69	0	1	0	0	0	0	126	0	0	0	0	18	0	0	0	0	0	0	2	0	0	0	0	0	0	D_0__Bacteria;	D_1__Firmicutes;	D_2__Clostridia;	D_3__Clostridiales;	D_4__Lachnospiraceae;	D_5__Blautia;	D_6__uncultured
AY916312.1.1346	0	0	6	0	0	0	0	0	0	0	0	0	0	0	0	0	0	0	0	0	0	0	0	0	0	0	0	0	0	0	0	0	0	0	0	0	0	0	6	0	0	0	D_0__Bacteria;	D_1__Firmicutes;	D_2__Clostridia;	D_3__Clostridiales;	D_4__Family	XIII;	D_5__Family
DQ794464.1.1385	0	0	1	0	0	0	0	0	0	0	1353	2	0	0	0	0	0	1	3	1	0	0	0	0	0	0	0	0	0	1	0	0	0	3	0	5	0	0	0	0	0	0	D_0__Bacteria;	D_1__Firmicutes;	D_2__Clostridia;	D_3__Clostridiales;	D_4__Ruminococcaceae;	D_5__Anaerotruncus;	D_6__uncultured
KJ874008.1.1317	0	0	0	0	0	0	0	0	0	0	0	0	0	0	0	0	0	0	0	0	0	0	0	0	0	2	0	11	0	0	0	0	0	0	0	0	0	0	0	0	0	0	D_0__Bacteria;	D_1__Firmicutes;	D_2__Clostridia;	D_3__Clostridiales;	D_4__Ruminococcaceae;	D_5__Ruminococcaceae	UCG-005;
DQ326777.1.1339	0	0	0	0	0	0	0	0	0	0	0	0	0	0	0	0	0	0	0	0	0	44	0	0	0	0	0	0	0	0	0	0	0	0	0	0	0	0	0	0	0	0	D_0__Bacteria;	D_1__Firmicutes;	D_2__Clostridia;	D_3__Clostridiales;	D_4__Lachnospiraceae;	D_5__Coprococcus	2;
GQ492423.1.1356	0	0	0	0	0	0	3	0	0	0	0	4	0	0	1	0	0	0	0	0	0	0	0	0	0	0	0	0	0	0	0	0	0	0	32	2	0	0	0	0	0	0	D_0__Bacteria;	D_1__Firmicutes;	D_2__Clostridia;	D_3__Clostridiales;	D_4__Lachnospiraceae;	D_5__Blautia;	D_6__uncultured
DQ795035.1.1372	17	0	2	0	0	0	0	0	0	0	0	0	0	0	0	0	0	3	0	0	6	0	0	0	0	0	0	0	0	21	0	0	17	0	0	0	0	0	0	0	0	0	D_0__Bacteria;	D_1__Firmicutes;	D_2__Clostridia;	D_3__Clostridiales;	D_4__Ruminococcaceae;	D_5__Subdoligranulum;	D_6__uncultured
HQ821357.1.1445	0	0	0	11	2	13	0	0	230	48	0	1	0	160	3	89	13	1	12	38	0	7	2	31	0	4	3	9	0	0	35	21	0	0	0	0	0	0	0	17	0	0	D_0__Bacteria;	D_1__Bacteroidetes;	D_2__Bacteroidia;	D_3__Bacteroidales;	D_4__Bacteroidaceae;	D_5__Bacteroides;	D_6__uncultured
AY982002.1.1339	0	0	0	0	0	0	0	0	0	0	0	0	0	0	0	0	0	4	0	0	3	0	0	0	0	0	0	0	0	0	0	0	5	0	0	0	0	0	0	0	0	0	D_0__Bacteria;	D_1__Firmicutes;	D_2__Clostridia;	D_3__Clostridiales;	D_4__Lachnospiraceae;	D_5__Coprococcus	1;
FJ678204.1.1394	0	0	0	0	0	0	0	0	0	6	0	0	0	0	0	0	0	0	0	0	0	0	0	0	0	0	0	0	0	0	0	0	0	0	0	0	0	0	0	0	0	0	D_0__Bacteria;	D_1__Firmicutes;	D_2__Clostridia;	D_3__Clostridiales;	D_4__Lachnospiraceae;	D_5__Pseudobutyrivibrio;	D_6__uncultured
GQ134109.1.1395	0	0	0	0	0	0	0	0	0	0	0	0	0	0	0	0	0	0	0	0	0	0	0	0	0	0	0	0	0	0	0	0	0	0	0	0	0	0	6	0	0	0	D_0__Bacteria;	D_1__Firmicutes;	D_2__Clostridia;	D_3__Clostridiales;	D_4__Family	XIII;	D_5__Family
FJ673948.1.1365	0	0	5	0	25	0	2	0	0	0	0	0	0	0	0	0	0	244	0	280	98	0	0	0	0	0	97	0	0	117	0	59	252	0	0	0	0	0	0	0	0	0	D_0__Bacteria;	D_1__Firmicutes;	D_2__Clostridia;	D_3__Clostridiales;	D_4__Ruminococcaceae;	D_5__Faecalibacterium;	D_6__uncultured
DQ806789.1.1384	0	8	0	0	0	0	0	0	0	1	0	0	0	0	0	0	0	0	0	0	0	0	0	0	1	0	0	0	13	0	0	0	0	0	0	0	0	0	0	5	0	0	D_0__Bacteria;	D_1__Firmicutes;	D_2__Clostridia;	D_3__Clostridiales;	D_4__Ruminococcaceae;	D_5__Subdoligranulum;	D_6__uncultured
FJ679538.1.1403	0	0	0	1486	0	1	0	0	1	1	0	0	0	0	0	0	3132	13	2	7	3	1355	0	0	4	5	0	7	2524	7	0	3	14	1	0	0	1	0	0	2	1	0	D_0__Bacteria;	D_1__Firmicutes;	D_2__Clostridia;	D_3__Clostridiales;	D_4__Ruminococcaceae;	D_5__Faecalibacterium;	D_6__uncultured
FJ365105.1.1326	66	0	7	1	0	57	0	0	0	38	0	75	0	0	0	0	1	260	7	2	56	1	0	0	49	69	8	139	0	193	3	8	417	0	0	0	0	3	0	201	0	0	D_0__Bacteria;	D_1__Firmicutes;	D_2__Clostridia;	D_3__Clostridiales;	D_4__Ruminococcaceae;	D_5__Faecalibacterium;	D_6__uncultured
EU775317.1.1366	0	0	2	0	0	0	0	16	0	0	0	0	0	0	0	0	6	0	0	0	0	0	0	0	0	0	0	0	3	7	0	0	0	0	0	0	0	2	0	0	0	0	D_0__Bacteria;	D_1__Firmicutes;	D_2__Clostridia;	D_3__Clostridiales;	D_4__Ruminococcaceae;	D_5__Ruminococcus	1;
EU776713.1.1374	0	0	0	0	15	81	0	0	0	0	0	0	0	0	0	0	0	0	0	8	0	0	0	0	0	0	0	0	0	1	0	0	0	0	0	0	0	0	0	0	0	0	D_0__Bacteria;	D_1__Actinobacteria;	D_2__Coriobacteriia;	D_3__Coriobacteriales;	D_4__Coriobacteriaceae;	D_5__Collinsella;	D_6__uncultured
FJ504919.1.1375	53	0	33	0	0	0	0	0	0	9	0	0	13	0	24	0	0	2	0	0	25	0	4	0	0	0	0	0	0	7	0	0	3	0	0	0	0	4	0	0	0	0	D_0__Bacteria;	D_1__Firmicutes;	D_2__Clostridia;	D_3__Clostridiales;	D_4__Lachnospiraceae;	D_5__Lachnoclostridium;	D_6__uncultured
BAAV01001362.1809.3209	6	0	0	14	2	5	0	0	0	11	0	4	0	0	0	0	13	13	0	17	23	15	0	0	0	4	14	9	8	6	0	1	31	0	0	0	0	2	0	70	0	0	D_0__Bacteria;	D_1__Firmicutes;	D_2__Clostridia;	D_3__Clostridiales;	D_4__Ruminococcaceae;	D_5__Ruminiclostridium;	Ambiguous_taxa
JX095419.1.1375	0	0	0	0	0	0	0	21	0	0	0	0	0	0	0	0	0	0	0	0	0	0	0	0	0	0	0	0	0	0	0	0	0	0	0	0	0	0	2	0	0	0	D_0__Bacteria;	D_1__Firmicutes;	D_2__Clostridia;	D_3__Clostridiales;	D_4__Ruminococcaceae;	D_5__Ruminococcaceae	UCG-005;
FJ676101.1.1389	3	0	0	27	0	51	0	0	0	0	71	0	0	0	0	0	26	14	119	0	18	9	0	0	0	29	0	94	4	11	131	1	10	0	0	1	0	0	3	0	0	0	D_0__Bacteria;	D_1__Firmicutes;	D_2__Clostridia;	D_3__Clostridiales;	D_4__Lachnospiraceae;	D_5__Dorea;	D_6__uncultured
GQ492596.1.1358	0	0	0	0	0	0	0	0	0	0	0	0	0	0	0	0	0	0	0	0	0	0	0	30	0	0	0	0	0	0	0	0	0	0	0	0	0	0	0	0	0	0	D_0__Bacteria;	D_1__Firmicutes;	D_2__Clostridia;	D_3__Clostridiales;	D_4__Ruminococcaceae;	D_5__Oscillospira;	D_6__uncultured
DQ803637.1.1390	0	0	0	0	0	0	0	0	0	0	0	0	0	0	1	1047	0	0	0	0	0	0	0	0	0	0	0	0	0	0	0	0	0	0	0	0	0	0	0	0	0	0	D_0__Bacteria;	D_1__Firmicutes;	D_2__Clostridia;	D_3__Clostridiales;	D_4__Lachnospiraceae;	D_5__[Eubacterium]	hallii
FJ681797.1.1357	0	0	0	0	0	0	0	0	0	15	0	0	0	0	0	0	0	0	0	0	0	0	0	0	0	0	0	0	0	0	0	0	0	0	0	0	0	0	0	0	0	0	D_0__Bacteria;	D_1__Firmicutes;	D_2__Clostridia;	D_3__Clostridiales;	D_4__Lachnospiraceae;	D_5__Pseudobutyrivibrio;	D_6__uncultured
DQ807704.1.1372	0	0	0	0	0	0	0	0	27	0	0	0	0	0	0	0	2	48	0	0	5	0	0	0	0	0	0	0	4	2	0	0	0	7	0	0	5	0	0	0	0	0	D_0__Bacteria;	D_1__Firmicutes;	D_2__Erysipelotrichia;	D_3__Erysipelotrichales;	D_4__Erysipelotrichaceae;	D_5__Erysipelotrichaceae	UCG-003;
EU762390.1.1362	0	0	1	13	0	0	4	0	0	0	0	0	0	0	0	0	44	4	0	0	14	217	0	0	0	0	0	0	20	6	0	24	15	0	0	0	0	0	0	0	0	0	D_0__Bacteria;	D_1__Firmicutes;	D_2__Clostridia;	D_3__Clostridiales;	D_4__Lachnospiraceae;	D_5__Lachnospiraceae	UCG-001;
AM183103.1.1425	0	0	0	0	0	0	0	3	0	0	0	0	0	0	0	0	0	1	0	0	1	0	0	0	0	0	0	0	0	8	1	0	0	0	0	0	0	0	2	0	0	0	D_0__Bacteria;	D_1__Firmicutes;	D_2__Clostridia;	D_3__Clostridiales;	D_4__Peptostreptococcaceae;	D_5__Peptoclostridium;	D_6__uncultured
FJ680323.1.1416	7	50	0	2	0	4	0	0	117	7	20	1	0	0	0	0	0	38	2	16	16	0	0	0	0	7	0	8	6	8	0	0	18	15	0	0	102	0	1	2	0	0	D_0__Bacteria;	D_1__Firmicutes;	D_2__Clostridia;	D_3__Clostridiales;	D_4__Lachnospiraceae;	D_5__Lachnoclostridium;	D_6__uncultured
DQ806962.1.1391	2	0	3	0	0	14	3	0	1	1	0	32	0	0	0	0	19	18	34	29	0	0	0	0	36	11	8	23	6	3	2	4	45	0	2	0	0	0	0	3	0	0	D_0__Bacteria;	D_1__Firmicutes;	D_2__Clostridia;	D_3__Clostridiales;	D_4__Lachnospiraceae;	D_5__Fusicatenibacter;	D_6__uncultured
EU466973.1.1392	1	313	0	0	0	0	0	0	595	0	0	1	0	0	1	1	0	0	0	0	1	0	0	0	0	0	0	0	1	0	0	0	0	353	0	0	130	0	0	0	0	0	D_0__Bacteria;	D_1__Firmicutes;	D_2__Clostridia;	D_3__Clostridiales;	D_4__Lachnospiraceae;	D_5__Anaerostipes;	D_6__uncultured
EU772940.1.1336	0	0	0	0	0	0	0	0	0	0	0	0	0	0	0	0	0	0	0	0	0	0	0	15	0	0	0	0	0	0	0	0	0	0	0	0	0	0	0	0	0	0	D_0__Bacteria;	D_1__Firmicutes;	D_2__Clostridia;	D_3__Clostridiales;	D_4__Lachnospiraceae;	D_5__Lachnospiraceae	UCG-008;
DQ796571.1.1384	0	0	0	0	0	0	13	0	0	0	0	0	0	0	0	0	0	0	0	58	0	0	0	0	0	0	11	0	0	0	0	19	0	0	0	0	0	0	0	0	0	0	D_0__Bacteria;	D_1__Firmicutes;	D_2__Clostridia;	D_3__Clostridiales;	D_4__Ruminococcaceae;	D_5__Faecalibacterium;	D_6__uncultured
EU772840.1.1272	445	385	28	125	59	80	11	9	142	389	665	965	978	270	133	52	233	219	264	8	136	186	379	386	13	50	11	28	24	31	31	104	0	0	0	10	32	127	39	137	0	0	D_0__Bacteria;	D_1__Bacteroidetes;	D_2__Bacteroidia;	D_3__Bacteroidales;	D_4__Bacteroidaceae;	D_5__Bacteroides;	D_6__uncultured
HM281659.1.1368	0	0	0	31	0	35	0	0	0	0	0	0	0	0	0	6	0	0	10	0	0	0	0	0	0	3	0	251	2	0	6	0	0	0	0	0	0	0	0	0	0	0	D_0__Bacteria;	D_1__Firmicutes;	D_2__Bacilli;	D_3__Lactobacillales;	D_4__Streptococcaceae;	D_5__Streptococcus;	D_6__uncultured
FJ513017.1.1375	7	0	0	0	0	172	1	0	0	0	0	0	0	0	0	0	0	1	9	0	1	0	0	0	0	115	0	58	0	1	0	0	0	0	0	0	0	0	0	0	0	0	D_0__Bacteria;	D_1__Firmicutes;	D_2__Clostridia;	D_3__Clostridiales;	D_4__Lachnospiraceae;	D_5__Lachnoclostridium;	D_6__uncultured
DQ326785.1.1353	41	17	165	1	0	0	127	72	331	55	5	197	0	61	0	0	88	22	0	0	0	0	1	0	0	0	0	0	205	181	1057	0	319	41	0	0	1	0	536	333	0	0	D_0__Bacteria;	D_1__Firmicutes;	D_2__Clostridia;	D_3__Clostridiales;	D_4__Ruminococcaceae;	D_5__Ruminococcaceae	UCG-013;
FJ508135.1.1350	5	0	12	1	0	0	0	0	0	0	0	0	0	0	0	0	4	3	368	17	1	1	0	0	0	6	2	17	30	70	0	0	4	0	0	0	0	0	37	70	0	0	D_0__Bacteria;	D_1__Firmicutes;	D_2__Clostridia;	D_3__Clostridiales;	D_4__Ruminococcaceae;	D_5__Ruminococcaceae	UCG-005;
DQ804573.1.1389	0	0	0	0	0	0	0	0	5	1	0	0	0	0	0	0	0	24	0	0	8	0	0	0	0	0	0	0	0	28	0	0	0	0	0	0	1	0	0	0	0	0	D_0__Bacteria;	D_1__Firmicutes;	D_2__Clostridia;	D_3__Clostridiales;	D_4__Lachnospiraceae;	D_5__Lachnospiraceae	UCG-001;
GU374094.1.1366	0	0	0	0	0	0	0	0	0	0	0	0	0	0	0	0	0	0	0	0	0	0	0	0	0	0	0	0	0	0	0	0	0	0	0	16	0	0	0	0	0	0	D_0__Bacteria;	D_1__Proteobacteria;	D_2__Gammaproteobacteria;	D_3__Enterobacteriales;	D_4__Enterobacteriaceae;	D_5__Citrobacter;	D_6__Citrobacter
EU767192.1.1365	0	0	3	0	46	1	0	0	10	0	0	0	0	0	0	0	0	39	0	0	0	0	30	0	0	0	4	0	0	28	1	21	19	18	1117	0	57	6	20	2	0	0	D_0__Bacteria;	D_1__Bacteroidetes;	D_2__Bacteroidetes	VC2.1	Bac22;	D_3__uncultured	bacterium;
EU762361.1.1358	84	21	0	2	19	33	27	15	10	0	225	9	11	163	53	89	14	66	74	8	6	0	3	528	0	0	4	3	22	31	1	0	47	123	98	1	0	1	53	14	0	0	D_0__Bacteria;	D_1__Firmicutes;	D_2__Clostridia;	D_3__Clostridiales;	D_4__Ruminococcaceae;	D_5__Ruminococcaceae	UCG-004;
DQ801950.1.1359	1	0	18	16	0	0	0	0	0	27	36	159	0	0	0	0	8	2	10	4	6	38	0	0	3	0	5	2	34	12	20	11	0	0	4	690	1	13	0	1	0	0	D_0__Bacteria;	D_1__Actinobacteria;	D_2__Coriobacteriia;	D_3__Coriobacteriales;	D_4__Coriobacteriaceae;	D_5__Collinsella;	D_6__uncultured
FJ372355.1.1299	19	19	2	0	0	0	0	0	9	5	0	0	0	0	0	0	0	4	0	0	7	0	0	0	0	0	0	0	0	33	0	0	4	0	0	0	1	1	0	1	0	0	D_0__Bacteria;	D_1__Firmicutes;	D_2__Clostridia;	D_3__Clostridiales;	D_4__Lachnospiraceae;	D_5__Roseburia;	D_6__uncultured
JF110994.1.1361	0	0	0	0	0	0	0	0	0	0	0	0	0	0	0	0	0	0	0	0	0	0	0	0	0	0	9	0	0	0	0	0	0	0	0	0	0	14	0	0	0	0	D_0__Bacteria;	D_1__Proteobacteria;	D_2__Gammaproteobacteria;	D_3__Pasteurellales;	D_4__Pasteurellaceae;	D_5__Haemophilus;	D_6__uncultured
HK240773.2.1389	0	0	0	0	0	1	0	0	0	0	0	4	0	46	2	15	1	1	0	0	0	0	0	0	0	0	0	0	0	0	0	0	0	0	0	0	0	0	0	0	0	0	D_0__Bacteria;	D_1__Firmicutes;	D_2__Clostridia;	D_3__Clostridiales;	D_4__Lachnospiraceae;	D_5__Lachnoclostridium;	Ambiguous_taxa
HM832781.1.1361	0	0	0	0	0	0	0	0	0	0	0	0	0	0	0	0	0	0	0	0	0	0	67	15	0	0	0	0	0	0	0	0	0	0	0	0	0	0	0	0	0	0	D_0__Bacteria;	D_1__Proteobacteria;	D_2__Gammaproteobacteria;	D_3__Enterobacteriales;	D_4__Enterobacteriaceae;	D_5__Enterobacter;	D_6__uncultured
DQ795870.1.1362	5	0	0	0	1	0	0	1	0	0	0	0	0	0	0	0	0	0	0	0	0	0	0	9	0	0	0	4	4	13	4	0	0	0	0	0	0	0	38	0	0	0	D_0__Bacteria;	D_1__Firmicutes;	D_2__Clostridia;	D_3__Clostridiales;	D_4__Peptostreptococcaceae;	D_5__Peptoclostridium;	D_6__uncultured
FJ364056.1.1357	0	0	0	0	0	0	0	0	0	0	0	0	0	37	0	0	1	0	0	0	0	0	0	0	0	0	0	0	0	0	0	0	0	0	0	0	0	0	0	0	0	0	D_0__Bacteria;	D_1__Firmicutes;	D_2__Clostridia;	D_3__Clostridiales;	D_4__Lachnospiraceae;	D_5__Lachnoclostridium;	D_6__uncultured
EU468785.1.1326	17	24	28	182	0	1	486	401	10	0	0	0	0	0	0	0	1	0	0	0	4	1	0	0	0	0	0	0	12	16	0	0	0	0	0	0	0	0	20	0	0	0	D_0__Bacteria;	D_1__Firmicutes;	D_2__Clostridia;	D_3__Clostridiales;	D_4__Ruminococcaceae;	D_5__Ruminococcaceae	UCG-005;
DQ455950.1.1450	0	0	0	0	0	0	0	0	0	0	0	0	0	0	0	0	0	0	0	0	0	0	0	0	0	10	0	0	0	0	0	0	0	0	0	0	0	0	0	0	0	0	D_0__Bacteria;	D_1__Firmicutes;	D_2__Clostridia;	D_3__Clostridiales;	D_4__Ruminococcaceae;	D_5__Ruminococcaceae	UCG-014;
GQ492274.1.1222	0	0	0	13	0	1	4	1	0	35	9	21	5535	5598	3	4	1	1	0	0	0	0	87	1	0	0	0	1	0	20	0	0	0	0	0	0	0	0	0	0	0	0	D_0__Bacteria;	D_1__Bacteroidetes;	D_2__Bacteroidia;	D_3__Bacteroidales;	D_4__Bacteroidaceae;	D_5__Bacteroides;	D_6__uncultured
DQ824490.1.1391	0	0	0	0	0	0	0	0	0	0	0	0	0	0	0	0	0	0	0	0	0	0	0	0	0	13	0	0	0	0	0	0	0	0	0	0	0	0	0	0	0	0	D_0__Bacteria;	D_1__Firmicutes;	D_2__Clostridia;	D_3__Clostridiales;	D_4__Lachnospiraceae;	D_5__Blautia;	D_6__uncultured
HQ777553.1.1445	0	0	0	0	0	4	0	0	0	0	44	9	0	0	0	17	0	0	0	0	0	0	0	0	0	0	0	0	0	0	0	0	0	0	0	1	0	0	0	0	0	0	D_0__Bacteria;	D_1__Bacteroidetes;	D_2__Bacteroidia;	D_3__Bacteroidales;	D_4__Bacteroidaceae;	D_5__Bacteroides;	D_6__uncultured
EF096231.1.1387	0	0	0	0	0	0	0	0	0	0	0	0	0	7	0	0	0	0	0	0	0	0	0	0	0	0	0	0	0	0	0	0	0	0	0	0	0	0	0	0	0	0	D_0__Bacteria;	D_1__Firmicutes;	D_2__Clostridia;	D_3__Clostridiales;	D_4__Lachnospiraceae;	D_5__uncultured;	D_6__uncultured
DQ804776.1.1389	290	2	0	0	0	34	9	0	0	37	0	38	0	0	0	0	0	8	0	7	29	0	0	0	7	11	34	6	0	81	24	0	306	7	0	0	0	1	0	48	0	0	D_0__Bacteria;	D_1__Firmicutes;	D_2__Clostridia;	D_3__Clostridiales;	D_4__Lachnospiraceae;	D_5__Pseudobutyrivibrio;	D_6__uncultured
AB018593.1.1470	0	0	0	0	0	0	0	0	0	0	0	0	0	0	0	0	0	0	0	0	0	0	0	0	0	0	0	0	0	0	0	0	0	0	62	73	0	0	0	0	0	0	D_0__Bacteria;	D_1__Proteobacteria;	D_2__Gammaproteobacteria;	D_3__Enterobacteriales;	D_4__Enterobacteriaceae;	D_5__Enterobacter;	Ambiguous_taxa
FJ676793.1.1391	0	0	10	0	0	0	1	147	0	0	0	0	0	1	0	0	0	160	0	0	23	0	0	0	0	0	0	0	0	5	0	0	0	0	0	0	0	0	51	0	0	0	D_0__Bacteria;	D_1__Firmicutes;	D_2__Clostridia;	D_3__Clostridiales;	D_4__Lachnospiraceae;	D_5__[Ruminococcus]	gauvreauii
KF842141.1.1411	18	8	2	164	15	0	120	0	14	11	2	1	8	166	5	7	113	2	3	12	4	31	2	45	0	2	7	0	1	59	1	36	7	29	0	0	6	3	2	4	0	0	D_0__Bacteria;	D_1__Bacteroidetes;	D_2__Bacteroidia;	D_3__Bacteroidales;	D_4__Bacteroidaceae;	D_5__Bacteroides;	D_6__uncultured
HQ762505.1.1444	0	0	1	0	0	21	0	0	0	8	0	0	0	0	0	0	2	2	4	0	0	0	0	0	0	3	0	19	1	4	1	0	2	0	0	0	0	1	0	0	0	0	D_0__Bacteria;	D_1__Firmicutes;	D_2__Clostridia;	D_3__Clostridiales;	D_4__Lachnospiraceae;	D_5__Lachnoclostridium;	D_6__uncultured
HQ796644.1.1453	7	25	0	4	0	0	0	0	2	0	0	0	0	0	32	67	3	5	7	7	2	1	0	0	0	0	5	5	11	2	0	4	15	13	9	0	11	0	0	0	0	0	D_0__Bacteria;	D_1__Firmicutes;	D_2__Clostridia;	D_3__Clostridiales;	D_4__Lachnospiraceae;	D_5__Pseudobutyrivibrio;	D_6__uncultured
EU773440.1.1378	2	76	7	0	0	7	1	0	4	1	0	1	0	0	0	0	0	163	1	0	93	1	0	1	10	66	5	65	0	82	2	34	200	7	0	0	18	1	1	31	0	0	D_0__Bacteria;	D_1__Firmicutes;	D_2__Clostridia;	D_3__Clostridiales;	D_4__Ruminococcaceae;	D_5__Faecalibacterium;	D_6__uncultured
FJ506181.1.1376	0	0	0	0	0	0	0	0	0	0	0	7	0	0	0	0	0	0	6	0	0	0	0	1	0	0	0	0	0	0	0	0	0	0	0	0	0	0	0	0	0	0	D_0__Bacteria;	D_1__Firmicutes;	D_2__Clostridia;	D_3__Clostridiales;	D_4__Lachnospiraceae;	D_5__Tyzzerella	4;
FJ682100.1.1393	371	1	0	0	0	0	0	0	1	0	0	0	0	0	0	0	0	3	0	0	104	0	0	0	2	0	29	0	0	68	0	35	270	1	0	0	5	0	0	9	0	0	D_0__Bacteria;	D_1__Firmicutes;	D_2__Clostridia;	D_3__Clostridiales;	D_4__Lachnospiraceae;	D_5__Roseburia;	D_6__uncultured
FJ509190.1.1370	0	0	0	0	0	0	0	0	0	0	0	0	0	0	0	0	0	0	0	0	30	0	0	0	0	0	0	0	0	0	0	0	0	0	5	0	0	0	0	0	0	0	D_0__Bacteria;	D_1__Firmicutes;	D_2__Clostridia;	D_3__Clostridiales;	D_4__Lachnospiraceae;	D_5__uncultured;	D_6__uncultured
DQ797525.1.1389	0	0	0	0	0	0	0	0	0	0	0	0	0	0	0	0	0	0	0	6	0	0	0	0	0	0	0	0	0	0	0	0	0	0	0	0	0	0	0	0	0	0	D_0__Bacteria;	D_1__Firmicutes;	D_2__Clostridia;	D_3__Clostridiales;	D_4__Lachnospiraceae;	D_5__Blautia;	D_6__uncultured
EU507370.1.1360	0	0	0	0	0	0	0	0	0	0	0	0	0	0	0	0	0	0	0	0	0	0	0	0	0	0	0	0	0	0	0	0	0	0	0	0	10	0	0	0	0	0	D_0__Bacteria;	D_1__Firmicutes;	D_2__Clostridia;	D_3__Clostridiales;	D_4__Peptostreptococcaceae;	D_5__Peptoclostridium;	D_6__uncultured
GQ898461.1.1508	0	0	0	0	0	0	0	0	0	15	0	0	0	0	0	0	0	0	0	3	0	0	0	0	0	0	3	0	0	0	0	1	0	0	0	0	0	8	0	0	0	0	D_0__Bacteria;	D_1__Firmicutes;	D_2__Clostridia;	D_3__Clostridiales;	D_4__Lachnospiraceae;	D_5__[Eubacterium]	ventriosum
KF843443.1.1346	0	0	3	0	15	1	0	0	0	0	0	0	0	0	0	17	0	0	0	6	0	0	1	1	0	0	0	0	0	0	0	0	0	0	0	0	0	0	0	0	0	0	D_0__Bacteria;	D_1__Proteobacteria;	D_2__Gammaproteobacteria;	D_3__Enterobacteriales;	D_4__Enterobacteriaceae;	D_5__Escherichia-Shigella;	D_6__uncultured
GQ491985.1.1378	34	6	51	0	27	16	173	648	2	4	0	6	1	0	0	161	0	2	0	0	0	0	0	0	0	0	0	0	0	7	0	0	43	29	411	2198	0	0	4	0	0	0	D_0__Bacteria;	D_1__Firmicutes;	D_2__Erysipelotrichia;	D_3__Erysipelotrichales;	D_4__Erysipelotrichaceae;	D_5__Faecalitalea;	D_6__uncultured
DQ805835.1.1380	1	15	0	0	0	0	0	0	0	0	0	0	0	0	0	0	0	0	0	0	0	0	0	0	0	0	0	0	0	0	0	0	0	54	0	0	11	0	0	0	0	0	D_0__Bacteria;	D_1__Firmicutes;	D_2__Clostridia;	D_3__Clostridiales;	D_4__Lachnospiraceae;	D_5__Lachnospiraceae	UCG-004;
KF843581.1.1361	0	0	0	0	0	0	0	0	1	26	0	0	0	0	0	0	0	0	0	0	0	0	0	0	0	0	0	0	0	16	0	0	0	0	0	0	0	4	5	0	0	0	D_0__Bacteria;	D_1__Firmicutes;	D_2__Clostridia;	D_3__Clostridiales;	D_4__Ruminococcaceae;	D_5__Subdoligranulum;	D_6__uncultured
KM817770.1.1529	0	0	8	0	0	0	0	0	0	0	0	0	0	0	0	0	0	0	0	0	0	0	0	0	0	0	0	0	0	0	0	0	0	0	0	0	0	0	0	0	0	0	D_0__Bacteria;	D_1__Firmicutes;	D_2__Bacilli;	D_3__Lactobacillales;	D_4__Enterococcaceae;	D_5__Enterococcus;	D_6__Enterococcus
GQ897589.1.1486	0	0	0	0	0	0	0	0	0	0	0	0	0	0	0	0	0	0	0	0	0	0	0	0	0	0	0	0	0	0	0	15	0	0	0	0	0	0	0	0	0	0	D_0__Bacteria;	D_1__Firmicutes;	D_2__Clostridia;	D_3__Clostridiales;	D_4__Ruminococcaceae;	D_5__Ruminococcaceae	UCG-010;
DQ796754.1.1380	0	0	0	0	0	0	0	0	0	0	0	0	0	0	0	0	0	0	0	0	0	0	0	0	0	0	0	0	0	0	0	0	0	0	0	0	0	0	63	0	0	0	D_0__Bacteria;	D_1__Firmicutes;	D_2__Erysipelotrichia;	D_3__Erysipelotrichales;	D_4__Erysipelotrichaceae;	D_5__Holdemanella;	D_6__uncultured
EU771791.1.1379	1	34	0	0	0	0	0	0	63	0	0	0	0	0	0	0	1	1	0	0	1	5	0	0	25	2	0	1	2	1	10	0	1	95	0	1	98	0	0	3	0	0	D_0__Bacteria;	D_1__Firmicutes;	D_2__Clostridia;	D_3__Clostridiales;	D_4__Ruminococcaceae;	D_5__Subdoligranulum;	D_6__uncultured
DQ793941.1.1386	29	1	1	24	0	0	0	1	1	0	0	0	0	1	0	0	105	5	0	0	20	40	0	1	7	1	1	0	237	46	0	0	47	0	0	0	0	0	6	3	0	0	D_0__Bacteria;	D_1__Firmicutes;	D_2__Clostridia;	D_3__Clostridiales;	D_4__Ruminococcaceae;	D_5__Subdoligranulum;	D_6__uncultured
AJ566849.1.1455	0	0	0	0	0	0	0	0	116	238	0	0	0	0	0	0	1	1	0	0	0	0	0	0	0	30	0	23	1	0	0	0	0	0	0	0	0	0	0	0	0	0	D_0__Bacteria;	D_1__Proteobacteria;	D_2__Betaproteobacteria;	D_3__Burkholderiales;	D_4__Alcaligenaceae;	D_5__Sutterella;	D_6__Sutterella
HM842094.1.1367	0	0	0	0	0	41	0	0	0	0	0	0	0	0	0	47	0	0	21	0	0	0	0	0	0	0	0	25	0	0	0	0	0	0	0	0	0	0	0	0	0	0	D_0__Bacteria;	D_1__Bacteroidetes;	D_2__Bacteroidia;	D_3__Bacteroidales;	D_4__Bacteroidales	S24-7	group;
HQ785477.1.1444	0	0	0	0	0	0	0	0	0	13	0	0	0	0	0	0	0	0	0	0	0	0	0	0	0	0	0	0	0	0	0	0	0	0	0	0	0	0	0	0	0	0	D_0__Bacteria;	D_1__Firmicutes;	D_2__Clostridia;	D_3__Clostridiales;	D_4__Lachnospiraceae;	D_5__Incertae	Sedis;
HQ777318.1.1453	1	0	19	2	0	38	3	0	0	1	0	0	0	0	0	0	5	5	443	3	2	0	0	0	0	395	0	503	4	2	4627	0	4	1	0	0	0	1	1	7	0	0	D_0__Bacteria;	D_1__Firmicutes;	D_2__Clostridia;	D_3__Clostridiales;	D_4__Lachnospiraceae;	D_5__Roseburia;	D_6__uncultured
FJ679978.1.1403	0	0	14	0	0	0	0	1	0	0	0	0	0	0	0	0	0	167	0	1	16	1	0	0	0	0	0	0	0	9	0	0	0	0	0	0	0	0	0	6	0	0	D_0__Bacteria;	D_1__Firmicutes;	D_2__Clostridia;	D_3__Clostridiales;	D_4__Lachnospiraceae;	D_5__[Ruminococcus]	gauvreauii
FJ684579.1.1374	0	0	0	0	0	0	0	22	0	0	0	0	0	0	0	0	0	0	0	0	0	0	0	0	0	0	0	0	0	0	0	0	0	0	0	0	0	0	1	0	0	0	D_0__Bacteria;	D_1__Firmicutes;	D_2__Clostridia;	D_3__Clostridiales;	D_4__Ruminococcaceae;	D_5__Ruminococcaceae	UCG-005;
HQ780313.1.1448	6	0	0	65	12	126	469	0	7	5	0	0	15	0	0	3	0	2	1	349	0	0	5	0	0	0	94	0	125	0	0	51	0	0	0	0	0	3	2	0	0	0	D_0__Bacteria;	D_1__Bacteroidetes;	D_2__Bacteroidia;	D_3__Bacteroidales;	D_4__Bacteroidaceae;	D_5__Bacteroides;	D_6__uncultured
FJ365840.1.1339	949	5	115	0	0	1	1	0	2	1	1	2	0	0	0	0	3	3042	1	6	1048	2	0	1	0	4	4	8	4	2498	2	19	5533	0	0	0	1	1	2	0	0	0	D_0__Bacteria;	D_1__Firmicutes;	D_2__Clostridia;	D_3__Clostridiales;	D_4__Ruminococcaceae;	D_5__Faecalibacterium;	D_6__uncultured
EU358721.1.1498	0	1	0	0	0	0	0	0	0	0	0	0	0	0	0	0	0	0	0	0	0	0	0	0	45	1	0	0	0	0	0	0	0	0	0	0	0	0	56	391	0	0	D_0__Bacteria;	D_1__Firmicutes;	D_2__Clostridia;	D_3__Clostridiales;	D_4__Lachnospiraceae;	D_5__Coprococcus	3;
GQ448426.1.1369	0	0	0	0	0	0	0	48	0	0	0	0	0	0	0	0	13	2	0	0	1	1	0	0	0	0	0	0	33	9	0	0	0	0	0	0	0	0	1	0	0	0	D_0__Bacteria;	D_1__Firmicutes;	D_2__Clostridia;	D_3__Clostridiales;	D_4__Ruminococcaceae;	D_5__Ruminococcaceae	UCG-005;
DQ802803.1.1390	1	1	0	0	0	0	0	0	0	0	0	0	0	0	0	0	0	1	2	0	1	0	0	0	0	0	0	0	1	5	1	0	3	0	0	0	0	0	0	0	0	0	D_0__Bacteria;	D_1__Firmicutes;	D_2__Clostridia;	D_3__Clostridiales;	D_4__Lachnospiraceae;	D_5__Blautia;	D_6__uncultured
FJ673129.1.1388	4	0	0	4	1	0	0	0	0	38	0	70	0	0	0	0	2	12	1	0	23	1	0	0	2	0	1	1	1	18	1	0	20	0	0	0	0	34	0	13	0	0	D_0__Bacteria;	D_1__Firmicutes;	D_2__Clostridia;	D_3__Clostridiales;	D_4__Lachnospiraceae;	D_5__Dorea;	D_6__uncultured
AB506546.1.1496	0	0	0	0	0	0	0	0	0	0	0	0	0	0	0	0	0	0	0	0	0	0	0	0	0	19	0	17	0	0	130	0	0	0	0	0	0	0	0	0	0	0	D_0__Bacteria;	D_1__Firmicutes;	D_2__Clostridia;	D_3__Clostridiales;	D_4__Christensenellaceae;	D_5__Christensenellaceae	R-7
EU773003.1.1391	0	0	0	0	0	0	0	0	0	0	2	0	0	0	0	0	10	0	0	0	0	0	0	0	0	0	0	0	0	0	0	0	0	0	0	5	0	0	1	0	0	0	D_0__Bacteria;	D_1__Firmicutes;	D_2__Clostridia;	D_3__Clostridiales;	D_4__Lachnospiraceae;	D_5__Lachnoclostridium;	D_6__uncultured
EU771996.1.1374	0	0	0	0	0	0	0	0	0	0	0	0	0	0	0	0	0	0	0	0	0	0	0	0	25	37	0	35	1	0	3	0	0	0	0	0	0	0	0	0	0	0	D_0__Bacteria;	D_1__Firmicutes;	D_2__Clostridia;	D_3__Clostridiales;	D_4__Ruminococcaceae;	D_5__Ruminococcaceae	UCG-005;
DQ800689.1.1389	1	7	0	1	0	0	0	0	26	0	0	0	0	0	1	0	0	1	0	0	2	0	0	0	0	0	0	0	0	4	0	0	25	36	0	0	3	0	0	0	0	0	D_0__Bacteria;	D_1__Firmicutes;	D_2__Clostridia;	D_3__Clostridiales;	D_4__Lachnospiraceae;	D_5__Pseudobutyrivibrio;	D_6__uncultured
DQ802787.1.1392	0	68	0	0	0	0	0	0	2	6	0	1	0	0	0	0	0	0	0	0	0	0	0	0	0	0	0	0	0	0	0	0	0	434	0	0	95	0	0	0	0	0	D_0__Bacteria;	D_1__Firmicutes;	D_2__Clostridia;	D_3__Clostridiales;	D_4__Lachnospiraceae;	D_5__Roseburia;	D_6__uncultured
DQ794542.1.1290	0	0	0	0	0	0	0	27	0	0	0	8	0	0	0	0	0	0	0	0	0	0	0	0	0	0	0	0	0	0	0	0	0	0	0	0	0	0	1	0	0	0	D_0__Bacteria;	D_1__Firmicutes;	D_2__Clostridia;	D_3__Clostridiales;	D_4__Lachnospiraceae;	Ambiguous_taxa;	D_6__uncultured
DQ823795.1.1391	0	0	0	0	0	0	5	0	0	7	0	0	0	0	0	0	0	0	0	1	0	0	0	0	0	0	3	0	0	0	0	2	0	0	1	0	0	1	0	0	0	0	D_0__Bacteria;	D_1__Firmicutes;	D_2__Clostridia;	D_3__Clostridiales;	D_4__Lachnospiraceae;	D_5__Lachnospiraceae	UCG-005;
FJ677925.1.1396	0	0	0	4	0	0	0	1	0	1536	0	0	0	0	0	0	1	1	0	0	3	1	1	0	0	2	0	0	0	0	0	1	0	0	0	0	0	80	0	1	0	0	D_0__Bacteria;	D_1__Firmicutes;	D_2__Clostridia;	D_3__Clostridiales;	D_4__Lachnospiraceae;	D_5__Roseburia;	D_6__uncultured
KF843410.1.1382	0	0	0	0	0	0	8	0	0	0	0	0	0	0	0	0	0	0	0	0	0	0	0	0	0	0	0	21	0	0	0	0	0	0	0	0	0	0	0	0	0	0	D_0__Bacteria;	D_1__Firmicutes;	D_2__Clostridia;	D_3__Clostridiales;	D_4__Ruminococcaceae;	D_5__Ruminiclostridium	5;
FJ364028.1.1371	0	0	0	4	1	3	5	0	1	0	0	88	0	0	0	0	57	10	12	22	0	8	0	0	51	7	8	5	12	2	0	6	1	0	2	0	0	0	0	6	0	0	D_0__Bacteria;	D_1__Firmicutes;	D_2__Clostridia;	D_3__Clostridiales;	D_4__Lachnospiraceae;	D_5__Fusicatenibacter;	D_6__uncultured
FJ683422.1.1389	0	0	0	0	0	0	0	0	0	0	0	0	0	0	0	0	0	0	0	5	0	0	0	0	0	0	2	0	0	0	0	4	0	0	0	0	0	0	0	0	0	0	D_0__Bacteria;	D_1__Firmicutes;	D_2__Clostridia;	D_3__Clostridiales;	D_4__Lachnospiraceae;	D_5__uncultured;	D_6__uncultured
DQ797996.1.1372	0	0	0	0	0	0	0	0	0	100	0	0	0	0	0	0	0	0	0	0	0	0	0	0	3	0	0	0	1	34	0	0	0	0	0	0	1	17	6	6	0	0	D_0__Bacteria;	D_1__Firmicutes;	D_2__Clostridia;	D_3__Clostridiales;	D_4__Ruminococcaceae;	D_5__Subdoligranulum;	D_6__uncultured
FJ680078.1.1423	0	0	1	1	18	69	46	21	0	13	2	0	0	0	0	0	1	1	24	31	0	0	0	0	0	2	10	29	0	2	68	1	1	0	3	4	0	5	14	0	0	0	D_0__Bacteria;	D_1__Firmicutes;	D_2__Clostridia;	D_3__Clostridiales;	D_4__Lachnospiraceae;	D_5__Blautia;	D_6__uncultured
DQ800113.1.1390	0	0	0	0	0	3	0	0	0	0	0	0	16	3	0	0	9	18	0	0	22	9	0	0	0	0	0	0	1	0	4	1	1	0	0	0	0	4	0	0	0	0	D_0__Bacteria;	D_1__Firmicutes;	D_2__Clostridia;	D_3__Clostridiales;	D_4__Lachnospiraceae;	D_5__Blautia;	D_6__uncultured
EU766010.1.1363	0	0	0	0	0	0	0	0	12	41	0	55	0	0	0	0	1	1	6	7	0	1	0	0	6	68	10	13	0	0	0	12	0	2	0	0	51	0	0	0	0	0	D_0__Bacteria;	D_1__Firmicutes;	D_2__Clostridia;	D_3__Clostridiales;	D_4__Lachnospiraceae;	D_5__Lachnospira;	D_6__uncultured
FJ507746.1.1374	6	0	0	0	1	0	0	0	0	0	0	14	18	0	0	0	0	33	0	14	11	0	0	0	0	0	2	0	0	26	0	10	4	0	0	0	0	9	0	0	0	0	D_0__Bacteria;	D_1__Firmicutes;	D_2__Clostridia;	D_3__Clostridiales;	D_4__Lachnospiraceae;	D_5__Lachnoclostridium;	D_6__uncultured
GQ139044.1.1369	0	0	0	0	0	0	0	0	0	0	0	0	0	0	0	0	0	0	0	0	0	0	0	0	0	1	0	1	0	0	110	0	0	0	0	0	0	0	0	0	0	0	D_0__Bacteria;	D_1__Firmicutes;	D_2__Clostridia;	D_3__Clostridiales;	D_4__Clostridiaceae	1;	D_5__Clostridium
DQ798455.1.1383	7	1	65	0	40	20	19	31	6	0	5	34	0	0	0	0	0	5	44	35	1	0	0	0	1	1	2	1	0	0	80	2	3	13	2	51	0	0	0	0	0	0	D_0__Bacteria;	D_1__Firmicutes;	D_2__Clostridia;	D_3__Clostridiales;	D_4__Family	XIII;	D_5__Family
EU767646.1.1352	1	0	0	0	0	0	14	4	2	0	87	0	0	0	0	0	0	111	0	4	0	0	0	0	0	0	0	0	0	4	0	0	1	29	17	304	0	0	8	0	0	0	D_0__Bacteria;	D_1__Firmicutes;	D_2__Clostridia;	D_3__Clostridiales;	D_4__Lachnospiraceae;	D_5__Lachnoclostridium;	D_6__uncultured
GQ155912.1.1353	0	0	0	1	0	0	0	0	0	0	0	0	0	1	0	0	0	0	0	0	0	0	0	4	0	0	0	0	0	0	0	0	0	0	0	0	0	0	0	0	0	0	D_0__Bacteria;	D_1__Proteobacteria;	D_2__Gammaproteobacteria;	D_3__Enterobacteriales;	D_4__Enterobacteriaceae;	D_5__Escherichia-Shigella;	D_6__uncultured
DQ808500.1.1391	1	2	0	1	0	0	0	0	0	0	0	0	0	0	0	0	13	12	0	0	7	3	0	0	0	0	0	0	10	0	0	0	4	6	0	0	5	0	0	0	0	0	D_0__Bacteria;	D_1__Firmicutes;	D_2__Clostridia;	D_3__Clostridiales;	D_4__Lachnospiraceae;	D_5__Lachnospiraceae	FCS020
HQ748584.1.1434	11	0	0	0	0	0	0	0	0	2	0	0	31	0	0	0	0	0	0	0	6	1	0	0	0	0	0	0	0	0	0	0	0	0	0	0	0	1	0	0	0	0	D_0__Bacteria;	D_1__Firmicutes;	D_2__Clostridia;	D_3__Clostridiales;	D_4__Lachnospiraceae;	D_5__Lachnoclostridium;	D_6__uncultured
DQ793380.1.1380	1	0	0	0	0	0	70	3	0	0	0	11	0	5	0	0	18	0	0	0	0	0	0	0	0	0	0	0	24	0	97	0	0	0	0	0	0	0	32	28	0	0	D_0__Bacteria;	D_1__Firmicutes;	D_2__Clostridia;	D_3__Clostridiales;	D_4__Ruminococcaceae;	D_5__Ruminococcaceae	UCG-013;
DQ799971.1.1392	0	0	0	37	0	0	0	0	85	31	0	0	0	0	0	0	17	0	2	0	0	0	0	0	0	9	0	2	0	0	0	0	0	0	0	0	3	0	0	0	0	0	D_0__Bacteria;	D_1__Firmicutes;	D_2__Clostridia;	D_3__Clostridiales;	D_4__Lachnospiraceae;	D_5__Fusicatenibacter;	D_6__uncultured
EU461893.1.1389	0	0	284	0	0	16	0	0	0	0	0	0	0	0	0	0	0	18	0	0	65	0	0	0	0	32	0	35	0	0	144	0	0	0	0	0	0	0	0	0	0	0	D_0__Bacteria;	D_1__Firmicutes;	D_2__Clostridia;	D_3__Clostridiales;	D_4__Lachnospiraceae;	D_5__Lachnospiraceae	UCG-008;
FJ682363.1.1388	0	0	0	0	0	0	0	0	0	0	0	86	0	0	0	0	0	0	0	0	0	0	0	0	0	0	0	0	0	0	0	0	0	0	0	0	0	0	0	10	0	0	D_0__Bacteria;	D_1__Firmicutes;	D_2__Clostridia;	D_3__Clostridiales;	D_4__Lachnospiraceae;	D_5__Blautia;	D_6__uncultured
GQ492901.1.1345	0	0	0	0	0	0	0	0	0	0	0	0	0	0	0	0	0	0	0	0	0	0	0	0	0	0	0	0	0	0	0	0	7	0	0	0	0	0	0	0	0	0	D_0__Bacteria;	D_1__Firmicutes;	D_2__Clostridia;	D_3__Clostridiales;	D_4__Ruminococcaceae;	D_5__Anaerotruncus;	D_6__uncultured
EU462328.1.1389	0	0	0	0	0	0	0	0	0	98	0	0	0	0	0	0	1	1	1	2	2	0	0	0	0	0	0	0	0	0	0	0	0	0	0	1	0	12	0	0	0	0	D_0__Bacteria;	D_1__Firmicutes;	D_2__Clostridia;	D_3__Clostridiales;	D_4__Lachnospiraceae;	D_5__Roseburia;	D_6__uncultured
KF084765.1.1374	0	0	78	0	0	0	0	0	0	0	0	0	0	0	0	0	0	0	0	0	0	0	0	0	0	0	0	0	0	0	0	0	0	0	0	0	0	0	0	0	0	0	D_0__Bacteria;	D_1__Firmicutes;	D_2__Bacilli;	D_3__Lactobacillales;	D_4__Streptococcaceae;	D_5__Streptococcus;	D_6__uncultured
EU460117.1.1381	0	0	0	0	0	0	0	0	0	0	0	0	0	0	0	0	0	0	0	0	0	0	0	0	0	0	0	0	0	0	0	28	0	0	0	0	0	0	0	0	0	0	D_0__Bacteria;	D_1__Firmicutes;	D_2__Clostridia;	D_3__Clostridiales;	D_4__Ruminococcaceae;	D_5__Ruminococcaceae	UCG-014;
DQ794479.1.1238	0	0	0	0	0	1	0	0	0	0	0	0	0	0	0	0	0	0	0	0	0	0	0	0	0	5	0	3	0	0	0	0	0	0	0	0	0	0	0	0	0	0	D_0__Bacteria;	D_1__Firmicutes;	D_2__Clostridia;	D_3__Clostridiales;	D_4__Ruminococcaceae;	D_5__Faecalibacterium;	D_6__uncultured
AY977797.1.1361	0	0	0	0	0	0	0	0	0	0	0	0	0	0	0	0	0	0	0	0	0	0	0	0	0	0	0	0	0	0	0	0	0	0	0	0	7	0	0	0	0	0	D_0__Bacteria;	D_1__Bacteroidetes;	D_2__Bacteroidia;	D_3__Bacteroidales;	D_4__Prevotellaceae;	D_5__Paraprevotella;	D_6__uncultured
EU773884.1.1298	0	0	0	0	0	0	0	0	0	0	0	0	0	0	0	0	0	0	0	0	0	0	0	0	0	0	0	0	167	0	0	0	0	0	0	0	0	0	0	0	0	0	D_0__Bacteria;	D_1__Firmicutes;	D_2__Clostridia;	D_3__Clostridiales;	D_4__Ruminococcaceae;	D_5__Ruminococcaceae	UCG-014;
EU768480.1.1353	0	0	0	0	0	0	0	0	0	0	0	20	0	0	0	0	25	24	0	0	6	10	0	0	0	0	9	0	7	75	0	1	11	0	0	0	0	0	0	0	0	0	D_0__Bacteria;	D_1__Firmicutes;	D_2__Clostridia;	D_3__Clostridiales;	D_4__Lachnospiraceae;	D_5__Lachnoclostridium;	D_6__uncultured
JQ454249.1.1402	0	0	0	0	0	0	0	0	0	0	0	0	0	0	0	0	0	0	0	0	0	0	0	0	0	0	6	0	0	0	0	0	0	0	0	0	0	0	0	0	0	0	D_0__Bacteria;	D_1__Proteobacteria;	D_2__Gammaproteobacteria;	D_3__Pasteurellales;	D_4__Pasteurellaceae;	D_5__Haemophilus;	D_6__uncultured
FJ674143.1.1388	0	0	0	0	0	0	0	0	0	0	0	0	0	0	0	0	0	0	0	0	0	0	0	0	0	0	0	0	0	0	0	0	0	0	0	0	0	8	0	0	0	0	D_0__Bacteria;	D_1__Firmicutes;	D_2__Clostridia;	D_3__Clostridiales;	D_4__Lachnospiraceae;	D_5__Dorea;	D_6__uncultured
DQ801365.1.1392	0	0	0	1	0	0	0	0	0	0	0	25	0	0	0	0	18	0	0	0	0	0	0	0	1	0	0	0	0	0	0	0	0	0	0	0	0	0	0	37	0	0	D_0__Bacteria;	D_1__Firmicutes;	D_2__Clostridia;	D_3__Clostridiales;	D_4__Lachnospiraceae;	D_5__Pseudobutyrivibrio;	D_6__uncultured
DQ808997.1.1378	0	0	0	0	0	0	0	0	0	0	0	0	0	0	0	0	0	0	0	0	4	128	0	0	0	0	2	120	22	70	2	0	0	0	0	0	0	0	0	0	0	0	D_0__Bacteria;	D_1__Firmicutes;	D_2__Clostridia;	D_3__Clostridiales;	D_4__Lachnospiraceae;	D_5__Coprococcus	2;
DQ794817.1.1395	126	58	0	0	0	0	0	4	0	0	57	224	0	0	46	262	0	0	396	0	0	0	0	0	0	0	0	0	0	118	0	0	0	0	0	0	0	0	191	185	0	0	D_0__Bacteria;	D_1__Firmicutes;	D_2__Clostridia;	D_3__Clostridiales;	D_4__Lachnospiraceae;	D_5__Coprococcus	1;
FJ676537.1.1388	0	0	0	0	0	0	0	0	0	0	0	6	0	0	0	0	0	0	0	0	1	0	0	0	1	0	1	0	0	0	0	0	0	0	0	0	0	0	0	0	0	0	D_0__Bacteria;	D_1__Firmicutes;	D_2__Clostridia;	D_3__Clostridiales;	D_4__Lachnospiraceae;	D_5__uncultured;	D_6__uncultured
HQ815632.1.1438	0	0	0	0	0	0	0	26	0	0	19	0	0	0	0	0	0	0	0	0	0	0	0	0	0	0	0	0	0	0	0	0	0	3	0	1	0	0	8	0	0	0	D_0__Bacteria;	D_1__Firmicutes;	D_2__Clostridia;	D_3__Clostridiales;	D_4__Lachnospiraceae;	D_5__Dorea;	D_6__uncultured
FJ676855.1.1395	0	0	0	0	0	0	0	0	0	0	0	0	0	0	0	0	0	0	0	0	0	0	0	0	0	0	1	0	0	0	0	0	0	0	0	0	0	51	0	0	0	0	D_0__Bacteria;	D_1__Bacteroidetes;	D_2__Bacteroidia;	D_3__Bacteroidales;	D_4__Prevotellaceae;	D_5__Prevotella	9;
DQ798648.1.1410	0	0	0	0	0	0	0	0	4	0	0	0	0	0	0	0	0	0	0	0	5	0	0	0	0	15	0	4	0	0	0	0	3	0	0	0	3	0	0	0	0	0	D_0__Bacteria;	D_1__Firmicutes;	D_2__Clostridia;	D_3__Clostridiales;	D_4__Lachnospiraceae;	D_5__[Eubacterium]	oxidoreducens
DQ798418.1.1390	172	0	10	0	0	0	0	0	1	0	0	0	0	0	0	0	0	603	0	0	374	0	0	0	0	0	0	0	0	226	0	0	127	0	0	0	0	0	0	0	0	0	D_0__Bacteria;	D_1__Firmicutes;	D_2__Clostridia;	D_3__Clostridiales;	D_4__Lachnospiraceae;	D_5__uncultured;	D_6__uncultured
HQ775010.1.1439	0	0	0	0	0	0	0	0	0	0	0	0	0	0	0	0	0	0	0	0	0	0	0	0	0	0	0	0	7	0	0	0	0	0	0	0	0	0	0	0	0	0	D_0__Bacteria;	D_1__Firmicutes;	D_2__Clostridia;	D_3__Clostridiales;	D_4__Lachnospiraceae;	D_5__uncultured;	D_6__uncultured
DQ793950.1.1387	1	0	0	0	341	1	194	20	61	0	0	0	0	0	0	0	0	0	0	0	2	3	0	0	6	1	126	1	0	0	13	273	1	0	52	35	2	0	0	0	0	0	D_0__Bacteria;	D_1__Firmicutes;	D_2__Clostridia;	D_3__Clostridiales;	D_4__Ruminococcaceae;	D_5__Subdoligranulum;	D_6__uncultured
DQ808547.1.1387	0	0	3	9	3	476	32	3	6	3	1	0	0	0	0	0	24	0	108	1	7	118	2	51	5	19	0	25	27	3	5	0	0	0	0	0	0	1	15	88	0	0	D_0__Bacteria;	D_1__Firmicutes;	D_2__Clostridia;	D_3__Clostridiales;	D_4__Lachnospiraceae;	D_5__Lachnospiraceae	NC2004
KF843118.1.1413	0	0	10	1	1	2	0	0	0	0	0	0	0	0	0	0	0	0	1	0	0	0	3	1	0	0	0	0	0	0	0	0	0	0	0	0	0	0	0	0	0	0	D_0__Bacteria;	D_1__Proteobacteria;	D_2__Gammaproteobacteria;	D_3__Enterobacteriales;	D_4__Enterobacteriaceae;	D_5__Escherichia-Shigella;	D_6__uncultured
EU462600.1.1388	0	0	0	0	0	0	0	0	25	0	0	0	0	0	0	0	0	0	0	0	0	0	0	0	0	0	0	0	0	0	0	0	0	0	0	0	0	0	0	0	0	0	D_0__Bacteria;	D_1__Firmicutes;	D_2__Clostridia;	D_3__Clostridiales;	D_4__Ruminococcaceae;	D_5__Oscillibacter;	D_6__uncultured
FJ679197.1.1415	0	0	0	0	0	0	0	0	0	0	0	0	0	0	0	0	0	0	0	0	0	0	0	0	32	386	12	462	1	5	41	24	0	0	0	0	0	0	0	0	0	0	D_0__Bacteria;	D_1__Firmicutes;	D_2__Clostridia;	D_3__Clostridiales;	D_4__Ruminococcaceae;	D_5__Ruminococcaceae	UCG-005;
DQ804915.1.1394	0	0	62	2	0	0	0	0	0	0	0	0	0	0	0	0	9	36	0	0	38	9	0	0	0	19	0	0	0	0	87	1	0	0	0	0	0	0	0	0	0	0	D_0__Bacteria;	D_1__Firmicutes;	D_2__Clostridia;	D_3__Clostridiales;	D_4__Lachnospiraceae;	D_5__Howardella;	D_6__uncultured
FJ368744.1.1359	0	0	0	0	0	0	0	0	0	0	0	0	0	0	0	0	0	1	3	0	0	0	0	0	0	0	0	2	0	0	0	0	0	0	0	0	0	0	0	0	0	0	D_0__Bacteria;	D_1__Firmicutes;	D_2__Clostridia;	D_3__Clostridiales;	D_4__Lachnospiraceae;	D_5__Blautia;	D_6__uncultured
FJ682981.1.1388	0	0	0	0	0	0	0	0	1	4	0	0	0	0	0	0	0	0	0	0	1	0	0	0	0	11	5	6	1	0	0	9	9	9	0	0	10	24	0	0	0	0	D_0__Bacteria;	D_1__Firmicutes;	D_2__Clostridia;	D_3__Clostridiales;	D_4__Lachnospiraceae;	D_5__Lachnospiraceae	UCG-004;
DQ793675.1.1384	0	0	23	0	0	0	0	0	0	0	0	0	0	0	0	0	0	0	0	0	3	36	0	0	0	96	5	206	0	0	6	7	0	1	0	0	43	58	0	0	0	0	D_0__Bacteria;	D_1__Firmicutes;	D_2__Clostridia;	D_3__Clostridiales;	D_4__Ruminococcaceae;	D_5__[Eubacterium]	coprostanoligenes
DQ796902.1.1388	3	0	1	0	0	1	2	2	0	137	0	5	19	0	0	0	2	1	0	2	1	1	0	0	0	0	0	1	0	0	7	0	2	0	0	0	0	53	0	0	0	0	D_0__Bacteria;	D_1__Firmicutes;	D_2__Clostridia;	D_3__Clostridiales;	D_4__Lachnospiraceae;	D_5__[Eubacterium]	hallii
DQ801739.1.1390	1	0	1	13	4	11	6	9	0	28	17	52	0	0	0	0	114	1	15	37	1	48	1	0	40	11	16	22	31	0	1	12	4	0	4	10	0	16	24	6	0	0	D_0__Bacteria;	D_1__Firmicutes;	D_2__Clostridia;	D_3__Clostridiales;	D_4__Lachnospiraceae;	D_5__Fusicatenibacter;	D_6__uncultured
DQ795133.1.1388	0	0	0	4	0	0	0	0	0	60	0	0	0	0	0	0	0	0	0	0	1	121	0	0	0	0	0	2	91	0	0	0	0	0	0	0	0	0	0	0	0	0	D_0__Bacteria;	D_1__Firmicutes;	D_2__Clostridia;	D_3__Clostridiales;	D_4__Ruminococcaceae;	D_5__Ruminococcaceae	UCG-002;
EF434360.1.1335	0	0	0	0	0	0	0	0	0	0	0	0	0	0	0	0	0	0	0	0	0	0	0	0	0	0	0	0	0	0	6	0	0	0	0	0	0	0	0	0	0	0	D_0__Bacteria;	D_1__Firmicutes;	D_2__Clostridia;	D_3__Clostridiales;	D_4__Ruminococcaceae;	D_5__Anaerotruncus;	D_6__uncultured
DQ805187.1.1390	0	0	3	0	0	0	0	556	188	179	0	0	0	0	0	0	0	0	784	26	0	1	0	0	0	0	1	0	0	14	0	73	0	27	0	0	19	0	33	0	0	0	D_0__Bacteria;	D_1__Firmicutes;	D_2__Clostridia;	D_3__Clostridiales;	D_4__Lachnospiraceae;	D_5__Lachnospiraceae	NC2004
EF406498.1.1505	0	0	0	0	0	3	0	0	0	0	0	0	0	0	0	1	0	0	0	0	0	0	0	0	0	0	0	2	0	0	0	0	0	0	0	0	0	0	0	0	0	0	D_0__Bacteria;	D_1__Bacteroidetes;	D_2__Bacteroidia;	D_3__Bacteroidales;	D_4__Bacteroidales	S24-7	group;
DQ824030.1.1383	0	0	17	0	0	0	0	0	0	0	0	7	0	0	30	0	1	0	19	0	0	0	0	0	0	0	0	0	9	2	0	0	0	0	0	275	0	0	1	3	0	0	D_0__Bacteria;	D_1__Firmicutes;	D_2__Clostridia;	D_3__Clostridiales;	D_4__Lachnospiraceae;	D_5__Lachnospiraceae	UCG-008;
EF401865.1.1495	0	0	0	0	9	4	0	0	0	0	0	0	0	0	0	0	0	0	0	0	0	0	0	0	0	1	2	0	0	0	2	1	0	59	0	0	1	0	0	0	0	0	D_0__Bacteria;	D_1__Firmicutes;	D_2__Clostridia;	D_3__Clostridiales;	D_4__Lachnospiraceae;	D_5__Dorea;	D_6__uncultured
AY976366.1.1355	0	0	0	10	0	0	1	0	0	6	0	0	0	0	0	0	3	0	0	1	0	2	0	0	0	15	13	3	2	0	0	2	0	0	0	0	0	0	0	0	0	0	D_0__Bacteria;	D_1__Firmicutes;	D_2__Clostridia;	D_3__Clostridiales;	D_4__Lachnospiraceae;	D_5__Roseburia;	D_6__uncultured
DQ794510.1.1372	0	0	0	0	0	0	0	0	0	0	0	0	0	0	0	0	0	1	0	0	0	0	0	0	0	0	18	16	0	23	0	4	0	0	0	0	0	0	0	0	0	0	D_0__Bacteria;	D_1__Firmicutes;	D_2__Clostridia;	D_3__Clostridiales;	D_4__Ruminococcaceae;	D_5__Ruminococcus	1;
GQ491909.1.1368	0	0	5	1	1	1	0	0	0	0	0	1	69	0	0	2	0	0	0	4	0	0	993	1	0	0	0	0	0	0	0	0	0	0	0	0	0	16	0	0	0	0	D_0__Bacteria;	D_1__Proteobacteria;	D_2__Gammaproteobacteria;	D_3__Enterobacteriales;	D_4__Enterobacteriaceae;	D_5__Escherichia-Shigella;	D_6__uncultured
EF400792.1.1488	0	0	0	0	0	0	0	0	0	0	0	0	0	0	462	523	0	0	0	0	0	0	26	197	0	0	0	0	0	0	0	0	0	0	0	0	33	15	0	0	0	0	D_0__Bacteria;	D_1__Bacteroidetes;	D_2__Bacteroidia;	D_3__Bacteroidales;	D_4__Bacteroidaceae;	D_5__Bacteroides;	D_6__uncultured
DQ799187.1.1390	0	0	0	0	0	0	0	0	0	0	0	0	0	0	0	0	0	0	0	0	0	0	0	0	0	0	0	0	0	0	0	0	0	8	0	0	0	0	0	0	0	0	D_0__Bacteria;	D_1__Firmicutes;	D_2__Clostridia;	D_3__Clostridiales;	D_4__Lachnospiraceae;	D_5__Blautia;	D_6__uncultured
KM585461.1.1439	0	0	0	0	0	0	0	0	0	0	0	0	0	0	0	0	0	0	0	0	0	0	0	0	0	0	0	0	0	0	0	0	0	0	0	0	7	0	0	0	0	0	D_0__Bacteria;	D_1__Proteobacteria;	D_2__Gammaproteobacteria;	D_3__Pasteurellales;	D_4__Pasteurellaceae;	D_5__Haemophilus;	Ambiguous_taxa
DQ794828.1.1298	0	0	0	0	12	0	17	0	0	0	0	0	0	0	0	0	0	0	0	0	0	0	0	0	0	0	0	0	0	0	0	0	0	0	0	0	0	0	0	0	0	0	D_0__Bacteria;	D_1__Firmicutes;	D_2__Clostridia;	D_3__Clostridiales;	D_4__Lachnospiraceae;	D_5__Pseudobutyrivibrio;	D_6__uncultured
EU773563.1.1348	0	0	0	0	0	0	0	0	0	0	0	0	0	0	0	0	0	0	0	0	14	0	0	0	0	13	920	13	1	96	0	631	0	0	0	0	0	0	0	0	0	0	D_0__Bacteria;	D_1__Bacteroidetes;	D_2__Bacteroidia;	D_3__Bacteroidales;	D_4__Prevotellaceae;	D_5__Prevotella	7;
HQ789860.1.1436	161	175	43	299	175	27	124	6	10	4	0	42	82	164	240	421	66	12	5	258	125	87	111	162	1	6	26	8	213	225	10	240	949	3506	0	0	23	3	1	5	0	0	D_0__Bacteria;	D_1__Bacteroidetes;	D_2__Bacteroidia;	D_3__Bacteroidales;	D_4__Bacteroidaceae;	D_5__Bacteroides;	D_6__uncultured
EU775110.1.1381	0	0	0	1	0	0	0	0	0	0	0	0	0	5	0	0	2	0	0	0	0	0	0	0	0	0	0	0	0	0	0	0	0	0	0	0	0	0	0	0	0	0	D_0__Bacteria;	D_1__Firmicutes;	D_2__Clostridia;	D_3__Clostridiales;	D_4__Lachnospiraceae;	D_5__Lachnoclostridium;	D_6__uncultured
EU465328.1.1388	0	0	16	0	0	3	0	116	0	0	16	187	0	3	116	54	0	0	0	0	0	0	0	23	0	0	0	0	0	1	0	0	0	0	0	548	0	0	1	0	0	0	D_0__Bacteria;	D_1__Firmicutes;	D_2__Clostridia;	D_3__Clostridiales;	D_4__Ruminococcaceae;	D_5__Ruminococcus	1;
DQ794532.1.1381	5	0	5	0	0	0	0	0	0	0	0	16	0	2	19	1	16	24	0	0	1	1	0	0	2	0	0	0	8	4	0	0	6	0	0	0	0	0	0	0	0	0	D_0__Bacteria;	D_1__Firmicutes;	D_2__Clostridia;	D_3__Clostridiales;	D_4__Lachnospiraceae;	D_5__Lachnospiraceae	UCG-008;
DQ796286.1.1390	0	0	0	62	0	0	0	0	0	47	0	0	0	0	0	0	4	0	0	0	1	22	0	0	0	5	0	1	1	0	0	0	0	0	0	0	0	2	0	0	0	0	D_0__Bacteria;	D_1__Firmicutes;	D_2__Clostridia;	D_3__Clostridiales;	D_4__Lachnospiraceae;	D_5__Roseburia;	D_6__uncultured
GQ134099.1.1371	0	0	0	0	0	0	0	0	0	0	0	0	0	0	0	0	0	0	0	0	0	0	0	0	0	4	0	4	0	0	380	0	0	0	0	0	0	0	0	0	0	0	D_0__Bacteria;	D_1__Firmicutes;	D_2__Clostridia;	D_3__Clostridiales;	D_4__Clostridiaceae	1;	D_5__Clostridium
GQ491678.1.1376	0	1	29	54	25	1	164	40	290	76	651	188	546	4622	34	145	784	108	0	0	72	58	327	1356	36	42	34	69	447	16	9	0	0	0	536	9	7	0	130	71	0	0	D_0__Bacteria;	D_1__Bacteroidetes;	D_2__Bacteroidia;	D_3__Bacteroidales;	D_4__Porphyromonadaceae;	D_5__Parabacteroides;	Ambiguous_taxa
EU469550.1.1350	0	0	0	60	0	0	0	0	0	0	0	0	0	0	0	0	0	0	0	0	25	8	0	0	0	1	1135	115	0	0	0	2	0	0	0	0	35	94	0	0	0	0	D_0__Bacteria;	D_1__Bacteroidetes;	D_2__Bacteroidia;	D_3__Bacteroidales;	D_4__Prevotellaceae;	D_5__Prevotella	9;
HQ804286.1.1399	0	0	1	280	0	1	0	0	0	25	0	0	0	0	0	0	38	1	0	3	0	102	0	0	0	12	12	3	7	0	0	5	1	0	0	0	0	0	0	1	0	0	D_0__Bacteria;	D_1__Firmicutes;	D_2__Clostridia;	D_3__Clostridiales;	D_4__Lachnospiraceae;	D_5__Dorea;	D_6__uncultured
HQ770118.1.1425	0	0	0	0	0	5	0	0	1	1	0	0	0	0	0	0	37	24	0	0	33	7	0	0	0	0	0	0	1	8	0	0	119	1	0	0	0	0	0	0	0	0	D_0__Bacteria;	D_1__Bacteroidetes;	D_2__Bacteroidia;	D_3__Bacteroidales;	D_4__Bacteroidaceae;	D_5__Bacteroides;	D_6__uncultured
DQ809973.1.1380	34	0	1	0	0	0	0	0	0	13	9	0	0	0	0	0	0	26	3	0	10	0	0	0	0	0	0	0	0	13	0	0	147	0	0	217	0	17	36	1	0	0	D_0__Bacteria;	D_1__Firmicutes;	D_2__Clostridia;	D_3__Clostridiales;	D_4__Ruminococcaceae;	D_5__Ruminiclostridium	5;
EU774583.1.1403	0	0	0	0	0	0	0	0	0	0	0	0	0	0	0	0	0	0	0	0	0	0	0	0	0	0	0	0	0	0	16	61	0	0	0	0	0	0	0	0	0	0	D_0__Bacteria;	D_1__Firmicutes;	D_2__Clostridia;	D_3__Clostridiales;	D_4__Ruminococcaceae;	D_5__Ruminococcaceae	UCG-002;
DQ805260.1.1394	0	0	1	130	0	0	32	0	0	0	0	1	0	0	0	0	134	7	1	101	13	84	0	0	21	11	23	7	137	3	0	31	12	0	0	0	0	0	0	34	0	0	D_0__Bacteria;	D_1__Firmicutes;	D_2__Clostridia;	D_3__Clostridiales;	D_4__Ruminococcaceae;	D_5__Subdoligranulum;	D_6__uncultured
EU777015.1.1340	0	0	0	0	0	0	0	0	0	0	0	0	0	8	0	0	0	0	0	0	0	0	0	0	0	0	0	0	0	0	0	0	0	0	0	0	0	0	0	0	0	0	D_0__Bacteria;	D_1__Firmicutes;	D_2__Clostridia;	D_3__Clostridiales;	D_4__Lachnospiraceae;	D_5__uncultured;	D_6__uncultured
HQ757229.1.1441	6	37	5	10	7	16	3	0	1	1	0	15	0	88	56	40	4	12	11	0	0	0	28	37	0	0	0	0	9	0	0	1	3	0	9	0	0	0	0	2	0	0	D_0__Bacteria;	D_1__Firmicutes;	D_2__Clostridia;	D_3__Clostridiales;	D_4__Lachnospiraceae;	D_5__Lachnoclostridium;	Ambiguous_taxa
JF163012.1.1354	251	0	0	0	0	0	0	0	0	0	0	0	0	0	0	0	0	7	0	0	15	0	0	0	0	0	0	0	0	82	0	0	304	0	0	0	0	0	0	0	0	0	D_0__Bacteria;	D_1__Firmicutes;	D_2__Clostridia;	D_3__Clostridiales;	D_4__Lachnospiraceae;	D_5__Pseudobutyrivibrio;	D_6__uncultured
JQ448244.1.1400	0	0	0	0	0	0	0	0	0	2	0	0	0	0	0	0	0	0	0	0	0	0	0	0	0	0	0	0	0	0	0	0	0	0	0	0	0	7	0	0	0	0	D_0__Bacteria;	D_1__Proteobacteria;	D_2__Gammaproteobacteria;	D_3__Pasteurellales;	D_4__Pasteurellaceae;	D_5__Haemophilus;	D_6__uncultured
HQ819020.1.1434	0	0	0	0	124	5	1	0	0	0	4	5	0	26	41	2	0	0	3	0	0	0	0	7	0	0	0	0	1	0	0	1	0	0	3	11	0	0	3	5	0	0	D_0__Bacteria;	D_1__Firmicutes;	D_2__Clostridia;	D_3__Clostridiales;	D_4__Lachnospiraceae;	D_5__Hungatella;	D_6__uncultured
HQ813841.1.1433	0	0	0	0	0	0	0	0	0	0	0	0	0	0	0	0	0	0	0	0	0	0	0	0	0	0	0	0	0	8	0	0	0	0	0	0	0	0	0	0	0	0	D_0__Bacteria;	D_1__Firmicutes;	D_2__Clostridia;	D_3__Clostridiales;	D_4__Ruminococcaceae;	D_5__Ruminococcaceae	UCG-014;
HQ800367.1.1447	570	228	47	236	254	39	235	1	7	15	0	18	25	163	3	175	52	118	0	394	142	47	8	60	0	24	45	18	111	167	18	406	607	4311	1	1	10	1	1	4	0	0	D_0__Bacteria;	D_1__Bacteroidetes;	D_2__Bacteroidia;	D_3__Bacteroidales;	D_4__Bacteroidaceae;	D_5__Bacteroides;	Ambiguous_taxa
FJ370891.1.1394	0	9	0	0	0	0	0	0	0	0	0	0	0	0	0	0	0	0	0	0	0	0	0	0	0	0	0	0	0	0	0	0	0	0	0	0	0	0	0	0	0	0	D_0__Bacteria;	D_1__Firmicutes;	D_2__Clostridia;	D_3__Clostridiales;	D_4__Lachnospiraceae;	D_5__Pseudobutyrivibrio;	D_6__uncultured
DQ799332.1.1389	7	16	0	3	0	2	0	0	0	0	32	0	0	0	200	298	0	0	0	0	0	0	0	0	0	0	0	0	2	5	0	0	0	13	1	0	0	0	0	0	0	0	D_0__Bacteria;	D_1__Firmicutes;	D_2__Clostridia;	D_3__Clostridiales;	D_4__Lachnospiraceae;	D_5__uncultured;	D_6__uncultured
GQ492892.1.1364	0	0	0	0	0	0	0	0	0	0	0	0	0	0	0	0	0	0	0	0	0	0	96	0	0	0	0	0	0	0	0	0	0	0	0	0	0	0	0	0	0	0	D_0__Bacteria;	D_1__Bacteroidetes;	D_2__Bacteroidia;	D_3__Bacteroidales;	D_4__Bacteroidaceae;	D_5__Bacteroides;	D_6__uncultured
DQ794355.1.1405	0	0	57	0	0	66	0	0	0	0	0	0	0	0	0	1	0	0	5	6	4	0	0	0	0	0	1	143	9	9	3	0	0	0	0	0	0	0	0	0	0	0	D_0__Bacteria;	D_1__Firmicutes;	D_2__Bacilli;	D_3__Lactobacillales;	D_4__Streptococcaceae;	D_5__Streptococcus;	D_6__uncultured
KF843386.1.1337	0	0	0	0	0	0	0	0	0	0	0	0	0	0	0	0	0	0	0	0	0	0	0	0	0	0	1211	225	0	0	0	9	1	0	0	0	8	1	0	0	0	0	D_0__Bacteria;	D_1__Bacteroidetes;	D_2__Bacteroidia;	D_3__Bacteroidales;	D_4__Prevotellaceae;	D_5__Prevotella	9;
FJ368907.1.1343	10	30	0	0	9	0	498	0	1	15	0	0	0	0	0	0	8	0	0	43	0	5	0	0	20	0	273	0	1	1	0	269	0	3	0	0	5	0	0	39	0	0	D_0__Bacteria;	D_1__Firmicutes;	D_2__Clostridia;	D_3__Clostridiales;	D_4__Ruminococcaceae;	D_5__Faecalibacterium;	D_6__uncultured
FJ683515.1.1418	0	0	1	3	0	0	7	8	1	0	0	0	0	0	0	0	8	3	9	178	11	23	0	0	1	0	0	1	26	45	3	17	2	1	0	0	18	99	157	1	0	0	D_0__Bacteria;	D_1__Firmicutes;	D_2__Clostridia;	D_3__Clostridiales;	D_4__Ruminococcaceae;	D_5__Faecalibacterium;	D_6__uncultured
JQ940969.1.1449	0	0	9	107	1	1	869	1	0	30	437	192	3236	4088	1300	749	175	312	0	0	28	26	81	64	3	22	0	0	0	1	0	0	0	0	0	7	0	0	0	0	0	0	D_0__Bacteria;	D_1__Bacteroidetes;	D_2__Bacteroidia;	D_3__Bacteroidales;	D_4__Bacteroidaceae;	D_5__Bacteroides;	D_6__uncultured
FJ679804.1.1373	0	0	0	0	0	0	0	0	0	0	0	0	0	0	0	0	0	0	0	0	0	0	0	52	0	0	0	0	0	0	0	0	0	0	0	0	0	0	0	0	0	0	D_0__Bacteria;	D_1__Firmicutes;	D_2__Clostridia;	D_3__Clostridiales;	D_4__Lachnospiraceae;	D_5__Anaerostipes;	D_6__uncultured
EU453346.1.1410	0	0	0	0	0	3	0	0	0	0	0	0	0	0	0	5	0	0	0	0	0	0	0	0	0	0	0	0	0	0	0	0	0	0	0	0	0	0	0	0	0	0	D_0__Bacteria;	D_1__Bacteroidetes;	D_2__Bacteroidia;	D_3__Bacteroidales;	D_4__Bacteroidales	S24-7	group;
DQ804212.1.1392	0	3	0	0	0	1	0	0	1	0	15	29	0	0	22	0	6	12	1	0	0	0	0	0	0	0	0	0	3	0	0	0	0	4	0	40	0	0	1	6	0	0	D_0__Bacteria;	D_1__Firmicutes;	D_2__Clostridia;	D_3__Clostridiales;	D_4__Lachnospiraceae;	D_5__Lachnoclostridium;	D_6__uncultured
EU509299.1.1374	0	0	0	0	0	15	0	0	0	0	0	0	0	0	0	0	0	0	0	0	0	0	0	0	0	0	0	0	0	0	0	0	0	0	0	0	0	0	0	0	0	0	D_0__Bacteria;	D_1__Firmicutes;	D_2__Bacilli;	D_3__Lactobacillales;	D_4__Lactobacillaceae;	D_5__Lactobacillus;	D_6__uncultured
DQ809335.1.1392	0	0	0	0	0	0	1	43	0	0	0	1	40	5	0	0	17	0	0	0	0	33	0	0	0	0	0	10	10	1	0	0	0	0	0	0	0	0	0	0	0	0	D_0__Bacteria;	D_1__Firmicutes;	D_2__Clostridia;	D_3__Clostridiales;	D_4__Lachnospiraceae;	D_5__Lachnoclostridium;	D_6__uncultured
HQ777838.1.1449	0	0	0	17	0	0	0	0	0	0	0	0	0	0	12	0	3	0	0	0	0	6	1	25	0	0	0	0	2	0	0	0	0	0	0	0	0	0	20	327	0	0	D_0__Bacteria;	D_1__Bacteroidetes;	D_2__Bacteroidia;	D_3__Bacteroidales;	D_4__Bacteroidaceae;	D_5__Bacteroides;	D_6__uncultured
FJ681967.1.1374	0	0	0	0	0	0	0	0	0	0	0	0	0	0	0	0	0	0	0	0	0	0	0	147	0	0	0	0	0	0	0	0	0	0	0	0	0	0	0	0	0	0	D_0__Bacteria;	D_1__Firmicutes;	D_2__Clostridia;	D_3__Clostridiales;	D_4__Lachnospiraceae;	D_5__Anaerostipes;	D_6__uncultured
DQ797983.1.1307	0	0	7	7	12	6	186	0	11	0	0	6	0	0	0	0	5	26	0	0	10	6	0	0	0	13	7	32	0	0	0	0	23	4	0	0	34	0	0	0	0	0	D_0__Bacteria;	D_1__Bacteroidetes;	D_2__Bacteroidetes	VC2.1	Bac22;	D_3__uncultured	bacterium;
GQ492179.1.1388	1	0	1	0	107	0	548	2	0	0	0	0	0	0	0	0	0	0	0	0	0	0	0	1	0	0	0	0	0	0	1	0	1	0	1329	3	0	0	0	0	0	0	D_0__Bacteria;	D_1__Firmicutes;	D_2__Erysipelotrichia;	D_3__Erysipelotrichales;	D_4__Erysipelotrichaceae;	D_5__Faecalitalea;	D_6__uncultured
HQ779293.1.1446	0	2	0	0	0	0	0	0	0	0	6	0	0	0	19	47	19	18	0	2	64	75	0	0	0	0	0	0	0	0	0	0	0	5	4	0	0	0	0	0	0	0	D_0__Bacteria;	D_1__Firmicutes;	D_2__Clostridia;	D_3__Clostridiales;	D_4__Ruminococcaceae;	D_5__Ruminiclostridium;	Ambiguous_taxa
FJ684629.1.1381	0	0	0	0	0	20	0	0	0	46	28	0	0	0	1	0	0	0	8	0	0	0	19	0	0	3	0	4	0	0	2	0	0	0	0	0	0	0	0	0	0	0	D_0__Bacteria;	D_1__Firmicutes;	D_2__Clostridia;	D_3__Clostridiales;	D_4__Lachnospiraceae;	D_5__Roseburia;	D_6__uncultured
EU768323.1.1355	0	0	0	0	1	0	0	0	0	0	0	0	0	0	0	0	0	0	6500	0	4	1	0	0	0	494	575	1208	0	0	1587	136	0	0	0	0	2	2	0	0	0	0	D_0__Bacteria;	D_1__Firmicutes;	D_2__Clostridia;	D_3__Clostridiales;	D_4__Ruminococcaceae;	D_5__Ruminococcaceae	UCG-014;
GQ139123.1.1377	0	0	0	0	0	0	0	0	0	0	0	0	0	0	0	0	0	0	0	0	0	0	0	0	0	0	0	0	0	0	42	0	0	0	0	0	0	0	0	0	0	0	D_0__Bacteria;	D_1__Firmicutes;	D_2__Clostridia;	D_3__Clostridiales;	D_4__Clostridiaceae	1;	D_5__Clostridium
HQ792614.1.1430	0	0	142	10	93	332	0	0	0	0	110	115	0	0	0	0	9	49	341	176	14	3	0	0	0	1	18	5	21	380	1	0	80	6	94	2	2	0	0	0	0	0	D_0__Bacteria;	D_1__Firmicutes;	D_2__Clostridia;	D_3__Clostridiales;	D_4__Ruminococcaceae;	D_5__Anaerotruncus;	D_6__uncultured
DQ804575.1.1404	1	87	0	0	0	1	1	0	42	0	1	50	2	3	224	3	1	2	2	0	0	1	0	9	0	0	1	1	0	0	0	0	0	582	1	0	8	0	1	138	0	0	D_0__Bacteria;	D_1__Firmicutes;	D_2__Clostridia;	D_3__Clostridiales;	D_4__Ruminococcaceae;	D_5__Flavonifractor;	D_6__uncultured
DQ825211.1.1390	0	0	0	0	0	0	0	0	1	0	70	0	1	0	0	0	0	1	0	0	0	0	0	0	0	0	0	0	2	0	0	0	2	1	0	0	0	0	570	2	0	0	D_0__Bacteria;	D_1__Firmicutes;	D_2__Clostridia;	D_3__Clostridiales;	D_4__Ruminococcaceae;	D_5__Faecalibacterium;	D_6__uncultured
DQ824052.1.1376	0	0	0	0	0	0	2	1	4	0	2	0	0	0	0	0	0	9	0	3	3	0	0	0	0	0	4	0	0	8	0	1	16	0	0	0	0	0	78	0	0	0	D_0__Bacteria;	D_1__Firmicutes;	D_2__Clostridia;	D_3__Clostridiales;	D_4__Ruminococcaceae;	D_5__Faecalibacterium;	D_6__uncultured
DQ800350.1.1394	0	0	0	0	0	0	0	0	0	0	0	0	0	0	0	0	0	0	0	0	0	0	0	0	0	0	0	0	0	0	0	0	0	0	0	0	0	0	370	339	0	0	D_0__Bacteria;	D_1__Firmicutes;	D_2__Clostridia;	D_3__Clostridiales;	D_4__Lachnospiraceae;	D_5__Blautia;	D_6__uncultured
HQ762804.1.1455	0	0	0	5	0	221	0	0	0	0	0	0	2	4	0	0	1	2	1	0	0	1	0	0	0	30	0	32	1	0	0	0	0	0	0	0	0	1	0	0	0	0	D_0__Bacteria;	D_1__Firmicutes;	D_2__Clostridia;	D_3__Clostridiales;	D_4__Lachnospiraceae;	D_5__Lachnoclostridium;	D_6__uncultured
GU815113.1.1466	0	0	0	0	0	0	0	0	0	0	0	0	0	0	0	0	0	0	0	0	0	0	42	21	0	0	0	0	0	0	0	0	0	0	0	0	0	0	0	0	0	0	D_0__Bacteria;	D_1__Proteobacteria;	D_2__Gammaproteobacteria;	D_3__Enterobacteriales;	D_4__Enterobacteriaceae;	D_5__Klebsiella;	D_6__uncultured
DQ823910.1.1394	0	0	34	2	0	21	1	3	0	1	2	0	0	0	0	0	26	8	21	0	21	180	0	28	1	2	0	8	34	31	0	0	12	0	0	0	0	0	21	22	0	0	D_0__Bacteria;	D_1__Firmicutes;	D_2__Clostridia;	D_3__Clostridiales;	D_4__Lachnospiraceae;	D_5__Roseburia;	D_6__uncultured
JQ468434.1.1399	0	0	0	0	0	0	0	0	0	0	0	0	0	0	0	0	0	0	0	0	0	0	0	0	0	0	14	0	0	0	0	1	0	0	0	0	0	0	0	0	0	0	D_0__Bacteria;	D_1__Proteobacteria;	D_2__Gammaproteobacteria;	D_3__Pasteurellales;	D_4__Pasteurellaceae;	D_5__Haemophilus;	D_6__uncultured
FJ363078.1.1381	0	0	4	0	0	0	0	0	0	5	0	44	8	0	0	0	1	0	0	0	0	0	0	0	1	0	0	0	1	0	1	0	0	0	0	0	0	25	1	11	0	0	D_0__Bacteria;	D_1__Firmicutes;	D_2__Clostridia;	D_3__Clostridiales;	D_4__Lachnospiraceae;	D_5__[Eubacterium]	hallii
DQ797857.1.1385	0	0	0	0	0	0	0	18	0	0	0	2	10	4	0	0	87	0	0	0	0	46	0	0	0	0	0	0	48	1	0	0	0	0	0	0	0	0	0	0	0	0	D_0__Bacteria;	D_1__Firmicutes;	D_2__Clostridia;	D_3__Clostridiales;	D_4__Lachnospiraceae;	D_5__Lachnoclostridium;	D_6__uncultured
DQ804744.1.1403	0	0	0	7	2	1	0	0	97	7	0	0	35	59	0	2	4	7	1	56	0	3	32	9	0	1	6	4	0	0	0	51	0	0	0	0	0	0	0	0	0	0	D_0__Bacteria;	D_1__Bacteroidetes;	D_2__Bacteroidia;	D_3__Bacteroidales;	D_4__Bacteroidaceae;	D_5__Bacteroides;	D_6__uncultured
DQ804483.1.1390	0	11	6	0	0	0	0	0	10	0	0	2	0	0	15	0	0	0	0	9	0	0	0	0	0	0	0	0	0	0	0	0	0	11	11	50	0	0	0	2	0	0	D_0__Bacteria;	D_1__Firmicutes;	D_2__Clostridia;	D_3__Clostridiales;	D_4__Lachnospiraceae;	D_5__Lachnoclostridium;	D_6__uncultured
DQ799593.1.1371	0	0	1	1	1485	1	15982	0	0	1	0	1	0	0	0	0	0	0	63	72	0	2	0	24	0	0	9	0	0	1	101	78	0	0	0	0	0	0	6	0	0	0	D_0__Bacteria;	D_1__Verrucomicrobia;	D_2__Verrucomicrobiae;	D_3__Verrucomicrobiales;	D_4__Verrucomicrobiaceae;	D_5__Akkermansia;	D_6__uncultured
FJ679167.1.1390	1	0	1	1	0	0	0	1	0	0	0	171	0	0	74	0	1	1	1	0	0	0	0	0	2	0	0	0	0	1	0	0	0	0	0	0	0	0	0	51	0	0	D_0__Bacteria;	D_1__Firmicutes;	D_2__Clostridia;	D_3__Clostridiales;	D_4__Lachnospiraceae;	D_5__Blautia;	D_6__uncultured
DQ325558.1.1355	0	0	0	0	0	0	95	1	0	0	0	0	0	0	0	0	0	0	0	39	0	0	0	0	0	0	8	0	0	0	0	7	0	0	0	0	0	0	0	1	0	0	D_0__Bacteria;	D_1__Firmicutes;	D_2__Clostridia;	D_3__Clostridiales;	D_4__Lachnospiraceae;	D_5__[Ruminococcus]	gauvreauii
HQ764965.1.1451	84	0	0	0	0	0	0	0	0	0	0	0	0	0	0	0	0	1	0	0	7	0	0	0	0	0	0	0	0	8	0	0	6	0	0	0	0	0	0	0	0	0	D_0__Bacteria;	D_1__Firmicutes;	D_2__Clostridia;	D_3__Clostridiales;	D_4__Lachnospiraceae;	D_5__Lachnoclostridium;	D_6__uncultured
DQ804678.1.1390	14	0	0	0	0	0	0	0	0	0	25	1	0	76	64	1	0	2	0	1	0	0	0	0	0	0	0	0	0	1	0	0	1	0	93	7	0	0	0	1	0	0	D_0__Bacteria;	D_1__Firmicutes;	D_2__Clostridia;	D_3__Clostridiales;	D_4__Lachnospiraceae;	D_5__uncultured;	D_6__uncultured
KF842645.1.1410	0	0	7	609	0	0	0	0	0	0	0	0	0	0	0	0	616	992	0	0	0	0	0	0	1	2	0	0	1312	606	0	0	0	0	0	0	0	0	0	0	0	0	D_0__Bacteria;	D_1__Bacteroidetes;	D_2__Bacteroidia;	D_3__Bacteroidales;	D_4__Prevotellaceae;	D_5__Paraprevotella;	D_6__uncultured
EU461168.1.1402	0	0	0	0	0	0	0	0	0	0	0	0	0	0	0	0	368	2	0	0	0	0	0	0	0	0	0	0	0	0	0	0	0	0	0	0	0	0	0	0	0	0	D_0__Bacteria;	D_1__Firmicutes;	D_2__Clostridia;	D_3__Clostridiales;	D_4__Ruminococcaceae;	D_5__uncultured;	D_6__uncultured
HQ802918.1.1446	0	0	7	0	3	4	0	0	0	20	68	42	42	2	75	25	0	10	1	3	27	1	49	1	0	8	0	2	0	111	21	25	13	21	0	0	0	0	7	2	0	0	D_0__Bacteria;	D_1__Bacteroidetes;	D_2__Bacteroidia;	D_3__Bacteroidales;	D_4__Bacteroidaceae;	D_5__Bacteroides;	D_6__uncultured
DQ800779.1.1388	38	0	356	2	72	0	105	310	0	3	8	1	0	0	0	0	9	33	0	34	24	8	11	0	16	5	87	103	98	51	67	6	27	0	151	0	0	1	74	37	0	0	D_0__Bacteria;	D_1__Firmicutes;	D_2__Clostridia;	D_3__Clostridiales;	D_4__Ruminococcaceae;	D_5__Ruminiclostridium	5;
FJ674047.1.1387	1	0	0	0	0	0	0	0	0	0	0	3	0	0	3	0	0	0	0	0	6	0	0	0	0	0	0	0	0	0	0	0	0	0	0	0	0	0	0	0	0	0	D_0__Bacteria;	D_1__Firmicutes;	D_2__Clostridia;	D_3__Clostridiales;	D_4__Lachnospiraceae;	D_5__Blautia;	D_6__uncultured
GQ156275.1.1356	0	0	39	0	0	0	0	0	0	0	0	0	0	0	0	0	0	0	0	0	0	0	0	0	0	0	0	0	0	4	0	0	0	0	0	0	0	0	0	0	0	0	D_0__Bacteria;	D_1__Firmicutes;	D_2__Bacilli;	D_3__Lactobacillales;	D_4__Streptococcaceae;	D_5__Streptococcus;	D_6__uncultured
EU765711.1.1356	0	0	42	18	0	0	9	0	0	0	0	43	0	0	1	0	0	0	84	16	0	19	0	0	0	62	0	17	0	0	2	0	0	0	0	0	0	0	0	54	0	0	D_0__Bacteria;	D_1__Firmicutes;	D_2__Clostridia;	D_3__Clostridiales;	D_4__Ruminococcaceae;	D_5__Ruminococcaceae	UCG-002;
EF097074.1.1385	3	0	1	2	0	0	0	0	0	0	0	0	0	0	0	0	4	0	0	0	0	1	0	10	0	0	0	0	9	3	0	0	0	0	0	0	0	0	0	0	0	0	D_0__Bacteria;	D_1__Firmicutes;	D_2__Clostridia;	D_3__Clostridiales;	D_4__Ruminococcaceae;	D_5__Ruminiclostridium	9;
DQ799261.1.1388	16	47	0	0	1	0	1	0	14	0	0	0	0	0	0	0	0	2	0	1	5	3	0	0	0	0	1	0	3	7	0	2	2	2	0	0	2	0	0	0	0	0	D_0__Bacteria;	D_1__Firmicutes;	D_2__Clostridia;	D_3__Clostridiales;	D_4__Lachnospiraceae;	D_5__Lachnoclostridium;	D_6__uncultured
BAAV01000888.1.1300	0	0	0	0	0	0	0	0	0	0	0	0	0	0	0	0	125	288	0	0	0	0	0	0	0	0	0	0	0	0	0	0	0	0	0	0	0	0	0	0	0	0	D_0__Bacteria;	D_1__Firmicutes;	D_2__Clostridia;	D_3__Clostridiales;	D_4__Ruminococcaceae;	D_5__Ruminococcus	1;
HQ793612.1.1437	0	0	6	6	528	1299	0	0	0	0	4	1106	0	0	0	0	7	1	1392	775	1	5	0	0	0	2	91	38	15	20	0	0	0	301	467	0	37	1	0	1	0	0	D_0__Bacteria;	D_1__Firmicutes;	D_2__Clostridia;	D_3__Clostridiales;	D_4__Ruminococcaceae;	D_5__Anaerotruncus;	Ambiguous_taxa
EU506635.1.1364	0	0	0	0	0	0	0	0	0	0	0	0	0	0	0	0	0	0	0	0	0	0	0	0	0	0	0	0	0	0	0	0	0	2	0	0	4	0	0	0	0	0	D_0__Bacteria;	D_1__Firmicutes;	D_2__Clostridia;	D_3__Clostridiales;	D_4__Peptostreptococcaceae;	D_5__Peptoclostridium;	D_6__uncultured
EU459780.1.1390	26	0	20	1	0	0	1	0	0	0	0	0	0	0	0	0	1	18	0	0	18	0	0	0	0	0	0	0	0	18	0	0	0	0	0	0	0	0	0	0	0	0	D_0__Bacteria;	D_1__Firmicutes;	D_2__Clostridia;	D_3__Clostridiales;	D_4__Lachnospiraceae;	D_5__Lachnospiraceae	NK4A136
HQ779642.1.1450	0	0	91	545	14	56	0	0	174	1035	0	0	0	0	0	0	0	0	0	0	938	512	0	0	0	0	6	73	204	1050	0	0	0	0	0	0	321	663	0	0	0	0	D_0__Bacteria;	D_1__Bacteroidetes;	D_2__Bacteroidia;	D_3__Bacteroidales;	D_4__Bacteroidaceae;	D_5__Bacteroides;	D_6__uncultured
DQ800121.1.1380	0	0	2	0	0	11	0	0	0	0	0	0	0	0	0	0	0	0	14	2	14	0	0	0	0	14	6	100	0	0	366	9	17	0	0	0	0	0	0	0	0	0	D_0__Bacteria;	D_1__Firmicutes;	D_2__Clostridia;	D_3__Clostridiales;	D_4__Lachnospiraceae;	D_5__Lachnospiraceae	UCG-008;
HQ761631.1.1412	6	11	8	7	89	6	25	83	8	4	17	18	1	19	46	19	4	3	34	9	1	4	7	141	1	0	0	4	66	8	1	3	26	2	67	36	2	1	58	21	0	0	D_0__Bacteria;	D_1__Firmicutes;	D_2__Clostridia;	D_3__Clostridiales;	D_4__Ruminococcaceae;	D_5__uncultured;	D_6__uncultured
EU475248.1.1390	0	0	0	0	0	3	0	0	0	0	0	0	0	0	0	0	1	0	8	1	0	0	0	0	0	20	0	16	1	0	0	0	2	0	0	0	0	0	0	0	0	0	D_0__Bacteria;	D_1__Firmicutes;	D_2__Clostridia;	D_3__Clostridiales;	D_4__Lachnospiraceae;	D_5__Lachnospiraceae	NK4A136
DQ799388.1.1281	0	0	0	0	2	0	1	0	0	0	0	0	0	0	0	0	0	0	0	3	0	0	0	0	0	0	3	0	0	0	0	0	0	0	0	0	0	0	0	0	0	0	D_0__Bacteria;	D_1__Firmicutes;	D_2__Clostridia;	D_3__Clostridiales;	D_4__Ruminococcaceae;	D_5__Ruminococcus	1;
DQ796002.1.1390	0	0	0	0	0	0	0	0	0	0	1	1	0	0	0	0	1	1	0	0	0	0	0	0	0	0	9	21	0	2	2	7	0	55	0	0	15	0	0	0	0	0	D_0__Bacteria;	D_1__Firmicutes;	D_2__Clostridia;	D_3__Clostridiales;	D_4__Lachnospiraceae;	D_5__Lachnoclostridium;	D_6__uncultured
FJ848384.1.1503	27	0	0	0	0	0	1	0	0	0	0	0	0	0	0	0	0	8	0	0	1	0	0	0	0	0	0	0	0	0	10	0	24	0	0	0	0	0	0	0	0	0	D_0__Bacteria;	D_1__Firmicutes;	D_2__Clostridia;	D_3__Clostridiales;	D_4__Ruminococcaceae;	D_5__Ruminococcaceae	UCG-002;
FJ368769.1.1358	20	0	4	15	0	0	0	0	0	0	0	0	0	0	0	0	28	29	0	0	19	17	0	0	3	0	0	7	7	8	0	0	20	0	0	0	0	0	12	18	0	0	D_0__Bacteria;	D_1__Firmicutes;	D_2__Clostridia;	D_3__Clostridiales;	D_4__Lachnospiraceae;	D_5__Coprococcus	3;
FJ673210.1.1389	0	0	0	0	0	0	0	0	0	0	111	0	0	0	0	0	0	0	0	0	0	0	0	0	0	0	0	0	0	0	0	0	0	0	0	1	0	0	1	7	0	0	D_0__Bacteria;	D_1__Firmicutes;	D_2__Clostridia;	D_3__Clostridiales;	D_4__Lachnospiraceae;	D_5__Dorea;	D_6__uncultured
DQ800214.1.1388	0	0	2	0	0	1	0	0	0	164	0	0	10	0	0	0	0	1	0	0	1	0	0	0	0	0	0	2	1	2	3	1	3	1	0	0	0	24	0	4	0	0	D_0__Bacteria;	D_1__Firmicutes;	D_2__Clostridia;	D_3__Clostridiales;	D_4__Lachnospiraceae;	D_5__Blautia;	D_6__uncultured
JQ460341.1.1399	0	0	0	0	0	1	0	0	0	0	0	0	0	0	0	0	0	0	1	0	0	0	0	0	0	0	0	4	0	0	0	0	0	0	0	0	0	0	0	0	0	0	D_0__Bacteria;	D_1__Firmicutes;	D_2__Bacilli;	D_3__Lactobacillales;	D_4__Streptococcaceae;	D_5__Streptococcus;	D_6__uncultured
DQ797009.1.1392	2	33	0	0	0	10	0	0	6	0	0	0	0	0	0	0	0	0	0	0	3	0	0	0	7	8	0	1	0	1	0	0	0	0	0	0	1	0	0	1	0	0	D_0__Bacteria;	D_1__Firmicutes;	D_2__Clostridia;	D_3__Clostridiales;	D_4__Lachnospiraceae;	D_5__Lachnospiraceae	UCG-004;
DQ267700.1.1277	0	0	0	0	0	0	0	0	0	0	0	0	0	0	0	0	7	0	0	0	0	0	0	0	0	0	0	0	0	0	0	0	0	0	0	0	0	0	0	0	0	0	D_0__Bacteria;	D_1__Proteobacteria;	D_2__Gammaproteobacteria;	D_3__Enterobacteriales;	D_4__Enterobacteriaceae;	D_5__Enterobacter;	D_6__Klebsiella
HQ796671.1.1440	11	23	0	21	3	11	0	1	6	6	13	35	0	0	17	0	12	8	2	15	0	0	0	0	0	0	1	5	19	8	0	0	17	50	0	0	0	0	0	7	0	0	D_0__Bacteria;	D_1__Firmicutes;	D_2__Clostridia;	D_3__Clostridiales;	D_4__Lachnospiraceae;	D_5__uncultured;	D_6__uncultured
DQ794162.1.1331	0	0	0	0	0	0	0	1	0	0	0	0	0	0	0	0	0	0	7	0	0	0	0	0	0	0	0	0	0	0	0	0	0	0	0	0	0	0	12	0	0	0	D_0__Bacteria;	D_1__Firmicutes;	D_2__Clostridia;	D_3__Clostridiales;	D_4__Lachnospiraceae;	D_5__Lachnospiraceae	UCG-008;
HQ766241.1.1454	0	0	0	0	0	0	0	0	0	0	0	0	0	0	0	0	0	0	0	0	1	18	0	0	0	75	5	162	0	0	2	4	0	0	0	0	105	36	0	0	0	0	D_0__Bacteria;	D_1__Firmicutes;	D_2__Clostridia;	D_3__Clostridiales;	D_4__Ruminococcaceae;	D_5__[Eubacterium]	coprostanoligenes
AY977438.1.1352	0	0	0	0	1	0	9	0	0	0	0	0	0	0	0	0	0	0	0	10	0	0	0	0	0	0	0	0	0	0	0	2	0	0	0	0	0	0	0	0	0	0	D_0__Bacteria;	D_1__Firmicutes;	D_2__Clostridia;	D_3__Clostridiales;	D_4__Lachnospiraceae;	D_5__Blautia;	D_6__uncultured
DQ797077.1.1399	2	5	0	3	0	0	0	0	6	67	0	0	0	0	0	0	2	0	0	0	0	1	0	0	0	18	2	7	2	0	2	6	0	4	0	0	10	41	0	0	0	0	D_0__Bacteria;	D_1__Firmicutes;	D_2__Clostridia;	D_3__Clostridiales;	D_4__Lachnospiraceae;	D_5__Coprococcus	3;
AF371650.1.1443	0	0	0	0	0	0	0	0	0	0	0	0	0	0	0	0	0	0	0	0	346	0	0	0	0	285	0	112	84	0	18	2	0	0	0	0	1	29	0	1	0	0	D_0__Bacteria;	D_1__Firmicutes;	D_2__Clostridia;	D_3__Clostridiales;	D_4__Lachnospiraceae;	D_5__[Eubacterium]	ruminantium
FJ367302.1.1365	0	0	13	3	0	0	0	1	4	0	0	0	0	0	0	0	1	3	0	6	6	1	0	0	0	0	0	0	2	1	0	3	15	26	1	9	0	0	0	0	0	0	D_0__Bacteria;	D_1__Firmicutes;	D_2__Clostridia;	D_3__Clostridiales;	D_4__Lachnospiraceae;	D_5__uncultured;	D_6__uncultured
KF843139.1.1417	0	0	0	0	0	0	0	0	0	0	0	0	0	0	0	0	0	0	0	0	7	0	0	0	0	0	0	0	0	0	0	0	0	0	0	0	0	0	0	0	0	0	D_0__Bacteria;	D_1__Tenericutes;	D_2__Mollicutes;	D_3__Mollicutes	RF9;	D_4__uncultured	bacterium;
DQ795076.1.1393	0	0	0	0	0	0	0	0	10	19	0	0	0	0	0	0	0	0	1	8	0	0	0	0	0	3	0	2	30	25	0	0	0	0	0	0	2	2	0	0	0	0	D_0__Bacteria;	D_1__Firmicutes;	D_2__Clostridia;	D_3__Clostridiales;	D_4__Lachnospiraceae;	D_5__[Eubacterium]	ventriosum
EU767274.1.1360	0	136	0	0	1	1	1	16	336	0	0	0	0	0	0	130	0	0	0	0	0	0	0	0	0	13	7	503	0	0	0	0	0	0	0	3	46	0	0	0	0	0	D_0__Bacteria;	D_1__Actinobacteria;	D_2__Actinobacteria;	D_3__Bifidobacteriales;	D_4__Bifidobacteriaceae;	D_5__Bifidobacterium;	D_6__uncultured
HQ783613.1.1444	4	0	36	1	309	91	32	0	3	0	0	0	0	0	0	0	12	50	83	0	0	0	0	0	0	1	2	2	39	15	0	0	96	3	0	0	0	0	0	0	0	0	D_0__Bacteria;	D_1__Firmicutes;	D_2__Clostridia;	D_3__Clostridiales;	D_4__Family	XIII;	D_5__Family
CS600348.1.1418	0	0	0	0	0	1	1	0	0	0	0	11	0	0	117	1	0	0	0	0	0	0	0	2	0	0	0	0	0	0	0	0	0	0	0	0	0	0	0	149	0	0	D_0__Bacteria;	D_1__Firmicutes;	D_2__Clostridia;	D_3__Clostridiales;	D_4__Lachnospiraceae;	D_5__Lachnoclostridium;	D_6__[Ruminococcus]
FJ680875.1.1396	0	0	0	0	8	0	0	0	0	0	0	0	0	0	0	0	0	0	0	113	0	0	0	0	0	0	0	0	0	0	0	0	0	0	0	0	0	37	0	0	0	0	D_0__Bacteria;	D_1__Bacteroidetes;	D_2__Bacteroidia;	D_3__Bacteroidales;	D_4__Bacteroidaceae;	D_5__Bacteroides;	D_6__uncultured
HQ792574.1.1434	0	0	0	0	0	0	0	0	0	0	0	0	0	0	0	0	0	0	0	0	262	2	0	1	0	0	4738	945	0	0	0	239	0	0	1	0	0	0	0	0	0	0	D_0__Bacteria;	D_1__Bacteroidetes;	D_2__Bacteroidia;	D_3__Bacteroidales;	D_4__Prevotellaceae;	D_5__Prevotella	2;
HQ778927.1.1452	421	13	13	362	68	0	64	0	17	18	0	3	35	281	10	5	231	92	1	1	42	65	16	117	0	1	0	1	92	0	0	0	8	794	0	0	4	7	0	12	0	0	D_0__Bacteria;	D_1__Bacteroidetes;	D_2__Bacteroidia;	D_3__Bacteroidales;	D_4__Bacteroidaceae;	D_5__Bacteroides;	D_6__uncultured
DQ796875.1.1402	0	0	0	0	0	0	0	0	2	0	0	0	0	0	0	0	0	0	0	0	0	0	0	0	0	0	0	0	0	0	0	0	0	1	0	0	10	0	0	0	0	0	D_0__Bacteria;	D_1__Firmicutes;	D_2__Erysipelotrichia;	D_3__Erysipelotrichales;	D_4__Erysipelotrichaceae;	D_5__Turicibacter;	D_6__uncultured
AF061002.1.1513	0	0	8	0	0	0	0	0	0	0	0	0	0	0	0	0	0	0	9	0	0	0	0	0	0	0	0	0	0	0	1	0	0	0	0	0	0	0	0	0	0	0	D_0__Bacteria;	D_1__Firmicutes;	D_2__Bacilli;	D_3__Lactobacillales;	D_4__Enterococcaceae;	D_5__Enterococcus;	Ambiguous_taxa
DQ808906.1.1402	0	0	0	0	0	0	0	0	0	0	0	0	0	0	0	0	0	0	0	0	0	0	0	0	12	217	0	0	0	0	0	0	0	0	0	0	0	0	0	0	0	0	D_0__Bacteria;	D_1__Bacteroidetes;	D_2__Bacteroidia;	D_3__Bacteroidales;	D_4__Porphyromonadaceae;	D_5__Barnesiella;	D_6__uncultured
HQ785632.1.1442	0	6	0	0	0	0	0	0	0	0	0	0	0	0	0	0	0	0	0	0	0	0	0	0	0	0	0	3	0	0	25	0	0	0	0	0	0	0	0	0	0	0	D_0__Bacteria;	D_1__Firmicutes;	D_2__Clostridia;	D_3__Clostridiales;	D_4__Christensenellaceae;	D_5__Christensenellaceae	R-7
FJ678903.1.1424	0	0	0	0	0	0	0	0	0	0	0	0	0	0	0	0	0	0	0	0	0	0	0	0	7	0	0	0	0	0	0	0	0	0	0	0	0	0	0	0	0	0	D_0__Bacteria;	D_1__Firmicutes;	D_2__Clostridia;	D_3__Clostridiales;	D_4__Clostridiaceae	1;	D_5__Clostridium
EU466964.1.1370	0	0	58	87	893	490	0	0	0	0	84	80	3	0	0	57	9	8	15	37	0	0	0	0	0	34	11	548	5	102	11	1	0	0	0	1	0	0	0	0	0	0	D_0__Bacteria;	D_1__Verrucomicrobia;	D_2__Verrucomicrobiae;	D_3__Verrucomicrobiales;	D_4__Verrucomicrobiaceae;	D_5__Akkermansia;	D_6__uncultured
FJ510580.1.1378	0	0	1	21	0	0	0	0	0	0	0	0	0	0	0	0	0	0	0	0	1	12	0	0	2	0	0	1	0	0	0	0	0	1	0	0	23	0	295	60	0	0	D_0__Bacteria;	D_1__Firmicutes;	D_2__Clostridia;	D_3__Clostridiales;	D_4__Ruminococcaceae;	D_5__Ruminococcaceae	UCG-005;
DQ804038.1.1390	7	46	61	0	0	0	0	0	22	0	0	0	0	0	1	0	0	6	0	0	0	0	0	0	0	0	0	0	1	19	0	0	5	23	1	3	0	0	0	0	0	0	D_0__Bacteria;	D_1__Firmicutes;	D_2__Clostridia;	D_3__Clostridiales;	D_4__Lachnospiraceae;	D_5__Lachnoclostridium;	D_6__uncultured
KF843689.1.1401	0	0	0	0	0	0	0	0	0	0	0	0	0	0	0	0	0	0	0	0	0	129	0	0	0	1	0	0	370	0	0	0	1	0	0	0	0	0	0	0	0	0	D_0__Bacteria;	D_1__Firmicutes;	D_2__Clostridia;	D_3__Clostridiales;	D_4__Ruminococcaceae;	D_5__Ruminococcaceae	UCG-003;
FJ369495.1.1226	1	32	0	0	2	7	5	0	24	0	0	0	0	0	0	0	0	1	0	0	11	3	0	0	13	2	1	6	0	4	24	0	3	65	2	0	57	0	0	1	0	0	D_0__Bacteria;	D_1__Firmicutes;	D_2__Clostridia;	D_3__Clostridiales;	D_4__Ruminococcaceae;	D_5__Subdoligranulum;	D_6__uncultured
EU457759.1.1398	0	0	0	0	0	0	0	0	0	0	0	0	0	0	27	0	0	0	0	0	0	0	0	0	0	0	0	0	0	0	0	0	0	0	0	0	0	0	0	0	0	0	D_0__Bacteria;	D_1__Bacteroidetes;	D_2__Bacteroidia;	D_3__Bacteroidales;	D_4__Bacteroidaceae;	D_5__Bacteroides;	D_6__uncultured
DQ794249.1.1391	1	0	1	0	110	17	44	0	0	0	0	30	0	1	17	13	0	0	38	6	0	0	0	0	0	0	13	13	14	7	0	0	7	0	3	0	0	0	0	17	0	0	D_0__Bacteria;	D_1__Firmicutes;	D_2__Clostridia;	D_3__Clostridiales;	D_4__Ruminococcaceae;	D_5__Ruminiclostridium	5;
DQ014761.1.1340	0	0	0	0	0	14	0	0	0	0	0	0	0	0	0	0	0	0	6	0	0	0	0	0	0	0	0	0	0	0	0	0	0	0	0	0	0	0	0	0	0	0	D_0__Bacteria;	D_1__Firmicutes;	D_2__Clostridia;	D_3__Clostridiales;	D_4__Lachnospiraceae;	D_5__Lachnoclostridium;	D_6__uncultured
FJ684348.1.1374	13	0	3	38	0	0	0	0	0	2	0	0	0	0	0	0	87	18	0	0	15	34	0	0	8	12	0	6	30	2	3	0	9	0	0	0	0	7	0	42	0	0	D_0__Bacteria;	D_1__Firmicutes;	D_2__Clostridia;	D_3__Clostridiales;	D_4__Lachnospiraceae;	D_5__Coprococcus	3;
HQ762575.1.1432	1421	1	0	2	1	1	0	0	0	0	0	0	0	0	0	0	0	126	0	0	247	1	0	0	0	0	0	0	0	194	0	0	121	0	0	0	0	0	0	0	0	0	D_0__Bacteria;	D_1__Firmicutes;	D_2__Clostridia;	D_3__Clostridiales;	D_4__Lachnospiraceae;	D_5__Lachnoclostridium;	D_6__uncultured
EU467528.1.1367	9	0	0	0	0	0	0	0	0	0	0	0	0	0	0	0	0	5	0	0	2	0	0	0	0	7	0	2	0	3	3	0	7	0	0	0	0	0	0	0	0	0	D_0__Bacteria;	D_1__Firmicutes;	D_2__Clostridia;	D_3__Clostridiales;	D_4__Lachnospiraceae;	D_5__Lachnoclostridium;	D_6__uncultured
DQ326930.1.1339	0	0	0	0	0	0	0	0	0	0	0	0	0	0	0	0	0	0	0	0	0	0	0	0	0	0	9	0	0	0	0	1	0	0	0	0	0	0	0	0	0	0	D_0__Bacteria;	D_1__Firmicutes;	D_2__Clostridia;	D_3__Clostridiales;	D_4__Lachnospiraceae;	D_5__Coprococcus	2;
DQ796375.1.1280	0	0	0	0	0	0	0	0	0	0	0	0	0	0	0	0	0	0	0	0	0	0	140	190	0	0	0	0	0	0	0	0	0	0	0	0	0	0	0	0	0	0	D_0__Bacteria;	D_1__Firmicutes;	D_2__Clostridia;	D_3__Clostridiales;	D_4__Ruminococcaceae;	D_5__Subdoligranulum;	D_6__uncultured
DQ796426.1.1391	5	0	9	0	0	0	0	0	0	0	0	0	0	0	0	0	0	18	0	0	6	0	0	0	0	0	0	0	0	12	0	0	12	0	0	0	0	0	0	0	0	0	D_0__Bacteria;	D_1__Firmicutes;	D_2__Clostridia;	D_3__Clostridiales;	D_4__Lachnospiraceae;	D_5__Dorea;	D_6__uncultured
FJ365944.1.1358	0	0	32	0	0	6	0	15	0	0	0	1	0	0	0	0	0	14	4	0	21	0	0	0	0	11	0	61	0	10	267	0	23	0	0	0	0	0	1	0	0	0	D_0__Bacteria;	D_1__Firmicutes;	D_2__Clostridia;	D_3__Clostridiales;	D_4__Lachnospiraceae;	D_5__[Eubacterium]	hallii
DQ809178.1.1393	0	0	3	0	0	0	0	0	1	30	0	0	0	0	0	0	0	52	0	2	116	0	0	0	0	0	15	0	0	5	0	6	20	8	0	0	2	4	0	0	0	0	D_0__Bacteria;	D_1__Firmicutes;	D_2__Clostridia;	D_3__Clostridiales;	D_4__Lachnospiraceae;	D_5__Roseburia;	D_6__uncultured
KF841671.1.1383	0	0	0	0	0	0	0	0	0	0	0	0	0	0	0	0	0	0	0	0	0	0	0	0	0	0	0	112	0	0	0	0	0	0	0	0	0	0	0	0	0	0	D_0__Bacteria;	D_1__Firmicutes;	D_2__Clostridia;	D_3__Clostridiales;	D_4__Ruminococcaceae;	D_5__[Eubacterium]	coprostanoligenes
DQ805004.1.1391	3	4	0	0	0	0	0	0	1	0	0	0	0	0	0	0	0	4	0	0	0	0	0	0	0	0	0	0	0	10	0	0	3	3	0	0	0	0	0	0	0	0	D_0__Bacteria;	D_1__Firmicutes;	D_2__Clostridia;	D_3__Clostridiales;	D_4__Lachnospiraceae;	D_5__Moryella;	D_6__uncultured
DQ800256.1.1279	0	34	0	4	3	0	110	0	0	73	0	0	0	0	0	0	42	0	1	9	0	33	0	0	0	7	53	4	48	0	0	49	0	0	0	0	0	21	0	1	0	0	D_0__Bacteria;	D_1__Firmicutes;	D_2__Clostridia;	D_3__Clostridiales;	D_4__Ruminococcaceae;	D_5__Faecalibacterium;	D_6__uncultured
DQ795232.1.1387	0	0	0	22	0	0	3	0	0	7	0	0	0	0	0	0	323	58	6	0	33	213	0	0	0	1	1	17	26	19	3	60	10	2	0	0	20	5	10	10	0	0	D_0__Bacteria;	D_1__Firmicutes;	D_2__Clostridia;	D_3__Clostridiales;	D_4__Lachnospiraceae;	D_5__Lachnospiraceae	UCG-001;
DQ805548.1.1387	0	0	0	0	0	0	0	0	0	0	0	0	0	0	0	0	0	0	0	0	0	0	0	0	0	0	0	177	0	0	0	0	0	0	0	0	0	0	0	0	0	0	D_0__Bacteria;	D_1__Firmicutes;	D_2__Clostridia;	D_3__Clostridiales;	D_4__Ruminococcaceae;	D_5__[Eubacterium]	coprostanoligenes
HQ747465.1.1458	0	0	8	0	0	0	0	0	0	0	0	0	0	0	0	0	0	0	0	0	0	0	0	0	0	0	0	0	0	0	0	0	0	0	0	0	0	0	0	0	0	0	D_0__Bacteria;	D_1__Firmicutes;	D_2__Bacilli;	D_3__Lactobacillales;	D_4__Streptococcaceae;	D_5__Streptococcus;	D_6__uncultured
DQ808265.1.1390	0	0	1	4	7	0	26	34	0	0	5	0	0	2	0	0	0	0	0	24	0	0	0	0	0	0	5	0	0	0	0	1	0	0	2	13	0	0	26	0	0	0	D_0__Bacteria;	D_1__Firmicutes;	D_2__Clostridia;	D_3__Clostridiales;	D_4__Lachnospiraceae;	D_5__Blautia;	D_6__uncultured
JQ462012.1.1413	0	0	11	0	0	0	0	0	0	0	0	0	0	0	0	0	0	0	0	0	0	0	0	0	0	0	0	0	0	0	0	0	0	0	0	0	0	0	0	0	0	0	D_0__Bacteria;	D_1__Firmicutes;	D_2__Bacilli;	D_3__Lactobacillales;	D_4__Streptococcaceae;	D_5__Streptococcus;	D_6__uncultured
DQ802618.1.1393	97	0	129	1	0	0	0	0	0	0	0	0	0	0	0	0	0	132	0	0	105	0	0	0	1	1	0	0	1	64	0	0	0	0	0	0	0	0	0	0	0	0	D_0__Bacteria;	D_1__Firmicutes;	D_2__Clostridia;	D_3__Clostridiales;	D_4__Lachnospiraceae;	D_5__Lachnospiraceae	NK4A136
JF236784.1.1368	0	0	0	0	0	4	0	0	0	0	0	0	0	0	0	13	0	0	23	0	0	0	0	0	0	1	0	42	0	0	2	0	0	0	0	0	0	0	0	0	0	0	D_0__Bacteria;	D_1__Firmicutes;	D_2__Bacilli;	D_3__Lactobacillales;	D_4__Streptococcaceae;	D_5__Streptococcus;	D_6__uncultured
GQ114745.1.1363	0	0	0	0	0	0	0	0	0	0	0	0	0	0	0	0	0	0	0	0	0	0	0	0	0	0	0	0	0	0	0	0	0	0	10	0	0	0	0	0	0	0	D_0__Bacteria;	D_1__Proteobacteria;	D_2__Gammaproteobacteria;	D_3__Enterobacteriales;	D_4__Enterobacteriaceae;	D_5__Enterobacter;	D_6__uncultured
DQ799428.1.1372	0	0	311	1	22	0	54	88	18	0	0	0	1	0	0	0	0	36	2851	0	0	93	34	761	0	0	1	2	3	757	4966	0	57	0	0	3	0	0	758	0	0	1	D_0__Bacteria;	D_1__Verrucomicrobia;	D_2__Verrucomicrobiae;	D_3__Verrucomicrobiales;	D_4__Verrucomicrobiaceae;	D_5__Akkermansia;	D_6__uncultured
HQ780956.1.1441	0	0	4	0	4	33	39	0	0	0	0	0	0	0	22	71	0	5	176	1	0	0	0	0	0	0	1	18	0	0	0	27	3	0	0	0	0	0	0	0	0	0	D_0__Bacteria;	D_1__Firmicutes;	D_2__Clostridia;	D_3__Clostridiales;	D_4__Ruminococcaceae;	D_5__Ruminiclostridium	5;
DQ797337.1.1281	0	0	2	0	0	0	9	80	921	457	0	0	0	1	0	0	0	8	461	70	0	1	0	0	0	0	1	37	1	26	0	0	1	76	0	0	66	0	47	0	0	0	D_0__Bacteria;	D_1__Firmicutes;	D_2__Clostridia;	D_3__Clostridiales;	D_4__Ruminococcaceae;	D_5__Ruminococcus	1;
DQ809094.1.1389	0	0	0	2	0	0	0	0	0	10	0	0	0	0	0	0	0	0	0	0	30	34	0	0	1	48	0	11	103	212	1	0	56	20	0	0	3	4	0	0	0	0	D_0__Bacteria;	D_1__Firmicutes;	D_2__Clostridia;	D_3__Clostridiales;	D_4__Ruminococcaceae;	D_5__Ruminococcaceae	UCG-003;
DQ807567.1.1389	0	0	0	40	0	14	0	0	8	15	28	0	212	10	0	0	7	13	0	0	2	8	0	0	0	3	0	7	6	13	0	1	0	0	0	0	1	15	0	1	0	0	D_0__Bacteria;	D_1__Firmicutes;	D_2__Clostridia;	D_3__Clostridiales;	D_4__Lachnospiraceae;	D_5__Lachnoclostridium;	D_6__uncultured
DQ794798.1.1393	0	0	0	0	0	0	0	0	0	0	0	0	0	0	0	0	0	0	0	0	0	0	0	0	0	1	0	0	0	0	12	0	0	0	0	0	0	0	0	0	0	0	D_0__Bacteria;	D_1__Firmicutes;	D_2__Clostridia;	D_3__Clostridiales;	D_4__Lachnospiraceae;	D_5__Anaerostipes;	D_6__uncultured
DQ808012.1.1384	0	0	27	0	30	6	26	1	124	8	0	36	0	0	0	0	23	656	0	26	85	11	0	0	1	1	0	1	25	57	56	47	32	48	0	0	18	4	0	0	0	0	D_0__Bacteria;	D_1__Firmicutes;	D_2__Erysipelotrichia;	D_3__Erysipelotrichales;	D_4__Erysipelotrichaceae;	D_5__Erysipelotrichaceae	UCG-003;
EU776849.1.1281	1	0	0	0	4	2053	1	1	0	0	0	0	0	0	1	0	5	2	0	0	16	14	0	0	0	2040	6	1733	7	3	11568	6	3	2	2	0	0	1	0	0	0	0	D_0__Bacteria;	D_1__Firmicutes;	D_2__Clostridia;	D_3__Clostridiales;	D_4__Ruminococcaceae;	D_5__Subdoligranulum;	D_6__uncultured
JQ463715.1.1408	0	0	0	0	0	0	0	0	0	0	0	0	0	0	0	0	0	0	0	0	0	0	0	0	0	0	0	0	0	0	0	0	0	0	0	0	6	0	0	0	0	0	D_0__Bacteria;	D_1__Proteobacteria;	D_2__Gammaproteobacteria;	D_3__Pasteurellales;	D_4__Pasteurellaceae;	D_5__Haemophilus;	D_6__uncultured
DQ802256.1.1390	1	0	18	72	0	10	0	0	0	12	0	22	2	0	0	0	113	12	11	0	25	87	0	0	0	6	0	72	66	12	342	2	16	0	0	0	0	4	0	1	0	0	D_0__Bacteria;	D_1__Firmicutes;	D_2__Clostridia;	D_3__Clostridiales;	D_4__Lachnospiraceae;	D_5__[Eubacterium]	hallii
HM445951.1.1473	0	0	0	0	0	1	5	0	0	0	0	107	0	0	52	47	0	2	2	0	0	0	0	0	0	0	0	0	0	0	0	0	0	0	0	2	0	0	0	11	0	0	D_0__Bacteria;	D_1__Bacteroidetes;	D_2__Bacteroidia;	D_3__Bacteroidales;	D_4__Bacteroidales	S24-7	group;
HQ792890.1.1429	114	0	0	0	0	0	0	0	3	473	0	0	0	0	0	0	0	0	0	0	104	0	0	0	0	0	0	0	0	9	0	1	12	10	0	0	1	69	0	0	0	0	D_0__Bacteria;	D_1__Firmicutes;	D_2__Clostridia;	D_3__Clostridiales;	D_4__Lachnospiraceae;	D_5__Roseburia;	D_6__uncultured
DQ799852.1.1391	22	0	0	0	0	27	1	51	0	0	0	3	0	2	0	0	0	44	35	0	39	3	0	0	0	7	0	55	0	55	1	0	11	0	0	0	0	0	0	0	0	0	D_0__Bacteria;	D_1__Firmicutes;	D_2__Clostridia;	D_3__Clostridiales;	D_4__Lachnospiraceae;	D_5__Lachnoclostridium;	D_6__uncultured
FJ506878.1.1375	0	0	0	0	0	0	0	0	49	42	0	0	0	0	0	0	0	0	0	0	0	0	0	0	0	0	0	0	0	0	0	0	0	20	0	0	40	2	0	0	0	0	D_0__Bacteria;	D_1__Firmicutes;	D_2__Clostridia;	D_3__Clostridiales;	D_4__Ruminococcaceae;	D_5__Oscillospira;	D_6__uncultured
HE681258.1.1546	0	0	0	0	0	0	0	0	0	0	0	0	0	0	0	0	0	0	0	0	0	0	0	0	0	0	0	0	0	6	0	0	0	0	0	0	0	0	0	0	0	0	D_0__Bacteria;	D_1__Firmicutes;	D_2__Bacilli;	D_3__Lactobacillales;	D_4__Streptococcaceae;	D_5__Streptococcus;	D_6__uncultured
GQ915078.1.1439	0	0	12	0	0	0	0	0	0	0	0	0	0	0	0	0	0	0	0	0	0	0	0	0	0	0	0	0	0	0	0	0	0	0	0	0	0	0	0	0	0	0	D_0__Bacteria;	D_1__Firmicutes;	D_2__Bacilli;	D_3__Lactobacillales;	D_4__Enterococcaceae;	D_5__Vagococcus;	Ambiguous_taxa
HQ762552.1.1440	0	0	0	0	0	0	0	0	0	0	0	0	0	0	0	14	0	0	0	0	0	0	0	0	0	0	0	3	0	0	25	0	0	0	0	0	0	0	0	0	0	0	D_0__Bacteria;	D_1__Firmicutes;	D_2__Clostridia;	D_3__Clostridiales;	D_4__Lachnospiraceae;	D_5__Anaerostipes;	D_6__uncultured
DQ798492.1.1377	0	0	0	47	0	0	0	0	0	0	0	0	0	0	0	0	49	0	0	0	0	37	0	0	0	0	0	0	32	0	93	0	0	0	0	0	0	0	0	0	0	0	D_0__Bacteria;	D_1__Firmicutes;	D_2__Clostridia;	D_3__Clostridiales;	D_4__Lachnospiraceae;	D_5__[Eubacterium]	hallii
EF468688.1.1481	0	0	0	0	0	0	0	0	0	0	0	0	0	0	0	0	0	0	0	0	0	0	107	8	0	0	0	0	0	0	0	0	0	0	0	0	0	0	0	0	0	0	D_0__Bacteria;	D_1__Synergistetes;	D_2__Synergistia;	D_3__Synergistales;	D_4__Synergistaceae;	D_5__Pyramidobacter;	Ambiguous_taxa
FJ684354.1.1375	0	0	0	0	0	0	0	12	0	0	0	0	0	0	0	0	0	0	0	0	0	0	0	0	0	0	0	0	0	0	0	0	0	0	0	0	0	0	0	0	0	0	D_0__Bacteria;	D_1__Firmicutes;	D_2__Clostridia;	D_3__Clostridiales;	D_4__Ruminococcaceae;	D_5__Ruminococcaceae	UCG-005;
FJ681227.1.1375	0	0	0	0	0	0	0	0	0	0	0	0	0	0	0	0	0	0	0	0	0	0	0	0	11	0	0	0	0	0	0	0	0	0	0	0	0	0	0	0	0	0	D_0__Bacteria;	D_1__Firmicutes;	D_2__Clostridia;	D_3__Clostridiales;	D_4__Clostridiaceae	1;	D_5__Clostridium
AF371946.1.1457	0	0	0	0	0	0	0	0	0	0	0	0	0	0	0	0	0	0	0	0	0	0	0	0	0	22	0	73	0	0	0	0	0	0	0	0	0	0	0	0	0	0	D_0__Bacteria;	D_1__Firmicutes;	D_2__Clostridia;	D_3__Clostridiales;	D_4__Christensenellaceae;	D_5__Christensenellaceae	R-7
HQ794608.1.1316	0	2	0	0	0	0	0	0	12	0	0	0	0	0	0	0	0	0	0	0	0	0	0	0	0	0	0	0	0	0	0	0	0	15	0	0	1	0	0	0	0	0	D_0__Bacteria;	D_1__Firmicutes;	D_2__Clostridia;	D_3__Clostridiales;	D_4__Lachnospiraceae;	D_5__Blautia;	D_6__uncultured
DQ807010.1.1392	0	0	0	0	0	7	0	0	0	0	0	0	0	0	0	27	13	5	9	0	0	1	0	0	0	1	0	12	6	0	44	0	3	0	0	0	0	0	0	1	0	0	D_0__Bacteria;	D_1__Firmicutes;	D_2__Clostridia;	D_3__Clostridiales;	D_4__Lachnospiraceae;	D_5__Anaerostipes;	D_6__uncultured
DQ799590.1.1379	0	0	0	0	17	0	7	0	0	0	25	1	0	0	0	0	0	0	0	74	15	0	0	0	0	0	9	0	0	0	0	15	0	0	28	4	0	0	14	1	0	0	D_0__Bacteria;	D_1__Bacteroidetes;	D_2__Bacteroidia;	D_3__Bacteroidales;	D_4__Bacteroidales	S24-7	group;
JQ186376.1.1338	0	0	0	0	0	0	0	0	0	0	0	0	0	0	0	0	0	0	0	0	0	0	0	0	277	0	0	0	0	0	0	0	0	0	0	0	0	0	0	0	0	0	D_0__Bacteria;	D_1__Firmicutes;	D_2__Clostridia;	D_3__Clostridiales;	D_4__Clostridiales	vadinBB60	group;
DQ809316.1.1289	0	16	0	0	121	219	70	0	12	0	0	0	0	0	0	0	23	1	0	0	8	179	0	0	18	208	58	206	34	1	1415	114	0	38	27	0	17	0	0	0	0	0	D_0__Bacteria;	D_1__Firmicutes;	D_2__Clostridia;	D_3__Clostridiales;	D_4__Ruminococcaceae;	D_5__Subdoligranulum;	D_6__uncultured
DQ799976.1.1390	2	0	0	0	0	0	0	0	0	0	0	0	0	0	0	0	0	1	0	0	18	0	0	0	0	0	0	0	0	1	0	0	27	0	0	0	0	0	0	0	0	0	D_0__Bacteria;	D_1__Firmicutes;	D_2__Clostridia;	D_3__Clostridiales;	D_4__Lachnospiraceae;	D_5__Blautia;	D_6__uncultured
DQ809996.1.1391	0	0	0	0	0	0	0	0	0	0	1	107	0	0	0	0	9	1	1	0	0	1	0	0	7	0	0	0	0	0	0	0	0	0	0	0	0	0	0	15	0	0	D_0__Bacteria;	D_1__Firmicutes;	D_2__Clostridia;	D_3__Clostridiales;	D_4__Lachnospiraceae;	D_5__Lachnoclostridium;	D_6__uncultured
DQ804875.1.1391	0	0	8	0	0	0	0	0	0	6	0	0	0	0	0	0	1	109	37	0	18	0	0	0	0	14	0	45	0	1	15	0	0	0	0	0	0	11	1	9	0	0	D_0__Bacteria;	D_1__Firmicutes;	D_2__Clostridia;	D_3__Clostridiales;	D_4__Lachnospiraceae;	D_5__[Ruminococcus]	gauvreauii
DQ807562.1.1394	0	0	0	0	0	0	0	0	0	0	0	0	0	0	0	0	0	0	0	0	16	0	0	0	0	0	9	97	0	0	0	0	0	0	0	0	0	0	0	0	0	0	D_0__Bacteria;	D_1__Firmicutes;	D_2__Clostridia;	D_3__Clostridiales;	D_4__Lachnospiraceae;	D_5__Lachnospiraceae	NC2004
FJ681821.1.1434	0	0	0	0	0	0	0	0	0	0	0	0	0	0	0	0	0	0	0	0	0	0	0	0	15	10	0	0	0	0	0	11	0	0	0	0	0	0	0	0	0	0	D_0__Bacteria;	D_1__Firmicutes;	D_2__Clostridia;	D_3__Clostridiales;	D_4__Ruminococcaceae;	D_5__Ruminococcaceae	UCG-014;
KJ874038.1.1297	0	0	0	0	1	0	0	0	0	0	0	0	0	0	0	0	0	0	0	0	0	0	0	0	0	0	38	19	0	0	0	0	0	0	0	0	0	0	0	0	0	0	D_0__Bacteria;	D_1__Firmicutes;	D_2__Clostridia;	D_3__Clostridiales;	D_4__Ruminococcaceae;	D_5__Ruminococcus	2;
DQ799920.1.1390	0	0	0	0	0	0	0	0	0	0	0	6	17	0	0	0	0	0	0	0	0	0	0	0	0	0	0	0	0	0	0	0	0	0	0	0	0	0	0	0	0	0	D_0__Bacteria;	D_1__Firmicutes;	D_2__Clostridia;	D_3__Clostridiales;	D_4__Lachnospiraceae;	D_5__Lachnoclostridium;	D_6__uncultured
DQ807243.1.1327	0	0	0	94	0	1	0	0	0	15	0	2	10	6	0	2	50	0	7	0	2	106	0	0	0	0	0	4	139	0	18	1	0	1	0	0	0	6	0	1	0	0	D_0__Bacteria;	D_1__Firmicutes;	D_2__Clostridia;	D_3__Clostridiales;	D_4__Lachnospiraceae;	D_5__Blautia;	D_6__uncultured
DQ808235.1.1392	0	7	0	0	0	0	0	0	77	0	0	0	0	0	0	0	0	0	0	0	0	0	0	0	0	0	0	0	0	0	1	0	0	48	0	0	57	0	0	0	0	0	D_0__Bacteria;	D_1__Firmicutes;	D_2__Clostridia;	D_3__Clostridiales;	D_4__Lachnospiraceae;	D_5__Lachnoclostridium;	D_6__uncultured
KF098956.1.1345	0	0	0	0	46	0	2	0	0	0	0	0	0	0	0	0	0	0	0	0	0	0	0	0	0	0	0	0	0	0	0	0	0	0	0	0	0	0	0	0	0	0	D_0__Bacteria;	D_1__Firmicutes;	D_2__Clostridia;	D_3__Clostridiales;	D_4__Family	XI;	D_5__Finegoldia;
DQ327150.1.1355	0	0	0	0	0	0	2978	1609	0	0	0	0	0	0	0	0	0	0	3	0	0	0	0	0	0	1	4	0	0	0	0	1	0	0	0	0	0	0	0	0	0	0	D_0__Bacteria;	D_1__Firmicutes;	D_2__Clostridia;	D_3__Clostridiales;	D_4__Ruminococcaceae;	D_5__Ruminococcaceae	NK4A214
AY976555.1.1352	0	0	0	0	0	0	0	44	0	24	10	1	0	0	0	0	0	1	0	0	0	0	0	0	0	0	1	0	0	1	1	0	0	0	0	20	0	8	45	0	0	0	D_0__Bacteria;	D_1__Firmicutes;	D_2__Clostridia;	D_3__Clostridiales;	D_4__Lachnospiraceae;	D_5__Blautia;	D_6__uncultured
EU761752.1.1358	7	1	2	3	0	4	0	0	2	3	643	562	0	0	2534	16	3	0	4	5	0	1	15	4	23	3	0	0	9	7	0	0	0	0	11	8	3	4	35	0	0	0	D_0__Bacteria;	D_1__Bacteroidetes;	D_2__Bacteroidia;	D_3__Bacteroidales;	D_4__Bacteroidaceae;	D_5__Bacteroides;	D_6__uncultured
JF154854.1.1352	0	0	0	0	3	13	0	0	0	0	23	203	10	3	24	108	0	1	0	0	0	0	3	5	0	0	0	0	0	0	0	0	0	0	7	4	0	0	0	3	0	0	D_0__Bacteria;	D_1__Firmicutes;	D_2__Clostridia;	D_3__Clostridiales;	D_4__Lachnospiraceae;	D_5__Blautia;	D_6__uncultured
DQ801759.1.1393	30	0	43	82	2	1	4	0	0	14	0	0	0	0	0	0	94	92	0	0	24	20	0	0	1	0	1	0	110	114	0	1	56	0	0	0	0	4	0	1	0	0	D_0__Bacteria;	D_1__Firmicutes;	D_2__Clostridia;	D_3__Clostridiales;	D_4__Lachnospiraceae;	D_5__Blautia;	D_6__uncultured
EU777573.1.1391	0	0	0	0	0	0	0	0	0	0	0	0	0	0	0	0	1	0	0	0	0	0	0	83	0	0	0	0	0	0	0	0	0	0	0	0	0	0	0	0	0	0	D_0__Bacteria;	D_1__Firmicutes;	D_2__Clostridia;	D_3__Clostridiales;	D_4__Lachnospiraceae;	D_5__Lachnoclostridium;	D_6__uncultured
GQ449084.1.1383	239	0	9	71	0	0	0	0	0	0	0	0	0	0	2	104	27	21	0	0	30	22	118	207	0	0	0	1	8	21	0	0	0	0	0	0	0	0	0	86	0	0	D_0__Bacteria;	D_1__Bacteroidetes;	D_2__Bacteroidia;	D_3__Bacteroidales;	D_4__Bacteroidaceae;	D_5__Bacteroides;	D_6__uncultured
EU773371.1.1361	0	0	0	0	0	2	0	0	0	8	0	0	0	0	0	0	0	0	0	0	0	0	0	0	0	0	0	1	0	0	78	0	0	0	0	0	0	22	0	0	0	0	D_0__Bacteria;	D_1__Firmicutes;	D_2__Clostridia;	D_3__Clostridiales;	D_4__Peptostreptococcaceae;	D_5__Peptoclostridium;	D_6__uncultured
DQ807790.1.1389	0	44	1	0	1	0	1	0	121	0	0	1	0	0	0	0	0	4	0	6	5	1	0	0	0	0	2	0	0	1	0	5	3	229	0	0	16	0	0	0	0	0	D_0__Bacteria;	D_1__Firmicutes;	D_2__Clostridia;	D_3__Clostridiales;	D_4__Lachnospiraceae;	D_5__Pseudobutyrivibrio;	D_6__uncultured
DQ795818.1.1392	0	0	48	1	0	0	0	0	1	0	0	0	0	0	0	0	0	0	0	0	86	0	0	0	0	363	0	240	0	0	51	1	0	0	0	0	0	0	0	0	0	0	D_0__Bacteria;	D_1__Firmicutes;	D_2__Clostridia;	D_3__Clostridiales;	D_4__Ruminococcaceae;	D_5__Ruminococcaceae	UCG-002;
HQ760033.1.1430	0	0	1	133	0	0	216	4	66	15	543	86	232	2183	702	481	340	298	0	0	2	37	118	207	1	7	0	0	4	6	0	1	0	0	0	9	0	0	0	0	0	0	D_0__Bacteria;	D_1__Bacteroidetes;	D_2__Bacteroidia;	D_3__Bacteroidales;	D_4__Bacteroidaceae;	D_5__Bacteroides;	D_6__uncultured
DQ996277.1.1488	0	0	0	0	0	0	0	0	0	0	0	0	0	0	0	0	0	0	0	0	0	0	0	0	0	0	0	0	0	0	27	0	0	0	0	0	0	0	0	0	0	0	D_0__Bacteria;	D_1__Firmicutes;	D_2__Bacilli;	D_3__Lactobacillales;	D_4__Lactobacillaceae;	D_5__Lactobacillus;	D_6__Lactobacillus
EU462354.1.1392	0	14	1	3	0	0	0	0	40	0	0	1	0	4	0	114	29	0	0	0	0	8	0	0	0	17	0	37	33	0	33	0	0	21	0	0	10	0	0	0	0	0	D_0__Bacteria;	D_1__Firmicutes;	D_2__Clostridia;	D_3__Clostridiales;	D_4__Lachnospiraceae;	D_5__Anaerostipes;	D_6__uncultured
FJ363204.1.1363	0	0	0	34	12	151	147	10	0	17	1016	728	2888	7847	280	8	1	2	0	0	0	0	42	1	1	5	0	0	2	55	0	0	0	0	0	6	0	0	0	0	0	0	D_0__Bacteria;	D_1__Bacteroidetes;	D_2__Bacteroidia;	D_3__Bacteroidales;	D_4__Bacteroidaceae;	D_5__Bacteroides;	D_6__uncultured
EU775868.1.1367	0	0	0	0	0	0	0	0	0	0	0	0	0	0	0	0	0	0	0	0	0	0	0	317	0	0	0	0	0	0	0	0	0	0	0	0	0	0	0	0	0	0	D_0__Bacteria;	D_1__Firmicutes;	D_2__Clostridia;	D_3__Clostridiales;	D_4__Lachnospiraceae;	D_5__Lachnospiraceae	UCG-008;
DQ801910.1.1391	0	0	0	0	0	0	0	0	0	0	0	0	0	0	0	0	0	1	0	0	0	0	0	0	3	0	0	0	0	0	0	0	0	0	0	0	0	0	0	32	0	0	D_0__Bacteria;	D_1__Firmicutes;	D_2__Clostridia;	D_3__Clostridiales;	D_4__Lachnospiraceae;	D_5__Blautia;	D_6__uncultured
AM275478.1.1447	0	0	0	0	0	0	6	0	0	0	0	7	0	0	5	0	0	0	0	0	0	0	0	0	0	0	0	0	0	13	0	0	0	0	0	0	0	0	0	0	0	0	D_0__Bacteria;	D_1__Firmicutes;	D_2__Erysipelotrichia;	D_3__Erysipelotrichales;	D_4__Erysipelotrichaceae;	D_5__Erysipelatoclostridium;	D_6__uncultured
FJ504418.1.1378	6	61	0	0	0	0	74	0	20	2	0	0	0	0	0	0	1	0	1	46	0	0	0	0	0	0	308	0	1	2	0	2	5	20	0	0	59	0	0	1	0	0	D_0__Bacteria;	D_1__Firmicutes;	D_2__Clostridia;	D_3__Clostridiales;	D_4__Lachnospiraceae;	D_5__Roseburia;	D_6__uncultured
DQ809564.1.1391	55	0	8	7	2	46	19	1	0	1	0	0	2	0	0	0	13	10	34	10	18	21	1	0	0	8	4	7	10	4	223	1	24	0	0	0	0	10	0	0	0	0	D_0__Bacteria;	D_1__Firmicutes;	D_2__Clostridia;	D_3__Clostridiales;	D_4__Lachnospiraceae;	D_5__[Eubacterium]	hallii
DQ799698.1.1390	1	29	0	80	0	0	0	0	0	30	0	0	0	0	123	0	38	0	0	0	0	159	24	0	1	0	0	0	114	0	0	1	1	0	0	0	0	0	0	6	0	0	D_0__Bacteria;	D_1__Firmicutes;	D_2__Clostridia;	D_3__Clostridiales;	D_4__Lachnospiraceae;	D_5__Lachnospiraceae	UCG-005;
EU774315.1.1288	38	12	35	39	0	2	1	1	22	0	1	0	0	0	0	0	55	90	0	0	13	13	0	0	0	0	0	2	60	96	0	0	42	34	0	0	5	0	0	0	0	0	D_0__Bacteria;	D_1__Firmicutes;	D_2__Clostridia;	D_3__Clostridiales;	D_4__Lachnospiraceae;	D_5__[Eubacterium]	oxidoreducens
FJ684700.1.1375	26	0	5	2	0	0	0	0	0	10	0	0	0	0	0	0	2	50	0	0	22	0	0	0	19	0	0	0	0	9	2	0	37	0	0	0	0	5	0	132	0	0	D_0__Bacteria;	D_1__Firmicutes;	D_2__Clostridia;	D_3__Clostridiales;	D_4__Lachnospiraceae;	D_5__Lachnoclostridium;	D_6__uncultured
EU540168.1.1406	0	0	0	0	0	0	0	0	0	0	0	0	0	0	0	5	0	0	3	0	0	0	0	0	0	0	0	5	0	0	2	0	0	0	0	0	0	0	0	0	0	0	D_0__Bacteria;	D_1__Firmicutes;	D_2__Bacilli;	D_3__Lactobacillales;	D_4__Streptococcaceae;	D_5__Streptococcus;	D_6__uncultured
DQ796277.1.1279	0	2	0	0	0	0	0	6	0	0	0	0	0	0	0	0	0	0	0	0	0	0	0	0	0	0	0	0	0	0	0	0	0	0	0	0	0	0	17	0	0	0	D_0__Bacteria;	D_1__Firmicutes;	D_2__Clostridia;	D_3__Clostridiales;	D_4__Ruminococcaceae;	D_5__Faecalibacterium;	D_6__uncultured
EF640148.1.1608	0	148	0	0	0	2	2	0	9	1	0	0	0	0	0	1	7	0	2	0	18	6	0	0	0	2	33	0	0	0	0	56	0	81	0	0	2	0	0	0	0	0	D_0__Bacteria;	D_1__Firmicutes;	D_2__Clostridia;	D_3__Clostridiales;	D_4__Lachnospiraceae;	D_5__Roseburia;	D_6__uncultured
DQ798513.1.1392	0	0	0	0	0	0	0	0	0	0	0	0	0	0	5	36	0	1	0	0	0	0	0	0	2	5	0	26	1	0	0	0	0	0	0	0	0	0	0	1	0	0	D_0__Bacteria;	D_1__Firmicutes;	D_2__Clostridia;	D_3__Clostridiales;	D_4__Lachnospiraceae;	D_5__Anaerostipes;	D_6__uncultured
GU303516.1.1464	0	0	0	0	0	0	0	0	0	0	0	0	0	0	0	0	0	0	0	0	0	0	0	0	0	1	0	7	0	0	0	0	0	0	0	0	0	0	0	0	0	0	D_0__Bacteria;	D_1__Firmicutes;	D_2__Clostridia;	D_3__Clostridiales;	D_4__Ruminococcaceae;	D_5__Ruminococcaceae	UCG-005;
DQ808059.1.1393	0	0	0	0	0	0	0	0	0	5	0	0	2	0	0	0	0	0	0	0	0	0	0	0	0	0	0	0	0	0	0	0	0	0	0	0	0	2	0	0	0	0	D_0__Bacteria;	D_1__Firmicutes;	D_2__Clostridia;	D_3__Clostridiales;	D_4__Lachnospiraceae;	D_5__[Ruminococcus]	gauvreauii
GQ491627.1.1358	0	0	0	0	0	0	0	0	0	21	0	0	0	0	0	0	0	0	0	0	8	0	0	0	0	0	0	0	0	0	0	0	0	0	1352	0	0	0	0	0	0	0	D_0__Bacteria;	D_1__Firmicutes;	D_2__Clostridia;	D_3__Clostridiales;	D_4__Lachnospiraceae;	D_5__uncultured;	D_6__uncultured
FJ677181.1.1387	0	0	0	0	0	0	0	0	0	0	0	0	0	0	0	0	2	2	0	4	2	4	0	2	0	0	4	0	0	0	0	8	2	0	0	0	0	0	0	0	0	0	D_0__Bacteria;	D_1__Firmicutes;	D_2__Clostridia;	D_3__Clostridiales;	D_4__Lachnospiraceae;	D_5__Coprococcus	1;
EU778971.1.1389	1	0	0	0	0	0	0	541	0	0	51	2	8	0	4	1	0	0	0	0	0	0	43	5	0	0	0	0	0	0	0	0	0	0	0	1953	0	0	2	0	0	0	D_0__Bacteria;	D_1__Firmicutes;	D_2__Clostridia;	D_3__Clostridiales;	D_4__Lachnospiraceae;	D_5__Blautia;	D_6__uncultured
AM500792.1.1480	0	0	0	0	0	0	0	0	0	0	0	0	0	0	0	0	0	0	0	0	0	0	0	0	11	0	0	0	0	0	0	0	0	0	0	0	0	0	0	0	0	0	D_0__Bacteria;	D_1__Firmicutes;	D_2__Clostridia;	D_3__Clostridiales;	D_4__Ruminococcaceae;	D_5__Ruminococcaceae	UCG-014;
KF094418.1.1345	0	0	0	0	49	0	3	0	0	0	0	0	0	0	0	0	0	0	0	0	0	0	0	0	0	0	0	0	0	0	0	0	0	0	0	0	0	0	0	0	0	0	D_0__Bacteria;	D_1__Firmicutes;	D_2__Clostridia;	D_3__Clostridiales;	D_4__Family	XI;	D_5__Peptoniphilus;
KF843239.1.1357	32	0	0	0	0	2	0	6	23	0	0	0	0	0	0	0	0	50	0	0	242	0	0	0	0	2	0	2	0	49	15	0	82	2	0	27	1	0	0	0	0	0	D_0__Bacteria;	D_1__Firmicutes;	D_2__Clostridia;	D_3__Clostridiales;	D_4__Ruminococcaceae;	D_5__Subdoligranulum;	D_6__uncultured
DQ809873.1.1392	0	0	0	0	0	0	0	0	0	784	0	0	0	0	0	0	0	0	0	0	0	0	1	0	0	0	0	0	0	0	0	0	1	0	0	0	0	35	0	0	0	0	D_0__Bacteria;	D_1__Firmicutes;	D_2__Clostridia;	D_3__Clostridiales;	D_4__Lachnospiraceae;	D_5__Pseudobutyrivibrio;	D_6__uncultured
EU475422.1.1371	0	0	0	0	0	0	0	0	0	0	0	0	0	0	0	0	0	0	0	0	0	0	0	0	0	0	5	0	0	0	0	16	0	0	0	0	0	0	0	0	0	0	D_0__Bacteria;	D_1__Firmicutes;	D_2__Clostridia;	D_3__Clostridiales;	D_4__Ruminococcaceae;	D_5__Ruminococcaceae	UCG-005;
DQ796591.1.1389	0	0	0	0	0	0	0	0	0	0	0	0	0	0	0	0	0	0	0	0	155	0	0	0	0	67	7	25	90	0	3	66	0	0	0	0	10	41	0	0	0	0	D_0__Bacteria;	D_1__Firmicutes;	D_2__Clostridia;	D_3__Clostridiales;	D_4__Lachnospiraceae;	D_5__[Eubacterium]	ruminantium
HQ813772.1.1438	0	0	0	0	0	0	0	0	0	0	0	0	0	0	0	0	0	0	0	0	0	0	0	0	0	0	0	0	0	0	0	0	312	124	0	0	21	38	28	58	0	0	D_0__Bacteria;	D_1__Bacteroidetes;	D_2__Bacteroidia;	D_3__Bacteroidales;	D_4__Bacteroidaceae;	D_5__Bacteroides;	D_6__uncultured
FJ683442.1.1371	0	0	0	0	0	0	0	0	0	38	0	0	0	0	0	0	1	2	0	0	1	0	0	0	1	0	36	37	1	0	0	0	2	0	0	0	0	39	0	0	0	0	D_0__Bacteria;	D_1__Firmicutes;	D_2__Clostridia;	D_3__Clostridiales;	D_4__Ruminococcaceae;	D_5__Faecalibacterium;	D_6__uncultured
DQ798209.1.1281	0	0	0	6	0	14	0	0	1	0	16	1	0	0	0	0	92	0	19	0	0	33	0	0	0	14	0	7	26	1	2	0	1	0	0	6	0	0	10	0	0	0	D_0__Bacteria;	D_1__Firmicutes;	D_2__Clostridia;	D_3__Clostridiales;	D_4__Lachnospiraceae;	D_5__Lachnospiraceae	UCG-008;
EU775272.1.1284	0	0	30	0	0	0	1	0	0	10	0	0	0	0	0	0	0	0	0	0	0	0	0	0	0	0	5	0	0	0	0	3	0	0	0	0	0	73	0	0	0	0	D_0__Bacteria;	D_1__Firmicutes;	D_2__Clostridia;	D_3__Clostridiales;	D_4__Clostridiaceae	1;	D_5__Clostridium
DQ796797.1.1388	0	0	0	0	0	0	0	0	0	0	0	0	0	0	0	0	0	0	0	0	0	17	0	0	0	0	2	10	0	0	3	30	0	0	0	0	0	0	0	0	0	0	D_0__Bacteria;	D_1__Firmicutes;	D_2__Clostridia;	D_3__Clostridiales;	D_4__Lachnospiraceae;	D_5__Marvinbryantia;	D_6__uncultured
DQ800673.1.1373	0	0	0	0	1	0	3	0	0	0	0	0	0	0	0	0	0	0	0	0	0	0	0	0	0	0	4	0	0	0	2	11	0	0	0	0	0	0	0	0	0	0	D_0__Bacteria;	D_1__Firmicutes;	D_2__Clostridia;	D_3__Clostridiales;	D_4__Clostridiaceae	1;	D_5__Clostridium
HQ784928.1.1452	0	0	95	487	0	0	78	0	96	320	0	0	0	0	0	0	0	0	0	0	0	0	0	0	0	0	0	0	176	365	0	0	0	0	0	0	0	0	0	0	0	0	D_0__Bacteria;	D_1__Bacteroidetes;	D_2__Bacteroidia;	D_3__Bacteroidales;	D_4__Porphyromonadaceae;	D_5__Barnesiella;	D_6__uncultured
EU779324.1.1389	0	0	0	0	1	0	2	0	0	0	0	0	0	0	0	0	0	0	0	40	0	0	0	0	0	0	0	0	0	0	0	0	0	0	15	1	0	0	0	0	0	0	D_0__Bacteria;	D_1__Firmicutes;	D_2__Clostridia;	D_3__Clostridiales;	D_4__Lachnospiraceae;	D_5__Blautia;	D_6__uncultured
GQ491171.1.1351	0	0	1	884	0	0	0	0	0	0	0	0	0	0	0	0	0	0	0	0	43	459	0	0	0	0	1492	231	46	93	6	1035	0	2	0	0	2063	1718	4	0	0	0	D_0__Bacteria;	D_1__Bacteroidetes;	D_2__Bacteroidia;	D_3__Bacteroidales;	D_4__Prevotellaceae;	D_5__Prevotella	9;
HQ762553.1.1444	1	0	4	0	0	1	0	0	0	41	0	1	126	0	2	0	0	2	0	0	0	0	0	0	0	0	0	0	2	0	3	0	0	0	0	0	0	35	0	0	0	0	D_0__Bacteria;	D_1__Firmicutes;	D_2__Clostridia;	D_3__Clostridiales;	D_4__Lachnospiraceae;	D_5__Anaerostipes;	D_6__uncultured
DQ799853.1.1379	0	0	0	0	0	0	0	0	0	0	0	0	0	0	0	0	0	0	22	0	0	0	0	0	0	0	0	0	0	0	0	0	0	0	0	0	0	0	0	0	0	1	D_0__Bacteria;	D_1__Firmicutes;	D_2__Clostridia;	D_3__Clostridiales;	D_4__Ruminococcaceae;	D_5__Ruminococcus	1;
EU475860.1.1333	0	4	0	0	0	0	0	0	71	1	0	22	0	0	0	0	1	0	0	0	0	0	0	0	38	1	0	1	1	0	0	0	0	8	0	0	2	0	0	33	0	0	D_0__Bacteria;	D_1__Firmicutes;	D_2__Clostridia;	D_3__Clostridiales;	D_4__Ruminococcaceae;	D_5__Ruminococcaceae	UCG-002;
AY982869.1.1339	0	0	0	0	0	0	0	0	3	0	0	0	0	0	0	0	0	0	0	0	0	0	0	0	0	0	0	0	0	0	0	0	0	10	0	0	1	0	0	0	0	0	D_0__Bacteria;	D_1__Firmicutes;	D_2__Clostridia;	D_3__Clostridiales;	D_4__Lachnospiraceae;	D_5__Coprococcus	1;
FJ680258.1.1397	0	0	0	0	0	0	0	0	0	0	0	0	0	0	0	0	0	0	0	0	0	0	0	0	0	158	0	0	0	0	0	0	0	0	0	0	0	0	0	0	0	0	D_0__Bacteria;	D_1__Bacteroidetes;	D_2__Bacteroidia;	D_3__Bacteroidales;	D_4__Rikenellaceae;	D_5__Alistipes;	D_6__uncultured
GQ492023.1.1349	0	0	0	0	0	0	0	0	0	0	0	0	0	12	0	7	1	0	0	0	0	0	0	0	0	0	0	0	0	0	0	0	0	0	0	0	0	0	0	0	0	0	D_0__Bacteria;	D_1__Firmicutes;	D_2__Clostridia;	D_3__Clostridiales;	D_4__Lachnospiraceae;	D_5__Lachnoclostridium;	D_6__uncultured
DQ794434.1.1292	0	1	5	2586	0	0	51	0	1	1	0	0	1	1	0	0	530	37	3	450	1	653	0	0	0	0	5	0	2455	25	0	0	0	0	0	0	1	1	0	0	0	0	D_0__Bacteria;	D_1__Firmicutes;	D_2__Clostridia;	D_3__Clostridiales;	D_4__Lachnospiraceae;	D_5__Lachnospiraceae	NC2004
DQ794979.1.1391	0	0	0	0	0	0	0	0	11	0	0	0	0	0	0	0	0	0	0	0	0	0	0	0	0	0	0	0	0	0	0	0	0	0	0	0	0	0	0	0	0	0	D_0__Bacteria;	D_1__Firmicutes;	D_2__Clostridia;	D_3__Clostridiales;	D_4__Lachnospiraceae;	D_5__Lachnoclostridium;	D_6__uncultured
EU765846.1.1356	0	0	0	0	0	0	0	0	0	0	0	0	0	0	0	0	0	0	0	0	0	83	0	0	1	128	0	224	0	0	5	24	0	0	0	0	0	0	0	0	0	0	D_0__Bacteria;	D_1__Firmicutes;	D_2__Clostridia;	D_3__Clostridiales;	D_4__Lachnospiraceae;	D_5__Incertae	Sedis;
DQ804941.1.1389	0	0	0	0	0	0	0	0	0	0	0	0	0	0	91	0	0	0	0	0	0	0	0	0	0	0	0	0	0	0	0	0	0	0	0	0	0	0	0	0	0	0	D_0__Bacteria;	D_1__Firmicutes;	D_2__Clostridia;	D_3__Clostridiales;	D_4__Lachnospiraceae;	D_5__Blautia;	D_6__uncultured
DQ806982.1.1392	2	0	0	4	1	1055	0	0	0	3	2	8	0	0	0	0	5	1	2008	3	5	3	0	0	1	501	0	1906	2	3	3028	2	4	0	0	1	2	2	0	5	0	0	D_0__Bacteria;	D_1__Firmicutes;	D_2__Clostridia;	D_3__Clostridiales;	D_4__Lachnospiraceae;	D_5__Dorea;	D_6__uncultured
FJ673971.1.1386	0	0	0	6	0	4	0	0	0	0	0	0	0	0	0	0	3	0	0	0	0	4	0	0	0	7	0	16	0	0	39	0	0	0	0	0	0	0	0	0	0	0	D_0__Bacteria;	D_1__Firmicutes;	D_2__Clostridia;	D_3__Clostridiales;	D_4__Lachnospiraceae;	D_5__Blautia;	D_6__uncultured
DQ793544.1.1370	0	0	78	732	1783	11	0	0	6	0	44	0	4	0	0	3	48	9	557	52	0	0	0	1	0	0	15	14	56	194	1025	0	0	0	0	0	0	0	0	0	0	0	D_0__Bacteria;	D_1__Verrucomicrobia;	D_2__Verrucomicrobiae;	D_3__Verrucomicrobiales;	D_4__Verrucomicrobiaceae;	D_5__Akkermansia;	D_6__uncultured
FJ674248.1.1388	0	6	0	1	25	80	0	0	61	22	0	0	0	0	0	0	0	1	129	39	0	0	0	0	0	23	33	147	0	0	231	46	1	30	0	0	39	18	0	0	0	1	D_0__Bacteria;	D_1__Firmicutes;	D_2__Clostridia;	D_3__Clostridiales;	D_4__Lachnospiraceae;	D_5__Dorea;	D_6__uncultured
EU728751.1.1446	133	0	710	0	0	0	0	0	0	0	0	0	0	0	0	0	0	120	0	0	229	1	0	0	0	0	0	0	0	258	1	0	159	0	0	0	0	0	0	0	0	0	D_0__Bacteria;	D_1__Firmicutes;	D_2__Clostridia;	D_3__Clostridiales;	D_4__Lachnospiraceae;	D_5__Blautia;	D_6__Lachnospiraceae
EU778220.1.1326	0	0	5	0	0	1	0	0	0	0	0	0	0	0	0	0	0	2	0	0	2	0	0	0	0	3	0	8	0	0	22	0	0	0	0	0	0	0	0	0	0	0	D_0__Bacteria;	D_1__Firmicutes;	D_2__Clostridia;	D_3__Clostridiales;	D_4__Lachnospiraceae;	D_5__Roseburia;	D_6__uncultured
EU469676.1.1389	0	0	0	0	0	0	0	0	0	0	0	0	0	0	1	1020	0	0	82	0	0	0	0	0	0	0	0	0	0	0	0	0	0	0	0	0	0	0	0	0	0	0	D_0__Bacteria;	D_1__Firmicutes;	D_2__Clostridia;	D_3__Clostridiales;	D_4__Lachnospiraceae;	D_5__Blautia;	D_6__uncultured
HQ795374.1.1397	7	14	0	25	2	0	0	0	2	0	55	30	0	0	10	0	15	2	0	4	0	0	0	0	0	0	1	0	11	4	0	0	12	15	0	0	0	0	0	0	0	0	D_0__Bacteria;	D_1__Firmicutes;	D_2__Clostridia;	D_3__Clostridiales;	D_4__Lachnospiraceae;	D_5__uncultured;	Ambiguous_taxa
HQ772796.1.1444	0	0	0	0	42	0	6	6	0	0	8	32	0	0	0	0	0	1	0	24	1	0	0	0	0	0	26	0	1	1	0	6	1	0	7	3	0	0	0	1	0	0	D_0__Bacteria;	D_1__Firmicutes;	D_2__Clostridia;	D_3__Clostridiales;	D_4__Lachnospiraceae;	D_5__Lachnoclostridium;	D_6__uncultured
DQ824068.1.1380	0	0	0	0	0	0	0	0	0	0	0	0	0	0	1	0	2281	6	0	0	0	0	0	0	0	0	0	0	0	0	0	0	0	0	0	0	0	0	0	0	1	0	D_0__Bacteria;	D_1__Cyanobacteria;	D_2__Melainabacteria;	D_3__Gastranaerophilales;	D_4__uncultured	bacterium;	D_5__uncultured
FJ365479.1.1301	2	0	0	0	0	0	0	1	0	0	0	260	0	0	113	0	0	2	0	0	1	0	0	0	5	0	0	0	0	2	1	0	14	9	0	0	0	0	0	88	0	0	D_0__Bacteria;	D_1__Firmicutes;	D_2__Clostridia;	D_3__Clostridiales;	D_4__Lachnospiraceae;	D_5__Blautia;	D_6__uncultured
GQ493535.1.1367	0	0	0	35	0	0	0	0	0	0	1	0	1	0	0	0	0	0	1	0	1	26	1	0	1	109	53	1037	4	9	25	23	2	0	1	0	8	29003	0	2	0	0	D_0__Bacteria;	D_1__Bacteroidetes;	D_2__Bacteroidia;	D_3__Bacteroidales;	D_4__Prevotellaceae;	D_5__Prevotella	9;
EU465465.1.1337	0	0	0	0	0	620	0	0	0	0	0	0	0	0	0	0	0	0	0	0	0	0	0	0	0	0	0	0	1	0	0	0	0	121	0	0	0	0	0	0	0	0	D_0__Bacteria;	D_1__Actinobacteria;	D_2__Coriobacteriia;	D_3__Coriobacteriales;	D_4__Coriobacteriaceae;	D_5__Collinsella;	D_6__uncultured
HQ788909.1.1456	0	0	0	17	0	0	0	0	0	0	0	0	0	0	0	0	0	0	0	0	0	1	0	0	0	0	0	0	0	0	0	0	0	0	0	0	0	0	0	0	0	0	D_0__Bacteria;	D_1__Firmicutes;	D_2__Bacilli;	D_3__Lactobacillales;	D_4__Streptococcaceae;	D_5__Streptococcus;	D_6__uncultured
DQ794403.1.1391	0	0	0	0	0	0	0	0	0	0	11	0	0	0	0	0	0	0	0	19	0	0	0	0	0	0	0	0	0	0	0	0	0	0	0	0	0	0	0	0	0	0	D_0__Bacteria;	D_1__Firmicutes;	D_2__Clostridia;	D_3__Clostridiales;	D_4__Lachnospiraceae;	D_5__Blautia;	D_6__uncultured
KJ690923.1.1340	0	0	0	0	1	0	0	0	0	0	0	0	0	0	0	0	0	0	0	21	0	0	0	0	0	0	0	0	0	0	0	0	0	0	0	0	0	0	0	0	0	0	D_0__Bacteria;	D_1__Firmicutes;	D_2__Bacilli;	D_3__Lactobacillales;	D_4__Enterococcaceae;	D_5__Enterococcus;	D_6__Enterococcus
HM832730.1.1361	0	0	0	0	0	0	0	0	0	0	0	0	0	0	0	0	0	0	0	0	0	0	91	55	0	0	0	0	0	0	0	0	0	0	0	0	0	0	0	0	0	0	D_0__Bacteria;	D_1__Proteobacteria;	D_2__Gammaproteobacteria;	D_3__Enterobacteriales;	D_4__Enterobacteriaceae;	D_5__Enterobacter;	D_6__uncultured
BABG01007374.315.1659	0	0	0	0	0	0	0	0	0	0	0	0	0	0	0	0	0	0	0	0	0	6	0	0	0	0	3	0	0	0	0	17	0	0	0	0	0	0	0	0	0	0	D_0__Bacteria;	D_1__Firmicutes;	D_2__Clostridia;	D_3__Clostridiales;	D_4__Lachnospiraceae;	D_5__Lachnoclostridium;	D_6__human
KF068590.1.1368	0	0	3	0	0	20	0	0	0	0	0	0	0	0	0	1	0	0	8	0	0	0	0	0	0	1	0	177	0	0	2	0	0	0	0	0	0	0	0	0	0	0	D_0__Bacteria;	D_1__Firmicutes;	D_2__Bacilli;	D_3__Lactobacillales;	D_4__Streptococcaceae;	D_5__Streptococcus;	Ambiguous_taxa
JQ189172.1.1374	0	0	0	3	0	11	0	0	0	0	0	8	0	0	0	1	0	0	5	0	0	0	0	0	0	0	1	101	0	0	6	0	0	0	0	0	0	0	0	0	0	0	D_0__Bacteria;	D_1__Firmicutes;	D_2__Bacilli;	D_3__Lactobacillales;	D_4__Streptococcaceae;	D_5__Streptococcus;	D_6__uncultured
GQ493613.1.1359	18	0	11	0	0	0	0	0	0	0	0	0	0	0	0	0	0	3	0	0	7	0	0	0	0	0	0	0	0	2	0	0	0	0	0	0	0	0	0	0	0	0	D_0__Bacteria;	D_1__Firmicutes;	D_2__Clostridia;	D_3__Clostridiales;	D_4__Lachnospiraceae;	D_5__Lachnoclostridium;	D_6__uncultured
FJ679667.1.1442	0	0	0	0	0	0	0	0	0	0	0	2	0	0	11	0	0	0	0	0	0	0	0	451	0	0	0	0	0	0	0	0	0	0	0	0	0	0	0	2	0	0	D_0__Bacteria;	D_1__Firmicutes;	D_2__Clostridia;	D_3__Clostridiales;	D_4__Lachnospiraceae;	D_5__Anaerostipes;	D_6__uncultured
FJ372149.1.1355	54	0	36	0	0	0	0	2	0	0	62	71	0	0	0	0	0	194	0	0	43	0	0	0	21	0	0	1	1	102	0	0	1958	0	0	5	0	0	2	84	0	0	D_0__Bacteria;	D_1__Firmicutes;	D_2__Clostridia;	D_3__Clostridiales;	D_4__Lachnospiraceae;	D_5__Lachnospiraceae	UCG-008;
HQ220160.1.1455	0	0	0	0	0	0	0	0	0	0	0	0	0	0	0	0	6	0	0	0	0	0	0	0	0	0	0	0	0	0	0	0	0	0	0	0	0	0	0	0	0	0	D_0__Bacteria;	D_1__Proteobacteria;	D_2__Gammaproteobacteria;	D_3__Enterobacteriales;	D_4__Enterobacteriaceae;	D_5__Enterobacter;	D_6__Klebsiella
FJ504317.1.1375	2	0	0	3	0	0	0	0	0	0	0	0	0	0	0	0	41	0	0	0	4	20	0	0	0	1	0	0	30	0	0	0	0	0	0	0	0	0	0	0	0	0	D_0__Bacteria;	D_1__Firmicutes;	D_2__Clostridia;	D_3__Clostridiales;	D_4__Lachnospiraceae;	D_5__Lachnospiraceae	FCS020
JF092730.1.1340	0	0	0	0	8	0	0	0	0	0	0	0	0	0	0	0	0	0	0	0	0	0	0	0	0	0	0	0	0	0	0	0	0	0	0	0	0	0	0	0	0	0	D_0__Bacteria;	D_1__Firmicutes;	D_2__Clostridia;	D_3__Clostridiales;	D_4__Family	XI;	D_5__Peptoniphilus;
DQ797516.1.1343	0	0	0	0	0	0	0	0	0	0	0	0	0	0	0	0	0	0	0	0	0	0	0	0	0	0	0	0	0	0	0	0	6	0	0	0	0	0	0	0	0	0	D_0__Bacteria;	D_1__Firmicutes;	D_2__Clostridia;	D_3__Clostridiales;	D_4__Lachnospiraceae;	D_5__Lachnospiraceae	UCG-010;
DQ806733.1.1392	184	0	0	0	0	0	0	0	0	0	0	0	0	0	0	0	0	0	0	0	0	0	0	0	0	0	0	0	0	0	0	0	1	0	0	0	0	0	0	0	0	0	D_0__Bacteria;	D_1__Firmicutes;	D_2__Clostridia;	D_3__Clostridiales;	D_4__Lachnospiraceae;	D_5__Pseudobutyrivibrio;	D_6__uncultured
HM286810.1.1351	155	0	4	0	0	76	0	0	0	0	0	0	0	0	0	0	0	1	124	0	3	0	0	0	0	1	0	10	0	0	4	0	1	0	0	0	0	0	0	0	0	0	D_0__Bacteria;	D_1__Firmicutes;	D_2__Clostridia;	D_3__Clostridiales;	D_4__Lachnospiraceae;	D_5__[Eubacterium]	hallii
DQ794848.1.1388	5	0	0	1	0	0	14	0	6	36	0	0	0	0	0	0	5	2	233	31	1	22	0	0	0	31	2	171	17	0	10	0	9	0	0	0	0	0	0	0	0	0	D_0__Bacteria;	D_1__Firmicutes;	D_2__Clostridia;	D_3__Clostridiales;	D_4__Ruminococcaceae;	D_5__Ruminococcaceae	UCG-002;
EU777661.1.1360	0	0	0	0	0	0	0	0	0	21	0	0	0	0	0	0	0	1	0	0	0	0	0	0	0	0	0	0	1	0	1	0	0	0	0	0	0	240	0	0	0	0	D_0__Bacteria;	D_1__Firmicutes;	D_2__Clostridia;	D_3__Clostridiales;	D_4__Peptostreptococcaceae;	D_5__Peptoclostridium;	D_6__uncultured
FJ365964.1.1362	3	0	0	0	0	0	0	224	0	0	1	0	0	0	0	0	0	0	0	0	0	0	0	0	0	0	0	1	2	37	0	0	93	0	0	0	0	0	1	0	0	0	D_0__Bacteria;	D_1__Firmicutes;	D_2__Clostridia;	D_3__Clostridiales;	D_4__Christensenellaceae;	D_5__Christensenellaceae	R-7
AY975819.1.1352	9	5	2	8	6	10	0	0	3	0	11	3	0	0	0	0	18	12	8	21	3	1	0	0	1	8	15	0	13	16	0	34	75	50	8	0	0	1	12	9	0	0	D_0__Bacteria;	D_1__Firmicutes;	D_2__Clostridia;	D_3__Clostridiales;	D_4__Ruminococcaceae;	D_5__uncultured;	D_6__uncultured
DQ803650.1.1392	0	0	0	0	0	0	0	0	0	0	0	0	0	0	0	34	0	0	0	0	0	0	0	0	0	0	0	0	0	0	0	0	0	0	0	0	0	0	0	0	0	0	D_0__Bacteria;	D_1__Firmicutes;	D_2__Clostridia;	D_3__Clostridiales;	D_4__Lachnospiraceae;	D_5__[Eubacterium]	hallii
JGEI01000020.3463.4713	8	0	0	0	0	0	4	0	0	0	0	0	13036	48	0	0	0	0	0	0	0	0	3	0	0	0	0	1	0	0	1	3	2	0	0	0	0	0	0	9	0	0	D_0__Bacteria;	D_1__Bacteroidetes;	D_2__Bacteroidia;	D_3__Bacteroidales;	D_4__Bacteroidaceae;	D_5__Bacteroides;	D_6__Bacteroides
FJ683565.1.1391	1	0	0	0	69	0	32	1	0	0	0	1	0	0	0	2	0	0	0	308	0	0	0	0	0	0	32	0	0	0	0	78	1	0	106	0	0	0	0	1	0	0	D_0__Bacteria;	D_1__Firmicutes;	D_2__Clostridia;	D_3__Clostridiales;	D_4__Lachnospiraceae;	D_5__Blautia;	D_6__uncultured
DQ824461.1.1393	0	0	0	0	372	24	5	0	0	0	0	0	0	0	0	0	0	0	1	2	0	0	0	0	0	0	0	0	0	0	0	0	0	0	0	0	0	0	0	0	0	0	D_0__Bacteria;	D_1__Firmicutes;	D_2__Clostridia;	D_3__Clostridiales;	D_4__Lachnospiraceae;	D_5__Blautia;	D_6__uncultured
FJ507687.1.1373	0	0	3	0	0	0	0	0	4	0	0	0	0	0	0	27	10	13	533	74	0	0	0	0	0	0	0	0	20	18	0	0	128	70	0	0	0	0	0	0	0	0	D_0__Bacteria;	D_1__Firmicutes;	D_2__Clostridia;	D_3__Clostridiales;	D_4__Ruminococcaceae;	D_5__Ruminiclostridium	9;
HQ794336.1.1450	0	24	0	0	0	0	0	0	13	2	0	0	3	0	0	0	0	0	0	0	0	0	1	0	0	0	0	0	0	0	0	0	0	4	0	0	7	2	0	0	0	0	D_0__Bacteria;	D_1__Bacteroidetes;	D_2__Bacteroidia;	D_3__Bacteroidales;	D_4__Bacteroidaceae;	D_5__Bacteroides;	D_6__uncultured
FJ505021.1.1387	0	0	0	65	0	0	0	0	0	0	0	0	0	26	0	0	0	0	1	1	0	0	1	243	0	0	0	0	1	0	0	0	0	0	0	0	0	0	0	0	0	0	D_0__Bacteria;	D_1__Proteobacteria;	D_2__Gammaproteobacteria;	D_3__Enterobacteriales;	D_4__Enterobacteriaceae;	D_5__Escherichia-Shigella;	D_6__uncultured
GQ156750.1.1446	0	0	0	0	0	0	0	0	0	0	0	0	0	0	0	0	0	0	0	0	0	134	0	0	0	6	1	7	5	0	0	0	0	0	0	0	71	28	0	0	0	0	D_0__Bacteria;	D_1__Firmicutes;	D_2__Clostridia;	D_3__Clostridiales;	D_4__Lachnospiraceae;	D_5__uncultured;	D_6__uncultured
FJ674172.1.1387	0	0	0	0	0	0	0	0	0	0	0	0	0	0	0	0	0	0	0	0	0	0	0	0	0	0	0	0	0	0	0	0	0	12	0	0	0	0	0	0	0	0	D_0__Bacteria;	D_1__Firmicutes;	D_2__Clostridia;	D_3__Clostridiales;	D_4__Lachnospiraceae;	D_5__Blautia;	D_6__uncultured
EU464287.1.1366	0	0	0	497	0	0	0	0	0	0	0	0	0	0	0	0	0	0	0	0	0	0	0	0	0	0	0	0	0	0	0	0	0	0	0	0	0	0	0	0	0	0	D_0__Bacteria;	D_1__Firmicutes;	D_2__Clostridia;	D_3__Clostridiales;	D_4__Clostridiales	vadinBB60	group;
DQ806079.1.1383	0	0	0	0	0	0	0	0	0	0	0	0	0	0	0	0	0	6	0	0	1	0	0	0	0	0	6	0	0	0	0	18	6	0	0	0	0	0	0	0	0	0	D_0__Bacteria;	D_1__Firmicutes;	D_2__Clostridia;	D_3__Clostridiales;	D_4__Ruminococcaceae;	D_5__Faecalibacterium;	D_6__uncultured
AY977853.1.1352	0	2	0	0	0	0	0	0	3	0	0	0	0	0	0	0	0	0	0	0	0	0	0	0	0	0	0	0	0	0	0	0	0	0	0	0	1	0	0	0	0	0	D_0__Bacteria;	D_1__Firmicutes;	D_2__Clostridia;	D_3__Clostridiales;	D_4__Lachnospiraceae;	D_5__Coprococcus	1;
EU766443.1.1341	142	0	5	0	0	1	0	0	0	1	0	0	0	0	0	0	0	118	0	0	2794	5	1	0	0	4	1	0	3	1595	0	18	175	0	0	0	0	2	0	0	0	0	D_0__Bacteria;	D_1__Firmicutes;	D_2__Clostridia;	D_3__Clostridiales;	D_4__Lachnospiraceae;	D_5__Lachnospiraceae	NK4A136
DQ824448.1.1284	0	0	0	5	0	0	0	0	0	1	6	0	0	0	0	0	58	1	4	4	0	22	0	0	0	56	8	25	0	0	1	14	0	0	0	0	0	0	0	0	0	0	D_0__Bacteria;	D_1__Firmicutes;	D_2__Clostridia;	D_3__Clostridiales;	D_4__Lachnospiraceae;	D_5__Dorea;	D_6__uncultured
DQ804532.1.1389	1	0	0	0	0	2	0	77	1	0	0	0	0	0	0	0	0	0	0	0	0	0	0	0	0	0	0	3	0	0	3	0	0	0	0	0	0	0	6	1	0	0	D_0__Bacteria;	D_1__Firmicutes;	D_2__Clostridia;	D_3__Clostridiales;	D_4__Lachnospiraceae;	D_5__Blautia;	D_6__uncultured
EU774813.1.1373	0	0	0	0	0	0	0	0	0	0	0	0	0	0	0	0	0	0	0	0	0	0	0	0	0	23	0	23	0	0	69	0	0	0	0	0	0	0	0	0	0	0	D_0__Bacteria;	D_1__Firmicutes;	D_2__Clostridia;	D_3__Clostridiales;	D_4__Christensenellaceae;	D_5__Christensenellaceae	R-7
KF842617.1.1434	0	0	0	0	0	0	0	0	0	0	0	0	0	0	0	0	0	94	0	0	0	0	0	0	0	0	0	0	0	156	0	0	0	0	0	0	0	0	0	0	0	0	D_0__Bacteria;	D_1__Firmicutes;	D_2__Negativicutes;	D_3__Selenomonadales;	D_4__Veillonellaceae;	D_5__Megamonas;	D_6__uncultured
FJ678324.1.1383	4	0	0	196	0	3	0	0	3	56	81	0	0	0	0	0	60	29	2	1	30	41	0	0	0	3	0	6	75	13	0	0	3	0	0	1	8	50	1	0	0	0	D_0__Bacteria;	D_1__Firmicutes;	D_2__Clostridia;	D_3__Clostridiales;	D_4__Lachnospiraceae;	D_5__Lachnoclostridium;	D_6__uncultured
JN559562.1.1501	0	0	0	0	0	0	0	0	0	0	0	0	0	0	0	0	0	118	0	0	0	0	0	0	0	0	0	0	0	0	0	0	0	0	0	0	0	0	0	0	0	0	D_0__Bacteria;	D_1__Bacteroidetes;	D_2__Bacteroidia;	D_3__Bacteroidales;	D_4__Prevotellaceae;	D_5__Prevotellaceae	Ga6A1
DQ808845.1.1382	0	0	0	80	0	0	0	2	427	0	6	0	0	0	0	0	299	1	0	1	0	66	0	0	0	0	0	0	174	0	0	11	1	63	0	0	149	0	44	0	0	0	D_0__Bacteria;	D_1__Firmicutes;	D_2__Clostridia;	D_3__Clostridiales;	D_4__Ruminococcaceae;	D_5__Faecalibacterium;	D_6__uncultured
EU778076.1.1340	0	0	0	0	0	0	0	0	0	0	0	0	0	0	0	0	6	0	0	0	0	2	0	0	0	0	0	0	4	0	0	0	0	1	0	0	5	0	0	0	0	0	D_0__Bacteria;	D_1__Firmicutes;	D_2__Clostridia;	D_3__Clostridiales;	D_4__Lachnospiraceae;	D_5__Lachnospiraceae	FCS020
FJ684345.1.1391	0	15	0	0	0	0	0	0	0	0	0	0	0	0	0	0	0	0	0	0	0	0	0	0	0	0	0	0	0	0	0	0	0	0	0	0	0	0	0	0	0	0	D_0__Bacteria;	D_1__Firmicutes;	D_2__Clostridia;	D_3__Clostridiales;	D_4__Lachnospiraceae;	D_5__Pseudobutyrivibrio;	D_6__uncultured
FJ513008.1.1375	0	0	0	0	0	0	0	0	0	7	0	0	0	0	0	0	0	0	0	0	0	1	0	0	0	0	0	0	0	0	0	0	0	0	0	0	0	0	0	0	0	0	D_0__Bacteria;	D_1__Firmicutes;	D_2__Clostridia;	D_3__Clostridiales;	D_4__Lachnospiraceae;	D_5__uncultured;	D_6__uncultured
DQ808656.1.1388	2	0	0	2	24	0	80	0	0	0	0	0	0	0	0	0	7	1	0	92	0	13	0	0	1	0	5	0	19	0	2	11	0	0	0	0	0	0	0	7	0	0	D_0__Bacteria;	D_1__Firmicutes;	D_2__Clostridia;	D_3__Clostridiales;	D_4__Lachnospiraceae;	D_5__Dorea;	D_6__uncultured
HQ782256.1.1449	0	0	0	195	0	0	0	0	0	0	0	0	0	0	0	0	85	97	0	0	21	30	0	0	0	0	13	0	140	4	0	0	0	0	0	0	0	0	0	0	0	0	D_0__Bacteria;	D_1__Firmicutes;	D_2__Clostridia;	D_3__Clostridiales;	D_4__Lachnospiraceae;	D_5__Lachnospiraceae	UCG-010;
DQ796866.1.1390	0	0	0	0	0	0	0	0	0	0	8	8	0	0	0	0	0	0	0	0	0	0	0	0	0	14	0	3	0	0	0	0	0	0	0	0	0	0	0	0	0	0	D_0__Bacteria;	D_1__Firmicutes;	D_2__Clostridia;	D_3__Clostridiales;	D_4__Lachnospiraceae;	D_5__Lachnospiraceae	NK4A136
KM244877.1.1488	0	0	0	0	0	0	0	0	0	0	0	0	0	0	0	0	0	0	0	0	61	45	0	0	0	0	9	72	0	0	74	43	0	0	0	0	0	0	0	0	0	0	D_0__Bacteria;	D_1__Firmicutes;	D_2__Clostridia;	D_3__Clostridiales;	D_4__Ruminococcaceae;	D_5__Ruminococcaceae	UCG-014;
JF160977.1.1351	0	0	107	4	4	0	0	0	0	10	0	0	0	0	0	0	4	7	0	0	32	4	0	0	0	0	0	1	0	0	7	3	0	0	0	0	0	2	0	0	0	0	D_0__Bacteria;	D_1__Firmicutes;	D_2__Clostridia;	D_3__Clostridiales;	D_4__Lachnospiraceae;	D_5__Blautia;	D_6__uncultured
EU465578.1.1400	13	0	0	0	0	0	0	0	0	0	0	0	0	0	0	0	0	4	0	0	0	0	0	0	0	0	0	0	0	0	18	10	13	0	0	0	0	0	0	0	0	0	D_0__Bacteria;	D_1__Firmicutes;	D_2__Clostridia;	D_3__Clostridiales;	D_4__Ruminococcaceae;	D_5__Ruminococcaceae	UCG-002;
DQ794341.1.1388	0	0	0	0	0	5	0	0	1	0	0	0	0	0	0	0	0	0	9	1	0	11	0	0	0	6	1	41	1	1	208	17	0	66	0	0	8	0	0	0	0	0	D_0__Bacteria;	D_1__Firmicutes;	D_2__Clostridia;	D_3__Clostridiales;	D_4__Lachnospiraceae;	D_5__[Eubacterium]	hallii
FJ681839.1.1413	0	0	0	0	0	0	0	0	5	2	0	0	0	0	0	0	0	0	0	0	3	4	0	0	0	11	0	4	10	3	0	0	64	9	0	0	25	7	0	0	0	0	D_0__Bacteria;	D_1__Firmicutes;	D_2__Clostridia;	D_3__Clostridiales;	D_4__Lachnospiraceae;	D_5__Lachnospiraceae	UCG-004;
FJ507446.1.1376	11	0	0	0	0	0	182	166	0	0	0	239	6	0	0	0	1	8	0	0	0	0	0	0	1	0	0	0	1	1	0	0	1	0	0	0	0	8	0	0	0	0	D_0__Bacteria;	D_1__Firmicutes;	D_2__Clostridia;	D_3__Clostridiales;	D_4__Lachnospiraceae;	D_5__Lachnoclostridium;	D_6__uncultured
JF234317.1.1355	0	0	0	0	0	0	0	0	0	0	0	0	0	0	0	0	0	0	0	31	0	0	0	0	0	0	4	0	0	0	0	3	0	0	0	0	0	0	0	0	0	0	D_0__Bacteria;	D_1__Firmicutes;	D_2__Clostridia;	D_3__Clostridiales;	D_4__Lachnospiraceae;	D_5__[Eubacterium]	ventriosum
FJ677533.1.1390	0	0	0	0	0	0	0	0	0	0	0	0	0	0	0	0	0	0	0	3	0	0	0	0	0	0	0	0	0	0	0	3	0	0	0	0	0	0	0	0	0	0	D_0__Bacteria;	D_1__Firmicutes;	D_2__Clostridia;	D_3__Clostridiales;	D_4__Lachnospiraceae;	D_5__Lachnoclostridium;	D_6__uncultured
DQ805670.1.1391	0	14	4	0	0	11	0	6	96	0	10	6	0	0	0	0	19	25	12	0	2	0	0	0	0	10	0	15	2	4	2	0	1	23	0	5	6	0	26	0	0	0	D_0__Bacteria;	D_1__Firmicutes;	D_2__Clostridia;	D_3__Clostridiales;	D_4__Lachnospiraceae;	D_5__Fusicatenibacter;	D_6__uncultured
FJ362858.1.1367	0	0	0	0	0	0	0	0	0	0	0	0	0	0	0	0	0	0	0	0	0	0	0	0	25	31	0	0	0	0	0	0	0	0	0	0	0	0	0	0	0	0	D_0__Bacteria;	D_1__Firmicutes;	D_2__Clostridia;	D_3__Clostridiales;	D_4__Lachnospiraceae;	D_5__Coprococcus	2;
AY850535.1.1224	3280	225	0	0	1137	3086	616	5946	629	231	110	1158	0	1	602	1552	0	1	0	0	0	0	0	0	18	34	137	667	0	461	466	100	0	0	13	1000	92	287	0	0	0	0	D_0__Bacteria;	D_1__Actinobacteria;	D_2__Actinobacteria;	D_3__Bifidobacteriales;	D_4__Bifidobacteriaceae;	D_5__Bifidobacterium;	D_6__uncultured
HQ786490.1.1431	0	0	0	0	0	0	0	28	0	0	11	0	0	0	0	0	0	0	0	0	0	0	0	0	0	0	0	0	0	1	0	0	1	0	0	20	0	0	33	0	0	0	D_0__Bacteria;	D_1__Firmicutes;	D_2__Clostridia;	D_3__Clostridiales;	D_4__Ruminococcaceae;	D_5__Ruminiclostridium	5;
HQ801940.1.1439	0	0	0	0	0	0	0	0	0	0	0	0	0	0	0	0	0	0	4	0	0	0	0	0	0	0	0	0	0	0	2	0	0	0	0	0	0	0	0	0	0	0	D_0__Bacteria;	D_1__Firmicutes;	D_2__Clostridia;	D_3__Clostridiales;	D_4__Lachnospiraceae;	D_5__Marvinbryantia;	D_6__uncultured
EU463341.1.1292	0	0	13	0	0	0	1	4	0	0	1	0	0	0	66	1	0	0	0	23	0	0	0	0	0	0	0	0	0	0	0	0	0	0	9	126	0	0	1	0	0	0	D_0__Bacteria;	D_1__Firmicutes;	D_2__Clostridia;	D_3__Clostridiales;	D_4__Lachnospiraceae;	D_5__Lachnospiraceae	UCG-004;
AY980473.1.1347	2	3	0	0	0	1	0	0	0	0	0	0	0	0	0	3	4	3	2	0	1	0	0	0	0	3	0	5	2	0	0	0	3	4	0	0	0	0	0	0	0	0	D_0__Bacteria;	D_1__Firmicutes;	D_2__Clostridia;	D_3__Clostridiales;	D_4__Ruminococcaceae;	D_5__uncultured;	Ambiguous_taxa
AM183066.1.1443	0	0	0	0	0	1	8	0	0	0	0	0	0	0	0	0	0	3	0	0	1	0	0	0	0	0	3	4	0	15	207	3	0	0	0	0	0	0	0	0	0	0	D_0__Bacteria;	D_1__Firmicutes;	D_2__Clostridia;	D_3__Clostridiales;	D_4__Peptostreptococcaceae;	D_5__Intestinibacter;	D_6__uncultured
EU771528.1.1391	1	0	0	0	0	0	0	0	0	0	0	103	0	0	0	0	0	0	1	1	0	0	0	0	0	0	14	0	0	0	0	23	0	0	0	0	0	0	0	93	0	0	D_0__Bacteria;	D_1__Firmicutes;	D_2__Clostridia;	D_3__Clostridiales;	D_4__Ruminococcaceae;	D_5__Ruminococcaceae	UCG-002;
EU459714.1.1392	0	0	0	0	0	0	0	0	0	0	0	0	0	0	0	0	0	0	0	0	0	0	72	16	0	0	0	0	0	0	0	0	0	0	0	0	0	0	0	0	0	0	D_0__Bacteria;	D_1__Firmicutes;	D_2__Clostridia;	D_3__Clostridiales;	D_4__Lachnospiraceae;	D_5__Lachnospiraceae	UCG-004;
DQ807727.1.1390	0	0	1	0	0	103	0	4	2	0	0	0	0	0	0	1	2	0	46	0	0	0	0	0	0	51	0	265	2	0	229	0	1	2	0	0	0	0	0	1	0	0	D_0__Bacteria;	D_1__Firmicutes;	D_2__Clostridia;	D_3__Clostridiales;	D_4__Lachnospiraceae;	D_5__[Ruminococcus]	gauvreauii
EU467524.1.1365	0	0	0	0	0	0	0	0	0	0	0	0	0	0	0	0	0	0	0	0	0	0	0	31	0	0	0	0	0	0	0	0	0	0	0	0	0	0	0	0	0	0	D_0__Bacteria;	D_1__Firmicutes;	D_2__Clostridia;	D_3__Clostridiales;	D_4__Lachnospiraceae;	D_5__Blautia;	D_6__uncultured
DQ795305.1.1392	0	0	0	0	0	0	0	0	0	0	0	0	0	0	0	0	7	0	0	0	0	0	0	0	0	0	0	0	0	0	0	0	0	0	0	0	0	0	0	0	0	0	D_0__Bacteria;	D_1__Firmicutes;	D_2__Clostridia;	D_3__Clostridiales;	D_4__Lachnospiraceae;	D_5__Roseburia;	D_6__uncultured
FJ677523.1.1386	77	0	37	0	0	0	0	1	0	0	20	0	0	0	0	0	0	71	0	0	103	9	0	0	0	0	0	0	0	148	0	1	96	0	0	10	1	0	11	0	0	0	D_0__Bacteria;	D_1__Firmicutes;	D_2__Clostridia;	D_3__Clostridiales;	D_4__Lachnospiraceae;	D_5__Blautia;	D_6__uncultured
FJ684947.1.1398	0	0	0	0	0	0	0	0	0	0	0	0	0	0	0	0	0	0	0	0	0	0	0	0	0	0	88	7	0	0	0	0	0	0	0	0	0	0	0	0	0	0	D_0__Bacteria;	D_1__Bacteroidetes;	D_2__Bacteroidia;	D_3__Bacteroidales;	D_4__Prevotellaceae;	D_5__uncultured;	D_6__uncultured
DQ412721.1.1377	0	0	93	0	0	0	0	0	0	0	0	0	0	0	0	0	0	0	0	0	0	0	0	0	0	0	0	0	0	0	0	0	0	0	0	0	0	0	0	0	0	0	D_0__Bacteria;	D_1__Synergistetes;	D_2__Synergistia;	D_3__Synergistales;	D_4__Synergistaceae;	D_5__Cloacibacillus;	Ambiguous_taxa
DQ795244.1.1392	0	0	0	0	0	0	1	89	0	0	35	47	0	0	116	1	0	0	0	0	0	0	0	0	8	0	0	0	0	0	0	0	0	0	0	0	0	0	30	5	0	0	D_0__Bacteria;	D_1__Firmicutes;	D_2__Clostridia;	D_3__Clostridiales;	D_4__Lachnospiraceae;	D_5__Anaerostipes;	D_6__uncultured
EU774876.1.1406	2	0	1	0	0	0	0	0	0	0	0	0	0	0	0	3	6	1	2	0	0	2	0	0	0	1	0	1	6	6	0	0	1	0	0	0	0	0	0	0	0	0	D_0__Bacteria;	D_1__Firmicutes;	D_2__Bacilli;	D_3__Lactobacillales;	D_4__Streptococcaceae;	D_5__Streptococcus;	D_6__uncultured
DQ806398.1.1406	0	0	2	4	1	0	0	0	204	318	0	0	0	0	0	0	0	0	0	0	5	4	0	0	0	0	0	0	1	6	0	0	0	0	0	0	504	250	0	0	0	0	D_0__Bacteria;	D_1__Firmicutes;	D_2__Clostridia;	D_3__Clostridiales;	D_4__Lachnospiraceae;	D_5__Lachnospiraceae	UCG-004;
DQ904783.1.1429	0	0	0	0	0	0	0	0	0	0	0	0	0	0	0	0	0	0	0	0	0	0	0	0	0	6	0	0	0	0	0	0	0	0	0	0	0	0	0	0	0	0	D_0__Bacteria;	D_1__Firmicutes;	D_2__Clostridia;	D_3__Clostridiales;	D_4__Ruminococcaceae;	D_5__uncultured;	D_6__uncultured
DQ809211.1.1389	0	0	0	1	39	0	2	0	0	0	0	0	0	0	0	0	0	0	0	1	4	1	0	0	0	0	7	0	0	4	0	186	2	0	0	0	0	0	0	0	0	0	D_0__Bacteria;	D_1__Firmicutes;	D_2__Clostridia;	D_3__Clostridiales;	D_4__Lachnospiraceae;	D_5__Lachnospiraceae	NK4A136
EU458504.1.1389	0	0	0	0	0	0	0	0	0	0	0	0	0	0	1	0	0	0	0	0	0	0	0	759	0	0	0	0	0	0	0	0	0	0	0	0	0	0	0	0	0	0	D_0__Bacteria;	D_1__Firmicutes;	D_2__Clostridia;	D_3__Clostridiales;	D_4__Lachnospiraceae;	D_5__Blautia;	D_6__uncultured
HQ806140.1.1442	181	228	0	0	0	0	42	14	0	0	29	51	1652	1409	0	4	0	0	0	0	0	0	0	0	0	3	0	0	5	0	7	7	41	61	0	0	1	0	17	152	0	0	D_0__Bacteria;	D_1__Bacteroidetes;	D_2__Bacteroidia;	D_3__Bacteroidales;	D_4__Bacteroidaceae;	D_5__Bacteroides;	D_6__uncultured
GQ156165.1.1356	0	0	0	0	0	0	0	7	0	0	3	0	0	0	0	0	0	0	0	0	0	0	0	0	0	0	0	3	0	0	0	0	0	0	0	0	0	0	1	0	0	0	D_0__Bacteria;	D_1__Firmicutes;	D_2__Bacilli;	D_3__Lactobacillales;	D_4__Streptococcaceae;	D_5__Streptococcus;	D_6__uncultured
FJ365414.1.1337	248	74	0	0	0	0	3	14	5	58	0	0	0	0	0	0	0	22	0	0	85	1	0	0	0	1	1	0	0	43	0	11	105	0	0	0	4	20	35	1	0	0	D_0__Bacteria;	D_1__Firmicutes;	D_2__Clostridia;	D_3__Clostridiales;	D_4__Ruminococcaceae;	D_5__Faecalibacterium;	D_6__uncultured
HQ814810.1.1447	0	50	0	0	0	0	0	0	32	0	0	571	0	0	0	0	3	0	9	0	0	0	0	0	0	0	0	0	0	0	0	0	2	160	0	0	14	0	0	737	0	0	D_0__Bacteria;	D_1__Firmicutes;	D_2__Clostridia;	D_3__Clostridiales;	D_4__Ruminococcaceae;	D_5__Ruminococcaceae	UCG-002;
DQ808694.1.1388	3	0	2	284	0	1	19	0	0	0	0	0	0	1	0	0	286	60	0	74	58	198	0	0	0	0	14	4	390	38	0	28	84	0	0	0	0	0	1	0	0	0	D_0__Bacteria;	D_1__Firmicutes;	D_2__Clostridia;	D_3__Clostridiales;	D_4__Lachnospiraceae;	D_5__Lachnospiraceae	NC2004
HM302805.1.1352	0	7	1	0	24	0	38	77	0	0	0	0	0	8	16	1	0	0	0	0	0	7	0	23	0	0	3	0	15	0	0	5	0	9	30	205	4	0	46	11	0	0	D_0__Bacteria;	D_1__Firmicutes;	D_2__Clostridia;	D_3__Clostridiales;	D_4__Lachnospiraceae;	D_5__Lachnoclostridium;	D_6__uncultured
DQ824279.1.1390	0	0	0	0	3	0	17	24	0	0	4	0	0	0	0	0	0	0	0	9	0	0	0	0	0	0	1	0	0	0	0	0	0	0	1	7	0	0	16	0	0	0	D_0__Bacteria;	D_1__Firmicutes;	D_2__Clostridia;	D_3__Clostridiales;	D_4__Lachnospiraceae;	D_5__Blautia;	D_6__uncultured
HQ786276.1.1445	0	0	0	0	0	0	0	0	0	0	0	10	0	0	0	0	0	0	1	0	0	0	0	0	0	0	0	0	0	0	0	0	0	0	0	0	0	0	0	14	0	0	D_0__Bacteria;	D_1__Firmicutes;	D_2__Clostridia;	D_3__Clostridiales;	D_4__Lachnospiraceae;	D_5__Eisenbergiella;	D_6__uncultured
DQ805792.1.1292	32	0	0	0	0	0	0	0	0	0	0	0	0	0	0	0	0	0	0	2	0	0	0	0	0	0	1	0	0	0	0	5	0	0	0	0	0	0	0	0	0	0	D_0__Bacteria;	D_1__Firmicutes;	D_2__Clostridia;	D_3__Clostridiales;	D_4__Lachnospiraceae;	D_5__Lachnoclostridium;	D_6__uncultured
DQ804627.1.1392	0	0	2	2	0	0	0	0	0	0	0	0	0	0	0	0	37	0	0	0	0	9	0	0	0	0	0	0	8	1	0	0	18	0	0	0	0	0	0	0	0	0	D_0__Bacteria;	D_1__Firmicutes;	D_2__Clostridia;	D_3__Clostridiales;	D_4__Lachnospiraceae;	D_5__Fusicatenibacter;	D_6__uncultured
GQ448681.1.1394	0	0	0	358	0	0	0	0	0	0	0	0	0	0	0	0	0	0	0	0	0	0	0	0	0	261	0	0	0	0	0	0	0	0	0	0	0	0	0	0	0	0	D_0__Bacteria;	D_1__Bacteroidetes;	D_2__Bacteroidia;	D_3__Bacteroidales;	D_4__Porphyromonadaceae;	D_5__Odoribacter;	D_6__uncultured
DQ799817.1.1390	0	0	0	0	0	1	0	0	0	0	0	0	0	0	0	1	0	0	2	0	0	0	0	0	0	0	0	0	0	0	4	0	0	0	0	0	0	0	0	0	0	0	D_0__Bacteria;	D_1__Firmicutes;	D_2__Clostridia;	D_3__Clostridiales;	D_4__Lachnospiraceae;	D_5__Blautia;	D_6__uncultured
HQ798427.1.1443	971	182	0	0	0	0	180	11	0	0	66	285	82	1747	25	41	0	0	0	0	0	0	0	0	3	13	0	0	7	0	0	42	226	37	0	0	0	0	0	30	0	0	D_0__Bacteria;	D_1__Bacteroidetes;	D_2__Bacteroidia;	D_3__Bacteroidales;	D_4__Bacteroidaceae;	D_5__Bacteroides;	D_6__uncultured
DQ808894.1.1284	0	0	0	3	0	0	2	0	76	0	0	0	0	0	0	0	0	0	0	0	0	5	0	0	0	0	1	0	4	0	0	4	0	0	0	0	0	0	0	0	0	0	D_0__Bacteria;	D_1__Firmicutes;	D_2__Clostridia;	D_3__Clostridiales;	D_4__Family	XIII;	D_5__[Eubacterium]
JX095336.1.1392	0	0	0	0	0	0	0	0	0	6	0	0	0	0	0	0	0	0	0	0	0	0	0	0	0	0	0	0	0	0	0	0	0	0	0	0	0	3	0	0	0	0	D_0__Bacteria;	D_1__Firmicutes;	D_2__Clostridia;	D_3__Clostridiales;	D_4__Christensenellaceae;	D_5__Christensenellaceae	R-7
FJ679245.1.1429	0	0	0	0	0	0	0	0	0	0	0	0	0	0	0	0	0	83	0	0	0	0	0	0	0	0	0	0	0	0	0	0	0	0	0	0	0	0	0	0	0	0	D_0__Bacteria;	D_1__Cyanobacteria;	D_2__Melainabacteria;	D_3__Gastranaerophilales;	D_4__uncultured	bacterium;	D_5__uncultured
KF842514.1.1388	0	0	0	0	0	0	5	0	0	0	0	0	0	0	0	0	0	0	0	12	0	0	0	0	0	0	1	0	0	0	0	0	1	0	0	0	0	0	0	0	0	0	D_0__Bacteria;	D_1__Firmicutes;	D_2__Clostridia;	D_3__Clostridiales;	D_4__Lachnospiraceae;	D_5__Lachnospiraceae	NK4A136
FJ369124.1.1360	0	0	0	0	0	0	0	0	0	0	80	601	0	0	0	0	0	0	0	1	0	0	0	0	0	0	0	0	0	0	0	0	0	0	0	0	0	0	0	0	0	0	D_0__Bacteria;	D_1__Firmicutes;	D_2__Clostridia;	D_3__Clostridiales;	D_4__Lachnospiraceae;	D_5__uncultured;	D_6__uncultured
HQ780983.1.1311	0	0	0	0	2	37	15	0	0	0	8	1	0	0	0	0	0	0	1	21	14	1	0	0	0	55	22	93	0	0	2	22	1	0	0	0	0	0	42	0	0	0	D_0__Bacteria;	D_1__Firmicutes;	D_2__Clostridia;	D_3__Clostridiales;	D_4__Lachnospiraceae;	D_5__Lachnospiraceae	NC2004
FJ368042.1.1357	61	0	37	0	0	6	0	2	1	1	39	0	0	0	0	15	0	98	16	2	96	1	0	0	0	6	0	7	1	204	19	0	140	11	0	5	0	0	18	0	0	0	D_0__Bacteria;	D_1__Firmicutes;	D_2__Clostridia;	D_3__Clostridiales;	D_4__Lachnospiraceae;	D_5__Pseudobutyrivibrio;	D_6__uncultured
DQ804363.1.1397	6	0	0	0	0	0	0	0	0	19	0	1	0	0	0	0	1	0	0	0	0	0	0	0	6	0	0	0	0	0	1	0	2	0	0	0	0	13	0	57	0	0	D_0__Bacteria;	D_1__Firmicutes;	D_2__Clostridia;	D_3__Clostridiales;	D_4__Lachnospiraceae;	D_5__Blautia;	D_6__uncultured
FJ684683.1.1391	0	1	0	0	0	0	0	70	1	3	65	0	0	0	0	0	0	0	0	0	1	0	0	0	0	0	0	0	0	0	0	0	0	4	0	1	0	0	14	0	0	0	D_0__Bacteria;	D_1__Firmicutes;	D_2__Clostridia;	D_3__Clostridiales;	D_4__Lachnospiraceae;	D_5__Pseudobutyrivibrio;	D_6__uncultured
HM836199.1.1344	0	0	12	0	0	0	0	0	0	0	0	0	0	29	0	0	0	0	0	0	0	0	0	0	0	0	0	0	0	0	0	0	0	0	0	0	0	0	0	0	0	0	D_0__Bacteria;	D_1__Firmicutes;	D_2__Clostridia;	D_3__Clostridiales;	D_4__Ruminococcaceae;	D_5__Ruminococcaceae	UCG-014;
DQ798076.1.1371	16	43	0	0	0	0	0	0	4	0	0	32	0	0	0	0	11	33	0	0	14	1	0	0	8	0	0	0	9	44	0	1	92	0	0	0	0	0	0	4	0	0	D_0__Bacteria;	D_1__Firmicutes;	D_2__Clostridia;	D_3__Clostridiales;	D_4__Ruminococcaceae;	D_5__Faecalibacterium;	D_6__uncultured
EU845457.1.1523	0	0	0	0	0	0	0	0	0	0	0	0	0	0	0	0	0	0	0	59	0	0	0	7	0	0	0	0	0	0	0	0	0	0	0	0	0	0	0	0	0	0	D_0__Bacteria;	D_1__Firmicutes;	D_2__Bacilli;	D_3__Lactobacillales;	D_4__Enterococcaceae;	D_5__Enterococcus;	Ambiguous_taxa
GQ001490.1.1352	8	0	0	0	0	0	26	0	0	4	0	123	47	0	69	3	0	115	0	2	0	0	0	0	0	0	0	0	0	23	0	0	1	0	23	0	0	4	0	26	0	0	D_0__Bacteria;	D_1__Firmicutes;	D_2__Clostridia;	D_3__Clostridiales;	D_4__Lachnospiraceae;	D_5__Lachnoclostridium;	D_6__uncultured
DQ794224.1.1389	0	0	0	4	0	0	0	0	0	0	0	0	0	0	0	0	14	0	0	0	0	5	0	0	0	0	0	0	21	1	0	0	1	0	0	0	0	0	0	0	0	0	D_0__Bacteria;	D_1__Firmicutes;	D_2__Clostridia;	D_3__Clostridiales;	D_4__Ruminococcaceae;	D_5__Subdoligranulum;	D_6__uncultured
DQ823805.1.1390	1	0	14	0	0	0	0	0	0	0	1	4	0	0	16	154	0	0	0	0	0	0	9	26	0	0	0	0	0	0	0	0	0	0	0	175	0	0	0	0	0	0	D_0__Bacteria;	D_1__Firmicutes;	D_2__Clostridia;	D_3__Clostridiales;	D_4__Lachnospiraceae;	D_5__Blautia;	D_6__uncultured
DQ803684.1.1380	1	268	4	3	0	5	0	1	40	16	0	0	0	0	0	0	70	189	3	2	85	63	0	0	0	66	0	57	110	92	0	1	202	10	0	0	29	0	0	0	0	0	D_0__Bacteria;	D_1__Firmicutes;	D_2__Clostridia;	D_3__Clostridiales;	D_4__Ruminococcaceae;	D_5__Faecalibacterium;	D_6__uncultured
FJ679557.1.1398	6	0	0	5	0	0	0	0	0	0	0	0	0	0	0	0	31	26	0	0	10	30	0	0	0	3	0	2	1	2	0	0	13	0	0	0	0	0	0	0	0	0	D_0__Bacteria;	D_1__Firmicutes;	D_2__Clostridia;	D_3__Clostridiales;	D_4__Lachnospiraceae;	D_5__uncultured;	D_6__uncultured
FJ506674.1.1375	0	0	0	0	0	0	0	0	0	0	0	0	0	0	0	0	0	0	0	0	0	0	0	0	0	12	0	26	0	0	0	0	0	0	0	0	0	0	0	0	0	0	D_0__Bacteria;	D_1__Firmicutes;	D_2__Clostridia;	D_3__Clostridiales;	D_4__Lachnospiraceae;	D_5__Lachnospiraceae	UCG-004;
FJ506258.1.1375	0	0	0	0	1	0	19	1	0	2	17	16	14	0	15	0	0	1	0	2	0	0	0	0	0	0	0	0	0	0	0	0	0	0	11	49	0	0	3	3	0	0	D_0__Bacteria;	D_1__Firmicutes;	D_2__Clostridia;	D_3__Clostridiales;	D_4__Lachnospiraceae;	D_5__Lachnoclostridium;	D_6__uncultured
AB064919.1.1492	0	0	0	0	0	0	0	0	0	0	0	0	0	0	0	0	2290	937	1	0	0	0	0	0	0	0	0	0	0	0	0	0	0	0	0	0	0	0	0	0	0	0	D_0__Bacteria;	D_1__Bacteroidetes;	D_2__Bacteroidia;	D_3__Bacteroidales;	D_4__Bacteroidaceae;	D_5__Bacteroides;	D_6__Bacteroides
DQ799456.1.1389	0	0	4	1	0	0	0	0	0	0	0	0	0	0	0	0	0	0	0	0	4	0	0	0	0	0	0	0	5	0	0	0	5	0	0	0	0	0	0	0	0	0	D_0__Bacteria;	D_1__Firmicutes;	D_2__Clostridia;	D_3__Clostridiales;	D_4__Lachnospiraceae;	D_5__Blautia;	D_6__uncultured
DQ455840.1.1446	0	0	0	0	0	0	0	0	0	0	0	0	0	0	0	0	270	0	0	0	0	0	0	0	0	67	0	0	470	0	0	0	0	0	0	0	0	0	0	0	1	0	D_0__Bacteria;	D_1__Firmicutes;	D_2__Clostridia;	D_3__Clostridiales;	D_4__Ruminococcaceae;	D_5__Ruminococcaceae	UCG-014;
FJ512996.1.1376	0	7	0	0	6	0	1	0	22	2	0	40	0	0	0	0	0	0	0	11	0	0	0	0	1	0	10	0	0	0	0	0	0	24	1	0	7	2	0	0	0	0	D_0__Bacteria;	D_1__Firmicutes;	D_2__Clostridia;	D_3__Clostridiales;	D_4__Lachnospiraceae;	D_5__Dorea;	D_6__uncultured
JF231479.1.1382	0	0	0	0	0	6	0	0	0	0	0	0	0	0	0	0	0	0	0	0	0	0	0	0	0	0	0	0	0	0	0	0	0	0	0	0	0	0	0	0	0	0	D_0__Bacteria;	D_1__Firmicutes;	D_2__Bacilli;	D_3__Lactobacillales;	D_4__Lactobacillaceae;	D_5__Lactobacillus;	D_6__uncultured
DQ796747.1.1392	1	6	0	0	0	0	0	0	0	1	0	645	0	0	0	0	1	2	1	6	0	0	0	0	3	0	1	0	0	2	0	3	0	27	0	0	8	0	0	0	0	0	D_0__Bacteria;	D_1__Firmicutes;	D_2__Clostridia;	D_3__Clostridiales;	D_4__Lachnospiraceae;	D_5__Lachnoclostridium;	D_6__uncultured
DQ807679.1.1391	0	0	0	1	0	0	0	0	0	0	35	170	0	0	0	0	1	1	1	1	0	1	0	0	12	0	1	0	0	1	0	0	0	0	0	0	0	0	0	53	0	0	D_0__Bacteria;	D_1__Firmicutes;	D_2__Clostridia;	D_3__Clostridiales;	D_4__Lachnospiraceae;	D_5__Dorea;	D_6__uncultured
DQ795412.1.1390	2	0	0	0	0	5	0	35	0	0	8	3	9	2	40	122	0	0	1	0	0	0	47	23	0	0	0	0	0	4	0	0	0	0	1	342	0	0	0	0	0	0	D_0__Bacteria;	D_1__Firmicutes;	D_2__Clostridia;	D_3__Clostridiales;	D_4__Lachnospiraceae;	D_5__Blautia;	D_6__uncultured
EU467455.1.1367	0	0	30	0	0	0	2	0	22	28	0	0	0	0	0	0	0	0	0	0	44	0	0	0	0	0	26	0	0	0	0	41	0	0	0	0	0	2	0	0	0	0	D_0__Bacteria;	D_1__Firmicutes;	D_2__Clostridia;	D_3__Clostridiales;	D_4__Ruminococcaceae;	D_5__Ruminococcaceae	UCG-002;
DQ807700.1.1387	2	0	0	125	0	0	0	0	0	3	0	0	0	0	0	0	61	0	0	0	0	18	0	0	0	0	0	0	15	0	0	0	0	0	0	0	0	0	0	0	0	0	D_0__Bacteria;	D_1__Firmicutes;	D_2__Clostridia;	D_3__Clostridiales;	D_4__Lachnospiraceae;	D_5__Lachnospiraceae	UCG-008;
FJ503749.1.1320	390	0	17	84	0	0	1	12	1	127	819	313	0	0	0	0	124	112	0	0	181	166	252	545	26	0	1	4	98	166	0	0	541	1	0	10	0	114	2	1	0	0	D_0__Bacteria;	D_1__Bacteroidetes;	D_2__Bacteroidia;	D_3__Bacteroidales;	D_4__Porphyromonadaceae;	D_5__Parabacteroides;	D_6__uncultured
FJ363748.1.1361	0	0	0	0	5	5	2	21	0	0	0	0	0	0	0	59	0	0	8	0	0	0	0	0	0	0	0	0	0	0	0	0	0	0	0	2	0	0	0	0	0	0	D_0__Bacteria;	D_1__Firmicutes;	D_2__Clostridia;	D_3__Clostridiales;	D_4__Lachnospiraceae;	D_5__uncultured;	D_6__uncultured
DQ801516.1.1392	2	0	0	0	0	0	0	0	0	0	0	0	0	0	0	0	13	0	0	0	25	19	0	0	0	0	0	0	0	0	0	0	3	0	0	0	1	0	0	1	0	0	D_0__Bacteria;	D_1__Firmicutes;	D_2__Clostridia;	D_3__Clostridiales;	D_4__Lachnospiraceae;	D_5__Roseburia;	D_6__uncultured
FJ674236.1.1369	0	0	6	1	0	1	0	0	0	25	0	0	0	0	0	0	1	75	0	2	45	3	0	0	0	4	1	0	3	43	0	0	72	0	0	0	0	16	0	2	0	0	D_0__Bacteria;	D_1__Firmicutes;	D_2__Clostridia;	D_3__Clostridiales;	D_4__Ruminococcaceae;	D_5__Faecalibacterium;	D_6__uncultured
DQ804788.1.1383	1	0	0	0	0	44	0	0	1	0	0	23	0	0	0	0	1	0	80	0	0	0	0	0	27	52	0	77	0	0	10	0	3	0	0	0	0	0	0	3	0	0	D_0__Bacteria;	D_1__Firmicutes;	D_2__Clostridia;	D_3__Clostridiales;	D_4__Lachnospiraceae;	D_5__Pseudobutyrivibrio;	D_6__uncultured
FJ370555.1.1363	0	0	0	0	0	0	0	0	0	0	0	59	0	0	0	0	0	0	0	0	0	0	0	0	0	0	0	0	0	0	0	0	0	0	0	0	0	0	0	0	0	0	D_0__Bacteria;	D_1__Firmicutes;	D_2__Clostridia;	D_3__Clostridiales;	D_4__Lachnospiraceae;	D_5__[Ruminococcus]	gauvreauii
DQ809267.1.1395	0	0	0	0	0	0	0	0	0	6	0	0	0	0	0	0	0	0	0	0	0	0	0	0	0	0	213	115	0	0	0	0	0	0	0	0	0	0	0	0	0	0	D_0__Bacteria;	D_1__Bacteroidetes;	D_2__Bacteroidia;	D_3__Bacteroidales;	D_4__Porphyromonadaceae;	D_5__Butyricimonas;	D_6__uncultured
FJ365902.1.1381	0	0	12	0	0	0	0	0	0	1	0	0	0	0	0	0	4	6	7	0	8	4	0	0	0	1	0	5	1	1	4	0	6	0	0	1	0	0	0	0	0	0	D_0__Bacteria;	D_1__Firmicutes;	D_2__Clostridia;	D_3__Clostridiales;	D_4__Lachnospiraceae;	D_5__uncultured;	D_6__uncultured
FJ679763.1.1398	0	0	0	11	0	0	0	0	0	0	0	2	0	1	3	0	9	0	0	0	0	22	0	0	0	0	0	0	24	0	0	0	0	0	0	0	0	0	0	1	0	0	D_0__Bacteria;	D_1__Firmicutes;	D_2__Clostridia;	D_3__Clostridiales;	D_4__Lachnospiraceae;	D_5__Blautia;	D_6__uncultured
GQ491581.1.1357	0	0	0	0	0	0	0	0	0	0	0	63	0	0	0	0	0	0	0	0	0	0	0	0	0	0	0	0	0	0	0	0	0	0	0	0	0	0	0	0	0	0	D_0__Bacteria;	D_1__Firmicutes;	D_2__Clostridia;	D_3__Clostridiales;	D_4__Lachnospiraceae;	D_5__Blautia;	D_6__uncultured
HQ783951.1.1444	0	0	0	10	0	0	0	0	0	0	0	0	0	0	0	0	0	0	0	0	0	0	0	0	0	0	0	0	0	0	0	0	0	0	0	0	0	0	0	0	0	0	D_0__Bacteria;	D_1__Firmicutes;	D_2__Bacilli;	D_3__Lactobacillales;	D_4__Streptococcaceae;	D_5__Streptococcus;	D_6__uncultured
EU778273.1.1341	0	0	0	0	0	3	0	883	1	1	0	0	0	0	0	0	0	0	1	0	0	0	0	0	0	1	0	0	0	0	0	0	0	0	0	0	1	0	1	0	0	0	D_0__Bacteria;	D_1__Firmicutes;	D_2__Clostridia;	D_3__Clostridiales;	D_4__Ruminococcaceae;	D_5__Ruminococcus	2;
DQ806779.1.1378	27	0	4	0	0	0	0	0	0	0	0	0	0	0	0	0	0	9	0	0	18	0	0	0	0	0	0	0	0	62	0	0	49	0	0	0	0	0	0	0	0	0	D_0__Bacteria;	D_1__Firmicutes;	D_2__Clostridia;	D_3__Clostridiales;	D_4__Ruminococcaceae;	D_5__Subdoligranulum;	D_6__uncultured
DQ805905.1.1392	0	0	0	0	0	0	0	0	0	0	0	0	0	0	0	0	0	0	0	0	0	0	0	0	0	0	405	0	0	0	0	0	0	0	0	0	0	0	0	0	0	0	D_0__Bacteria;	D_1__Firmicutes;	D_2__Clostridia;	D_3__Clostridiales;	D_4__Lachnospiraceae;	D_5__Roseburia;	D_6__uncultured
HQ777466.1.1456	0	0	0	5	0	8	0	0	0	1	0	0	0	0	0	0	0	3	1	0	4	1	0	0	0	220	0	28	0	0	8	0	1	1	0	0	0	1	0	0	0	0	D_0__Bacteria;	D_1__Firmicutes;	D_2__Clostridia;	D_3__Clostridiales;	D_4__Lachnospiraceae;	D_5__Roseburia;	D_6__uncultured
HQ820831.1.1438	3	2	5	11	0	0	0	0	6	0	0	0	0	0	0	0	16	23	0	0	3	5	0	7	0	0	0	0	10	24	0	0	7	6	0	0	4	0	0	0	0	0	D_0__Bacteria;	D_1__Firmicutes;	D_2__Clostridia;	D_3__Clostridiales;	D_4__Lachnospiraceae;	D_5__Dorea;	Ambiguous_taxa
HQ791911.1.1411	0	0	78	0	0	0	0	0	0	0	0	0	0	0	0	0	0	0	0	0	0	0	0	0	0	0	0	0	0	0	0	0	0	0	0	0	0	0	0	0	0	0	D_0__Bacteria;	D_1__Synergistetes;	D_2__Synergistia;	D_3__Synergistales;	D_4__Synergistaceae;	D_5__Cloacibacillus;	D_6__uncultured
LN558644.1.1476	0	0	8	0	0	0	0	0	0	0	0	0	0	0	0	0	0	0	1	0	0	0	2	0	0	0	0	0	0	0	0	0	1	0	0	0	0	0	0	0	0	0	D_0__Bacteria;	D_1__Proteobacteria;	D_2__Gammaproteobacteria;	D_3__Enterobacteriales;	D_4__Enterobacteriaceae;	D_5__Escherichia-Shigella;	D_6__Escherichia
DQ801166.1.1355	0	0	2	32	0	0	0	0	0	0	19	0	0	0	0	0	30	0	40	0	0	97	0	0	0	1	0	10	44	2	79	0	0	0	0	357	0	0	0	0	0	0	D_0__Bacteria;	D_1__Actinobacteria;	D_2__Coriobacteriia;	D_3__Coriobacteriales;	D_4__Coriobacteriaceae;	D_5__Collinsella;	D_6__uncultured
EU468742.1.1335	0	0	0	0	0	0	0	0	0	0	0	0	0	0	0	0	0	0	0	0	0	19	0	0	23	14	0	0	0	0	0	0	0	0	0	0	0	0	0	0	0	0	D_0__Bacteria;	D_1__Firmicutes;	D_2__Clostridia;	D_3__Clostridiales;	D_4__Ruminococcaceae;	D_5__Ruminococcaceae	UCG-014;
DQ794973.1.1390	1	0	0	0	0	0	0	12	0	0	0	9	0	1	65	1	0	0	0	0	0	1	0	9	0	0	0	0	8	0	0	0	0	0	0	47	0	0	12	54	0	0	D_0__Bacteria;	D_1__Firmicutes;	D_2__Clostridia;	D_3__Clostridiales;	D_4__Lachnospiraceae;	D_5__Pseudobutyrivibrio;	D_6__uncultured
JF162368.1.1339	0	0	0	5	0	0	0	331	11	598	0	0	0	0	0	0	0	0	4	0	0	1	0	0	0	0	0	0	2	5	0	0	0	0	0	0	0	11	186	0	0	0	D_0__Bacteria;	D_1__Firmicutes;	D_2__Clostridia;	D_3__Clostridiales;	D_4__Ruminococcaceae;	D_5__Ruminococcus	1;
EU775911.1.1293	0	0	0	0	0	0	0	0	0	0	0	0	0	0	0	0	0	0	0	0	0	0	0	39	0	0	0	0	0	0	0	0	0	0	0	0	0	0	0	0	0	0	D_0__Bacteria;	D_1__Firmicutes;	D_2__Clostridia;	D_3__Clostridiales;	D_4__Lachnospiraceae;	D_5__Marvinbryantia;	D_6__uncultured
HQ780477.1.1452	67	0	4	2	0	2	0	0	0	0	0	0	0	0	7	9	0	3	8	1	13	0	1	0	0	4	0	30	0	2	0	0	0	0	0	0	0	30	0	0	0	0	D_0__Bacteria;	D_1__Bacteroidetes;	D_2__Bacteroidia;	D_3__Bacteroidales;	D_4__Bacteroidaceae;	D_5__Bacteroides;	D_6__uncultured
FJ679119.1.1388	6	0	0	0	0	0	0	0	0	0	0	0	0	0	0	0	0	2	0	0	0	0	0	0	0	0	0	0	0	0	0	0	0	0	0	0	0	0	0	0	0	0	D_0__Bacteria;	D_1__Firmicutes;	D_2__Clostridia;	D_3__Clostridiales;	D_4__Lachnospiraceae;	D_5__Lachnoclostridium;	D_6__uncultured
DQ793589.1.1288	9	0	91	6	20	0	29	44	0	0	0	0	0	0	0	0	0	7	4	20	0	0	0	0	0	0	0	18	23	17	0	0	0	0	0	0	0	1	93	33	0	0	D_0__Bacteria;	D_1__Firmicutes;	D_2__Clostridia;	D_3__Clostridiales;	D_4__Lachnospiraceae;	D_5__[Ruminococcus]	gauvreauii
KF842803.1.1385	0	0	23	0	0	0	1	0	53	0	0	0	0	0	0	0	0	0	0	0	41	0	0	0	0	48	27	66	0	0	5	69	0	0	0	0	0	0	0	0	0	0	D_0__Bacteria;	D_1__Firmicutes;	D_2__Clostridia;	D_3__Clostridiales;	D_4__Ruminococcaceae;	D_5__Ruminococcaceae	UCG-002;
JQ456055.1.1397	0	0	0	0	0	0	0	0	0	0	0	0	0	0	0	0	0	0	0	0	0	0	0	0	0	3	0	5	0	0	0	0	0	0	0	0	0	0	0	0	0	0	D_0__Bacteria;	D_1__Proteobacteria;	D_2__Gammaproteobacteria;	D_3__Pasteurellales;	D_4__Pasteurellaceae;	D_5__Haemophilus;	D_6__uncultured
GQ132700.1.1374	0	0	0	0	0	0	0	0	0	0	0	0	0	0	0	0	0	0	0	0	0	0	0	0	0	3	0	0	0	0	137	0	0	0	0	0	0	0	0	0	0	0	D_0__Bacteria;	D_1__Firmicutes;	D_2__Clostridia;	D_3__Clostridiales;	D_4__Clostridiaceae	1;	D_5__Clostridium
DQ798599.1.1405	0	0	31	331	0	0	0	0	0	0	0	0	0	0	0	0	0	0	0	0	0	0	0	0	36	186	37	3	0	0	0	0	304	688	0	0	5	0	1	0	0	0	D_0__Bacteria;	D_1__Firmicutes;	D_2__Negativicutes;	D_3__Selenomonadales;	D_4__Acidaminococcaceae;	D_5__Phascolarctobacterium;	D_6__uncultured
DQ794625.1.1367	0	0	0	0	0	0	0	0	0	24	0	0	0	0	0	0	0	0	0	0	0	0	0	0	23	93	0	0	0	0	0	0	112	0	0	0	0	0	0	0	0	0	D_0__Bacteria;	D_1__Verrucomicrobia;	D_2__Verrucomicrobiae;	D_3__Verrucomicrobiales;	D_4__Verrucomicrobiaceae;	D_5__Akkermansia;	D_6__uncultured
EU505366.1.1398	0	0	0	0	19	388	242	1	0	0	1	0	0	0	0	128	0	2	61	152	0	0	3	3	0	0	0	110	3	1	0	0	0	0	0	0	0	0	0	0	0	0	D_0__Bacteria;	D_1__Bacteroidetes;	D_2__Bacteroidia;	D_3__Bacteroidales;	D_4__Porphyromonadaceae;	D_5__Parabacteroides;	D_6__uncultured
EU768637.1.1351	0	0	0	0	0	0	0	0	0	0	0	0	0	0	0	0	0	12	0	0	3	0	0	0	0	0	0	0	0	9	0	0	0	0	0	0	0	7	0	0	0	0	D_0__Bacteria;	D_1__Firmicutes;	D_2__Clostridia;	D_3__Clostridiales;	D_4__Lachnospiraceae;	D_5__Lachnospiraceae	UCG-004;
DQ794622.1.1392	0	0	0	8	0	0	0	0	0	11	0	0	0	0	0	0	5	11	0	0	3	0	0	0	0	3	0	6	0	0	0	0	0	0	0	0	0	1	0	0	0	0	D_0__Bacteria;	D_1__Firmicutes;	D_2__Clostridia;	D_3__Clostridiales;	D_4__Lachnospiraceae;	D_5__uncultured;	D_6__uncultured
HQ764875.1.1445	0	0	0	0	0	4	0	40	0	0	1	4	0	0	37	7	0	0	0	0	0	0	0	0	0	0	0	3	0	0	0	0	0	0	0	107	0	0	25	46	0	0	D_0__Bacteria;	D_1__Firmicutes;	D_2__Clostridia;	D_3__Clostridiales;	D_4__Lachnospiraceae;	D_5__Lachnoclostridium;	D_6__uncultured
JF920365.1.1333	0	0	0	0	0	0	0	0	0	14	0	0	0	0	0	0	0	0	0	0	0	0	0	0	0	0	0	0	0	0	0	0	0	0	0	0	0	100	0	0	0	0	D_0__Bacteria;	D_1__Firmicutes;	D_2__Clostridia;	D_3__Clostridiales;	D_4__Clostridiaceae	1;	D_5__Clostridium
GU815104.1.1471	0	0	0	0	0	0	0	0	0	0	0	0	0	0	0	0	0	0	0	0	0	0	0	0	0	0	0	0	0	0	0	0	0	0	0	30	0	0	0	0	0	0	D_0__Bacteria;	D_1__Proteobacteria;	D_2__Gammaproteobacteria;	D_3__Enterobacteriales;	D_4__Enterobacteriaceae;	Ambiguous_taxa;	Ambiguous_taxa
DQ795181.1.1409	0	0	0	0	3	4	11	68	0	0	1	10	6	22	9	14	0	0	49	3	0	0	0	21	0	0	1	0	2	0	0	0	0	0	0	33	0	0	3	1	0	0	D_0__Bacteria;	D_1__Firmicutes;	D_2__Erysipelotrichia;	D_3__Erysipelotrichales;	D_4__Erysipelotrichaceae;	D_5__Faecalitalea;	D_6__uncultured
DQ795909.1.1404	0	0	0	0	0	0	0	0	0	0	0	0	0	0	0	0	0	0	0	0	0	0	0	0	0	0	1	0	0	0	0	5	0	0	0	0	0	0	0	0	0	0	D_0__Bacteria;	D_1__Firmicutes;	D_2__Clostridia;	D_3__Clostridiales;	D_4__Ruminococcaceae;	D_5__Ruminococcaceae	NK4A214
EU778351.1.1339	0	0	0	0	0	0	0	0	0	0	0	0	0	0	0	0	0	0	0	0	0	0	0	0	0	0	0	0	0	0	0	0	0	0	0	0	0	0	0	12	0	0	D_0__Bacteria;	D_1__Firmicutes;	D_2__Clostridia;	D_3__Clostridiales;	D_4__Lachnospiraceae;	D_5__Lachnospiraceae	ND3007
DQ808391.1.1394	2	0	0	0	1	0	28	7	0	0	8	0	0	0	0	0	0	0	0	14	0	0	0	0	0	0	80	0	0	0	0	2	0	4	0	0	0	0	1	0	0	0	D_0__Bacteria;	D_1__Firmicutes;	D_2__Clostridia;	D_3__Clostridiales;	D_4__Lachnospiraceae;	D_5__Pseudobutyrivibrio;	D_6__uncultured
DQ809070.1.1376	0	0	0	0	0	0	0	0	72	96	0	0	0	0	0	0	0	0	0	0	48	39	0	0	31	231	1	68	0	0	734	298	0	0	0	0	1	0	0	0	0	0	D_0__Bacteria;	D_1__Firmicutes;	D_2__Clostridia;	D_3__Clostridiales;	D_4__Christensenellaceae;	D_5__Christensenellaceae	R-7
FJ507729.1.1372	0	0	0	0	0	0	0	0	0	0	0	0	0	0	0	0	0	3	2	0	13	0	0	0	0	5	0	0	0	0	0	0	2	0	0	0	0	0	0	0	0	0	D_0__Bacteria;	D_1__Firmicutes;	D_2__Clostridia;	D_3__Clostridiales;	D_4__Lachnospiraceae;	D_5__Coprococcus	1;
JF958137.1.1407	0	0	0	0	0	0	0	0	0	0	0	0	0	0	0	0	0	0	0	0	0	0	138	0	0	0	0	0	0	0	0	0	0	0	0	0	0	0	0	0	0	0	D_0__Bacteria;	D_1__Proteobacteria;	D_2__Gammaproteobacteria;	D_3__Enterobacteriales;	D_4__Enterobacteriaceae;	Ambiguous_taxa;	Ambiguous_taxa
EU776915.1.1286	0	0	0	0	0	0	0	0	0	0	0	0	0	0	0	9	0	0	0	0	0	0	0	0	0	0	0	0	0	0	0	0	0	0	0	0	0	0	0	0	0	0	D_0__Bacteria;	D_1__Firmicutes;	D_2__Clostridia;	D_3__Clostridiales;	D_4__Peptostreptococcaceae;	D_5__Intestinibacter;	D_6__uncultured
EU777890.1.1390	0	0	0	0	0	0	0	0	0	0	0	0	0	0	0	0	0	0	0	0	0	0	13	0	0	1	0	0	0	0	0	0	0	0	0	0	0	11	0	0	0	0	D_0__Bacteria;	D_1__Firmicutes;	D_2__Clostridia;	D_3__Clostridiales;	D_4__Lachnospiraceae;	D_5__Lachnospiraceae	NK4A136
EU772613.1.1305	0	0	206	0	0	0	0	0	0	0	0	0	0	0	0	1	0	0	1	0	0	0	0	2	0	0	0	0	0	2	0	0	0	0	0	0	0	0	0	0	0	0	D_0__Bacteria;	D_1__Proteobacteria;	D_2__Gammaproteobacteria;	D_3__Enterobacteriales;	D_4__Enterobacteriaceae;	D_5__Enterobacter;	D_6__uncultured
EU774288.1.1375	0	0	1	0	0	0	0	0	0	0	0	0	0	0	0	0	0	0	0	0	9	12	0	0	0	0	0	0	0	0	0	0	0	0	0	0	0	0	0	0	0	0	D_0__Bacteria;	D_1__Firmicutes;	D_2__Clostridia;	D_3__Clostridiales;	D_4__Lachnospiraceae;	D_5__Marvinbryantia;	D_6__uncultured
HQ807460.1.1441	0	0	0	0	0	2	0	0	0	0	0	0	0	0	0	7	0	0	2	0	0	0	0	0	0	0	0	0	0	0	0	0	0	0	0	0	0	0	0	0	0	0	D_0__Bacteria;	D_1__Firmicutes;	D_2__Clostridia;	D_3__Clostridiales;	D_4__Lachnospiraceae;	D_5__Hungatella;	D_6__uncultured
EU474877.1.1400	0	0	0	0	0	0	0	0	1	0	0	0	0	0	0	0	1072	946	0	0	0	0	0	0	0	0	0	0	0	0	0	1	0	0	0	0	0	0	0	0	0	0	D_0__Bacteria;	D_1__Bacteroidetes;	D_2__Bacteroidia;	D_3__Bacteroidales;	D_4__Prevotellaceae;	D_5__Prevotellaceae	UCG-003;
AY984491.1.1352	11	68	0	1	1	4	0	0	12	4	0	0	0	0	0	0	1	16	0	4	10	1	0	0	0	7	8	0	0	5	0	12	0	0	0	0	8	5	0	0	0	0	D_0__Bacteria;	D_1__Firmicutes;	D_2__Clostridia;	D_3__Clostridiales;	D_4__Lachnospiraceae;	D_5__Lachnospiraceae	UCG-004;
EU462914.1.1389	0	0	0	0	0	0	11	0	0	0	0	0	0	0	0	0	0	0	0	7	1	0	0	0	0	0	16	0	0	0	0	1	0	0	0	0	0	0	0	0	0	0	D_0__Bacteria;	D_1__Firmicutes;	D_2__Clostridia;	D_3__Clostridiales;	D_4__Lachnospiraceae;	D_5__Lachnospiraceae	NK4A136
DQ802755.1.1392	0	0	0	0	0	0	1	136	0	0	0	0	0	0	0	0	0	0	0	1	0	1	0	0	0	0	0	0	5	0	0	0	0	0	0	0	0	0	75	0	0	0	D_0__Bacteria;	D_1__Firmicutes;	D_2__Clostridia;	D_3__Clostridiales;	D_4__Lachnospiraceae;	D_5__[Ruminococcus]	gauvreauii
DQ798700.1.1393	0	0	0	0	0	0	13	0	0	0	0	22	0	0	0	0	0	0	0	0	0	0	0	0	0	0	0	0	0	0	0	0	0	0	0	0	0	0	0	0	0	0	D_0__Bacteria;	D_1__Firmicutes;	D_2__Clostridia;	D_3__Clostridiales;	D_4__Lachnospiraceae;	D_5__Tyzzerella	4;
DQ799741.1.1391	0	0	0	0	0	0	0	2	2	6	39	2	87	0	15	45	0	0	0	0	0	0	0	0	0	0	0	0	0	0	0	0	0	5	0	139	0	1	3	0	0	0	D_0__Bacteria;	D_1__Firmicutes;	D_2__Clostridia;	D_3__Clostridiales;	D_4__Lachnospiraceae;	D_5__Lachnoclostridium;	D_6__uncultured
HQ769976.1.1443	0	0	0	195	0	0	0	0	0	0	0	0	0	0	0	0	0	0	0	103	0	0	0	0	0	0	0	0	0	0	0	0	0	0	0	0	0	0	0	0	0	0	D_0__Bacteria;	D_1__Bacteroidetes;	D_2__Bacteroidia;	D_3__Bacteroidales;	D_4__Bacteroidaceae;	D_5__Bacteroides;	D_6__uncultured
JQ469648.1.1413	0	0	16	0	0	0	0	0	0	0	0	0	0	0	0	0	0	0	0	0	0	0	0	0	0	0	0	0	0	0	0	0	0	0	0	0	0	0	0	0	0	0	D_0__Bacteria;	D_1__Firmicutes;	D_2__Bacilli;	D_3__Lactobacillales;	D_4__Streptococcaceae;	D_5__Streptococcus;	D_6__uncultured
GQ175449.1.1442	0	0	0	0	0	0	0	38	0	0	0	0	0	0	0	0	0	0	0	0	0	0	0	0	0	0	0	0	0	0	0	0	0	0	0	0	0	0	0	0	0	0	D_0__Bacteria;	D_1__Firmicutes;	D_2__Clostridia;	D_3__Clostridiales;	D_4__Christensenellaceae;	D_5__Christensenellaceae	R-7
HQ807545.1.1449	38	104	0	0	14	1	42	0	120	11	0	17	0	0	38	8	0	0	0	0	0	0	1	0	0	0	0	0	0	2	1	41	0	0	0	0	188	18	0	36	0	0	D_0__Bacteria;	D_1__Firmicutes;	D_2__Negativicutes;	D_3__Selenomonadales;	D_4__Veillonellaceae;	D_5__Veillonella;	D_6__uncultured
DQ798261.1.1392	121	40	0	0	0	0	0	0	0	0	0	0	0	0	0	0	0	0	0	0	0	0	0	0	0	0	0	0	0	0	0	0	0	0	0	0	0	0	0	0	0	0	D_0__Bacteria;	D_1__Firmicutes;	D_2__Clostridia;	D_3__Clostridiales;	D_4__Lachnospiraceae;	D_5__Roseburia;	D_6__uncultured
FJ684497.1.1373	0	0	0	0	0	0	0	0	0	0	0	0	0	0	0	0	0	0	0	0	0	0	0	54	0	0	0	0	0	0	0	0	0	0	0	0	0	0	0	0	0	0	D_0__Bacteria;	D_1__Firmicutes;	D_2__Clostridia;	D_3__Clostridiales;	D_4__Lachnospiraceae;	D_5__Anaerostipes;	D_6__uncultured
JC049186.13.1273	3	0	38	0	0	0	0	0	0	0	0	0	0	0	0	0	0	0	0	0	0	0	0	0	0	0	0	0	0	0	0	0	0	0	0	0	0	0	0	0	0	0	D_0__Bacteria;	D_1__Actinobacteria;	D_2__Actinobacteria;	D_3__Bifidobacteriales;	D_4__Bifidobacteriaceae;	D_5__Bifidobacterium;	D_6__Bifidobacterium
DQ807008.1.1393	0	0	0	0	0	11	0	110	0	1	10	259	14	2	233	63	0	0	1	0	0	0	64	3	0	0	0	0	0	0	0	0	0	0	1	286	0	0	0	0	0	0	D_0__Bacteria;	D_1__Firmicutes;	D_2__Clostridia;	D_3__Clostridiales;	D_4__Lachnospiraceae;	D_5__Lachnospiraceae	UCG-008;
EU774342.1.1390	0	0	0	0	0	0	0	0	0	0	0	0	0	0	0	0	0	0	0	0	0	13	0	0	0	0	0	0	0	0	0	0	0	0	0	0	0	0	0	0	0	0	D_0__Bacteria;	D_1__Firmicutes;	D_2__Clostridia;	D_3__Clostridiales;	D_4__Lachnospiraceae;	D_5__Marvinbryantia;	D_6__uncultured
EU776875.1.1293	0	0	0	1	0	0	1	0	19	0	0	0	0	0	0	0	0	0	1	0	8	11	0	0	5	3	1	12	18	2	0	0	13	21	0	0	0	0	0	102	0	0	D_0__Bacteria;	D_1__Firmicutes;	D_2__Clostridia;	D_3__Clostridiales;	D_4__Lachnospiraceae;	D_5__uncultured;	D_6__uncultured
DQ805681.1.1400	8	37	1	0	109	3	1	0	43	49	0	0	0	0	153	68	2	0	73	55	1	21	630	4	6	11	40	0	12	3	1	53	0	0	3090	0	28	144	4	0	0	1	D_0__Bacteria;	D_1__Bacteroidetes;	D_2__Bacteroidia;	D_3__Bacteroidales;	D_4__Bacteroidaceae;	D_5__Bacteroides;	D_6__uncultured
EU779071.1.1414	0	0	0	0	0	0	0	0	0	0	0	0	0	0	0	0	0	49	0	0	0	0	0	0	0	0	0	0	0	95	0	0	0	0	0	0	0	0	0	0	0	0	D_0__Bacteria;	D_1__Firmicutes;	D_2__Negativicutes;	D_3__Selenomonadales;	D_4__Veillonellaceae;	D_5__Megamonas;	D_6__uncultured
EU766157.1.1357	0	0	1	165	0	13	0	0	0	0	0	0	0	0	0	186	479	0	182	1	1	151	12	785	0	74	0	61	2132	5	36	5	1	0	8	0	0	2	0	0	1	0	D_0__Bacteria;	D_1__Bacteroidetes;	D_2__Bacteroidia;	D_3__Bacteroidales;	D_4__Bacteroidaceae;	D_5__Bacteroides;	D_6__uncultured
EU462995.1.1390	0	1	0	0	0	0	0	0	1	0	0	0	0	0	0	0	2	0	0	0	0	2	0	0	0	68	13	42	0	0	22	18	0	0	0	0	0	0	0	0	0	0	D_0__Bacteria;	D_1__Firmicutes;	D_2__Clostridia;	D_3__Clostridiales;	D_4__Lachnospiraceae;	Ambiguous_taxa;	D_6__uncultured
FJ366169.1.1358	1	0	2	0	0	0	0	0	0	23	0	0	0	0	0	0	0	1	0	0	0	0	0	0	0	0	0	0	0	0	0	0	1	7	0	0	0	19	0	0	0	0	D_0__Bacteria;	D_1__Firmicutes;	D_2__Clostridia;	D_3__Clostridiales;	D_4__Lachnospiraceae;	D_5__Blautia;	D_6__uncultured
HM842105.1.1361	0	0	0	0	0	0	0	0	0	0	0	0	0	0	0	0	0	0	0	0	0	0	41	16	0	0	0	0	0	0	0	0	0	0	0	0	0	0	0	0	0	0	D_0__Bacteria;	D_1__Proteobacteria;	D_2__Gammaproteobacteria;	D_3__Enterobacteriales;	D_4__Enterobacteriaceae;	D_5__Enterobacter;	D_6__uncultured
KF843632.1.1406	0	0	2	0	0	0	0	0	0	0	0	0	0	0	0	0	0	0	0	0	69	0	0	0	0	0	0	0	0	0	0	0	27	0	0	0	0	0	0	0	0	0	D_0__Bacteria;	D_1__Firmicutes;	D_2__Clostridia;	D_3__Clostridiales;	D_4__Ruminococcaceae;	D_5__Ruminococcaceae	UCG-005;
DQ807822.1.1394	0	0	59	56	0	1	0	0	0	0	189	0	0	0	0	0	38	12	1	0	6	17	0	0	0	0	0	0	94	137	0	0	23	124	0	0	11	0	0	0	0	0	D_0__Bacteria;	D_1__Firmicutes;	D_2__Clostridia;	D_3__Clostridiales;	D_4__Ruminococcaceae;	D_5__Anaerotruncus;	D_6__uncultured
DQ804215.1.1390	0	0	0	0	0	0	0	57	0	0	8	0	0	0	0	0	0	0	0	0	0	0	0	0	0	0	0	0	0	0	0	0	0	0	0	445	0	0	145	0	0	0	D_0__Bacteria;	D_1__Firmicutes;	D_2__Clostridia;	D_3__Clostridiales;	D_4__Lachnospiraceae;	D_5__Lachnoclostridium;	D_6__uncultured
DQ798105.1.1290	0	0	0	0	0	0	0	0	0	0	0	0	0	0	0	0	0	0	0	0	0	0	0	0	18	14	0	0	46	1	0	1	0	0	0	0	0	0	0	0	0	0	D_0__Bacteria;	D_1__Firmicutes;	D_2__Clostridia;	D_3__Clostridiales;	D_4__Ruminococcaceae;	D_5__Ruminococcaceae	UCG-005;
FJ364266.1.1347	0	0	0	0	2	3	2	147	0	0	10	1	0	193	5	174	2	0	0	67	0	0	0	421	0	0	0	0	15	0	0	0	0	0	28	422	0	0	0	0	0	0	D_0__Bacteria;	D_1__Firmicutes;	D_2__Clostridia;	D_3__Clostridiales;	D_4__Lachnospiraceae;	D_5__Blautia;	D_6__uncultured
EU773474.1.1403	0	0	0	0	0	0	0	0	0	0	0	0	0	0	0	0	0	0	0	0	11	0	0	0	0	0	0	0	0	1	0	0	0	0	0	0	0	10	0	0	0	0	D_0__Bacteria;	D_1__Firmicutes;	D_2__Clostridia;	D_3__Clostridiales;	D_4__Ruminococcaceae;	D_5__Ruminococcus	1;
DQ800765.1.1389	0	0	1	0	0	0	0	0	0	0	0	0	0	0	0	0	0	0	0	0	0	1	0	0	0	0	0	0	0	0	0	0	0	0	0	0	0	0	4	0	0	0	D_0__Bacteria;	D_1__Firmicutes;	D_2__Clostridia;	D_3__Clostridiales;	D_4__Lachnospiraceae;	D_5__Lachnospiraceae	UCG-008;
FJ365654.1.1383	0	0	2	47	0	1	0	0	0	294	0	0	0	0	0	0	9	32	0	0	173	28	0	0	0	0	0	0	2	5	0	0	11	0	0	0	0	3	0	0	0	0	D_0__Bacteria;	D_1__Firmicutes;	D_2__Clostridia;	D_3__Clostridiales;	D_4__Lachnospiraceae;	D_5__Roseburia;	D_6__uncultured
AY974923.1.1356	0	0	0	0	0	0	0	0	0	0	0	0	0	0	0	0	0	0	0	0	0	0	0	0	0	0	20	0	0	0	0	0	0	0	0	0	0	0	0	0	0	0	D_0__Bacteria;	D_1__Firmicutes;	D_2__Clostridia;	D_3__Clostridiales;	D_4__Lachnospiraceae;	D_5__uncultured;	D_6__uncultured
HQ778579.1.1447	326	0	0	0	0	0	14	0	0	0	0	0	0	0	0	0	0	8	0	4	25	0	0	0	0	0	39	0	0	91	0	0	347	0	0	0	0	0	0	0	0	0	D_0__Bacteria;	D_1__Firmicutes;	D_2__Clostridia;	D_3__Clostridiales;	D_4__Lachnospiraceae;	D_5__Pseudobutyrivibrio;	D_6__uncultured
KF842885.1.1400	0	0	0	0	0	0	0	0	0	493	0	0	0	0	0	0	0	0	0	0	0	1	1	0	0	1	2	2	1	0	0	0	0	0	0	0	0	0	0	0	0	0	D_0__Bacteria;	D_1__Firmicutes;	D_2__Clostridia;	D_3__Clostridiales;	D_4__Ruminococcaceae;	D_5__Ruminococcaceae	UCG-002;
HQ759545.1.1440	0	0	27	1	1	0	0	0	0	1	0	0	0	0	0	0	0	525	0	0	1170	0	0	0	0	0	3	0	0	112	0	1	162	1	0	0	0	0	0	0	0	0	D_0__Bacteria;	D_1__Firmicutes;	D_2__Clostridia;	D_3__Clostridiales;	D_4__Lachnospiraceae;	D_5__Dorea;	D_6__uncultured
DQ808427.1.1393	0	0	0	0	0	1	25	0	0	0	0	0	0	0	0	43	0	0	0	3	0	0	0	0	0	0	0	0	0	0	0	0	0	0	17	1	0	0	0	0	0	0	D_0__Bacteria;	D_1__Firmicutes;	D_2__Clostridia;	D_3__Clostridiales;	D_4__Lachnospiraceae;	D_5__Dorea;	D_6__uncultured
EU766274.1.1361	0	0	0	1	3	0	0	0	22	88	149	16	360	1	20	0	1	0	0	269	0	0	300	3	0	0	16	0	0	4	0	108	88	39	0	0	4	2	34	3	0	0	D_0__Bacteria;	D_1__Bacteroidetes;	D_2__Bacteroidia;	D_3__Bacteroidales;	D_4__Bacteroidaceae;	D_5__Bacteroides;	D_6__uncultured
DQ793357.1.1390	0	0	0	14	2	0	1	0	0	2	0	0	0	1	0	0	10	0	0	3	0	24	0	0	0	0	4	0	14	0	0	7	0	0	0	0	0	10	0	0	0	0	D_0__Bacteria;	D_1__Firmicutes;	D_2__Clostridia;	D_3__Clostridiales;	D_4__Lachnospiraceae;	D_5__Lachnospiraceae	UCG-004;
GQ156706.1.1426	19	328	0	0	1	20	21	0	28	1	0	0	0	0	0	0	0	0	10	1	0	1	0	0	17	259	44	247	1	0	1	12	1	7	0	0	42	0	0	54	0	0	D_0__Bacteria;	D_1__Firmicutes;	D_2__Clostridia;	D_3__Clostridiales;	D_4__Ruminococcaceae;	D_5__Faecalibacterium;	D_6__uncultured
FJ366825.1.1365	0	0	0	0	0	0	7	6	0	0	0	0	0	0	0	0	2	0	0	0	0	8	0	0	0	0	12	9	377	0	19	42	0	0	0	0	0	0	0	0	0	0	D_0__Bacteria;	D_1__Firmicutes;	D_2__Clostridia;	D_3__Clostridiales;	D_4__Ruminococcaceae;	D_5__Ruminococcaceae	UCG-010;
DQ794347.1.1392	0	0	147	0	0	0	0	0	0	0	0	0	0	0	0	0	0	27	0	0	0	0	0	0	0	0	0	0	0	290	0	0	0	0	0	0	0	0	0	0	0	0	D_0__Bacteria;	D_1__Firmicutes;	D_2__Clostridia;	D_3__Clostridiales;	D_4__Lachnospiraceae;	D_5__Moryella;	D_6__uncultured
DQ805602.1.1380	0	0	0	0	128	0	94	0	0	0	0	0	0	0	0	0	0	0	0	0	0	0	0	0	0	0	52	0	0	0	0	108	2	0	26	0	0	0	0	0	0	0	D_0__Bacteria;	D_1__Firmicutes;	D_2__Clostridia;	D_3__Clostridiales;	D_4__Ruminococcaceae;	D_5__Subdoligranulum;	D_6__uncultured
DQ326488.1.1352	8	5	1	0	0	3	0	22	3	0	0	15	0	0	0	0	0	0	2	0	0	0	0	0	4	0	0	0	0	0	53	0	1	10	0	0	1	0	0	17	0	0	D_0__Bacteria;	D_1__Firmicutes;	D_2__Clostridia;	D_3__Clostridiales;	D_4__Lachnospiraceae;	D_5__[Eubacterium]	hallii
FJ513048.1.1376	0	0	0	60	0	0	0	0	0	0	0	0	0	4	0	0	21	0	1	0	0	40	0	0	0	3	0	3	27	0	0	0	0	0	0	0	0	0	0	0	0	0	D_0__Bacteria;	D_1__Firmicutes;	D_2__Clostridia;	D_3__Clostridiales;	D_4__Lachnospiraceae;	D_5__Lachnospiraceae	UCG-004;
DQ793241.1.1399	0	0	0	0	0	0	0	0	0	0	0	0	1	0	800	410	1	0	0	0	1	0	6587	843	0	0	0	0	0	0	0	0	0	0	0	0	49	24	18	0	1	0	D_0__Bacteria;	D_1__Bacteroidetes;	D_2__Bacteroidia;	D_3__Bacteroidales;	D_4__Bacteroidaceae;	D_5__Bacteroides;	D_6__uncultured
EU471998.1.1375	0	0	0	0	0	0	0	0	0	68	0	0	0	0	0	0	0	0	0	0	0	1	0	0	0	0	0	0	0	0	0	2	0	0	0	0	0	5	0	0	0	0	D_0__Bacteria;	D_1__Firmicutes;	D_2__Clostridia;	D_3__Clostridiales;	D_4__Ruminococcaceae;	D_5__Ruminococcaceae	UCG-002;
EU469809.1.1369	0	0	12	0	0	0	0	0	0	28	0	0	0	0	0	0	26	53	0	0	70	28	0	0	0	0	0	1	4	43	0	11	27	4	0	0	6	1	0	0	0	0	D_0__Bacteria;	D_1__Firmicutes;	D_2__Clostridia;	D_3__Clostridiales;	D_4__Lachnospiraceae;	D_5__Lachnospira;	D_6__uncultured
GQ327248.1.1335	0	0	0	0	0	0	0	0	0	0	0	0	0	0	0	0	0	0	61	0	0	0	0	0	0	0	0	0	0	0	0	0	0	0	0	0	0	0	18	0	0	0	D_0__Bacteria;	D_1__Firmicutes;	D_2__Clostridia;	D_3__Clostridiales;	D_4__Ruminococcaceae;	D_5__Ruminococcaceae	UCG-004;
JQ447972.1.1423	534	3	0	0	473	4	1543	0	2	6	1	1	0	0	1	3	0	1	0	0	0	0	0	1	0	0	0	0	0	59	2	1460	0	0	0	0	2	1	0	2	0	0	D_0__Bacteria;	D_1__Firmicutes;	D_2__Negativicutes;	D_3__Selenomonadales;	D_4__Veillonellaceae;	D_5__Dialister;	D_6__uncultured
DQ797681.1.1390	61	0	65	1	0	0	0	56	0	0	0	0	0	0	0	0	7	37	0	0	27	1	0	0	0	0	0	0	1	46	0	0	48	1	0	0	0	0	2	0	0	0	D_0__Bacteria;	D_1__Firmicutes;	D_2__Clostridia;	D_3__Clostridiales;	D_4__Peptostreptococcaceae;	D_5__Intestinibacter;	D_6__uncultured
DQ801978.1.1393	0	0	0	0	0	0	0	0	0	0	0	0	0	0	0	0	0	0	0	0	0	0	0	0	0	0	0	0	0	0	0	0	0	0	0	0	0	0	0	9	0	0	D_0__Bacteria;	D_1__Firmicutes;	D_2__Clostridia;	D_3__Clostridiales;	D_4__Lachnospiraceae;	D_5__Pseudobutyrivibrio;	D_6__uncultured
AF052422.1.1493	0	0	0	0	3	0	11	88	1	0	11	0	0	0	0	0	0	0	0	12	0	1	0	0	0	0	2	0	0	0	0	2	1	1	0	40	0	0	53	0	0	0	D_0__Bacteria;	D_1__Firmicutes;	D_2__Clostridia;	D_3__Clostridiales;	D_4__Lachnospiraceae;	D_5__Blautia;	D_6__uncultured
GQ492072.1.1362	0	0	0	0	0	0	176	767	0	1	0	0	0	0	0	0	0	3	1	125	0	0	0	0	0	0	53	0	1	0	0	17	2	0	0	0	0	0	383	0	0	0	D_0__Bacteria;	D_1__Firmicutes;	D_2__Clostridia;	D_3__Clostridiales;	D_4__Lachnospiraceae;	D_5__[Ruminococcus]	gauvreauii
DQ801264.1.1373	0	0	0	0	0	0	0	0	0	0	0	0	0	0	0	0	0	0	0	0	0	0	0	0	0	10	0	4	0	0	0	0	0	0	0	0	0	0	0	0	0	0	D_0__Bacteria;	D_1__Firmicutes;	D_2__Clostridia;	D_3__Clostridiales;	D_4__Lachnospiraceae;	D_5__Lachnoclostridium;	D_6__uncultured
AM277978.1.1525	0	0	1	5	0	0	0	0	0	0	0	0	0	0	0	0	96	1	0	0	0	2	0	0	15	0	431	0	0	0	4	945	7	1347	0	0	6	0	0	0	0	0	D_0__Bacteria;	D_1__Actinobacteria;	D_2__Actinobacteria;	D_3__Bifidobacteriales;	D_4__Bifidobacteriaceae;	D_5__Bifidobacterium;	D_6__uncultured
DQ802094.1.1380	3	289	4	7	2	4	7	4	435	2	2	394	0	0	0	0	7	7	1	2	1	0	0	0	79	0	0	2	12	6	3	0	3	906	0	1	57	1	1	581	0	0	D_0__Bacteria;	D_1__Firmicutes;	D_2__Clostridia;	D_3__Clostridiales;	D_4__Lachnospiraceae;	D_5__Blautia;	D_6__uncultured
EU475232.1.1405	0	0	0	0	0	0	0	0	0	0	0	0	0	0	0	0	0	0	0	0	0	0	0	0	0	0	0	0	7	0	0	0	0	0	0	0	0	0	0	0	0	0	D_0__Bacteria;	D_1__Firmicutes;	D_2__Clostridia;	D_3__Clostridiales;	D_4__Ruminococcaceae;	D_5__Ruminococcaceae	UCG-005;
DQ795853.1.1391	0	0	0	6	0	0	0	0	1	0	0	1	0	0	0	0	108	0	0	9	0	37	0	0	0	0	2	1	22	0	0	1	0	0	3	0	0	0	0	0	0	0	D_0__Bacteria;	D_1__Firmicutes;	D_2__Clostridia;	D_3__Clostridiales;	D_4__Lachnospiraceae;	D_5__Fusicatenibacter;	D_6__uncultured
KF842158.1.1419	0	0	200	1058	101	1290	411	0	0	0	0	0	1	1654	0	1	237	5	0	0	145	69	0	0	0	0	425	202	1296	0	3	270	302	0	0	0	0	0	0	0	0	0	D_0__Bacteria;	D_1__Firmicutes;	D_2__Clostridia;	D_3__Clostridiales;	D_4__Ruminococcaceae;	D_5__[Eubacterium]	coprostanoligenes
FJ368493.1.1359	0	0	1	0	0	0	0	0	0	0	0	0	0	0	0	0	0	230	0	0	0	0	0	0	0	0	0	0	0	0	0	0	0	0	0	0	0	0	0	0	0	0	D_0__Bacteria;	D_1__Firmicutes;	D_2__Clostridia;	D_3__Clostridiales;	D_4__Lachnospiraceae;	D_5__Blautia;	D_6__uncultured
DQ824332.1.1400	5	2293	0	1	1	1	3	1	4387	2	2	0	4	2	1	6	0	1	1	1	1	0	0	0	0	0	0	0	2	0	1	0	2	2816	0	0	2070	1	1	2	0	0	D_0__Bacteria;	D_1__Bacteroidetes;	D_2__Bacteroidia;	D_3__Bacteroidales;	D_4__Bacteroidaceae;	D_5__Bacteroides;	D_6__uncultured
DQ800302.1.1389	0	4	0	0	0	0	1	0	0	0	0	0	0	0	0	0	0	0	0	4	0	0	0	0	0	0	1	0	0	0	0	3	0	6	0	0	0	0	0	0	0	0	D_0__Bacteria;	D_1__Firmicutes;	D_2__Clostridia;	D_3__Clostridiales;	D_4__Lachnospiraceae;	D_5__Blautia;	D_6__uncultured
DQ807984.1.1394	3	3	0	19	1	2	0	0	5	5	821	63	0	0	0	0	5	7	0	3	2	2	0	0	17	1	2	2	8	1	0	1	1	0	1	8	4	2	26	26	0	0	D_0__Bacteria;	D_1__Firmicutes;	D_2__Clostridia;	D_3__Clostridiales;	D_4__Lachnospiraceae;	D_5__Lachnoclostridium;	D_6__uncultured
FJ366140.1.1342	0	0	0	0	0	0	0	0	0	0	0	0	0	0	0	0	0	0	0	0	8	5	0	0	0	34	4	16	77	149	2	7	0	0	0	0	0	0	0	0	0	0	D_0__Bacteria;	D_1__Firmicutes;	D_2__Clostridia;	D_3__Clostridiales;	D_4__Ruminococcaceae;	D_5__Ruminococcaceae	UCG-005;
FJ363631.1.1393	8	0	0	0	0	0	0	11	0	0	4	96	0	0	23	1	1	1	0	2	0	0	0	0	4	0	0	0	0	1	1	0	3	0	0	0	0	0	0	6	0	0	D_0__Bacteria;	D_1__Firmicutes;	D_2__Clostridia;	D_3__Clostridiales;	D_4__Lachnospiraceae;	D_5__Anaerostipes;	D_6__uncultured
DQ793317.1.1399	0	0	0	26	1	53	0	0	3	4	0	2	0	0	0	0	27	7	0	14	8	26	0	0	0	29	24	42	10	7	0	1	19	3	0	0	1	0	0	12	0	0	D_0__Bacteria;	D_1__Firmicutes;	D_2__Clostridia;	D_3__Clostridiales;	D_4__Ruminococcaceae;	D_5__Ruminiclostridium;	D_6__uncultured
HQ760189.1.1446	0	0	1	31	0	0	331	8	28	49	92	2	1644	2	2	952	177	257	0	0	5	8	33	95	0	23	0	0	0	13	0	0	0	0	0	1	0	0	0	0	0	0	D_0__Bacteria;	D_1__Bacteroidetes;	D_2__Bacteroidia;	D_3__Bacteroidales;	D_4__Bacteroidaceae;	D_5__Bacteroides;	D_6__uncultured
DQ809421.1.1374	0	0	25	0	0	0	0	0	0	0	0	0	0	0	0	0	0	0	0	0	0	0	0	0	0	0	0	0	0	0	0	0	0	0	0	0	0	0	0	0	0	0	D_0__Bacteria;	D_1__Firmicutes;	D_2__Clostridia;	D_3__Clostridiales;	D_4__Lachnospiraceae;	D_5__Lachnospiraceae	NC2004
DQ799555.1.1393	15	0	0	0	0	0	0	0	0	2	0	0	0	0	0	0	0	80	0	0	37	0	0	0	0	0	0	0	1	24	0	0	14	0	1	0	0	7	0	0	0	0	D_0__Bacteria;	D_1__Firmicutes;	D_2__Clostridia;	D_3__Clostridiales;	D_4__Lachnospiraceae;	D_5__Blautia;	D_6__uncultured
EU772576.1.1202	0	0	0	0	1	1	0	0	0	6	0	0	0	0	0	0	0	0	0	0	0	0	0	0	0	0	10	5	0	0	23	0	0	0	0	0	0	2	0	0	0	0	D_0__Bacteria;	D_1__Firmicutes;	D_2__Erysipelotrichia;	D_3__Erysipelotrichales;	D_4__Erysipelotrichaceae;	D_5__Turicibacter;	D_6__uncultured
JQ470320.1.1397	1	0	170	62	0	14	0	0	0	0	0	0	0	0	0	1	0	1	2	0	7	0	0	0	0	1	0	74	7	26	2	0	0	0	0	0	0	0	0	0	0	0	D_0__Bacteria;	D_1__Firmicutes;	D_2__Bacilli;	D_3__Lactobacillales;	D_4__Streptococcaceae;	D_5__Streptococcus;	D_6__uncultured
FJ848561.1.1346	0	0	0	0	0	0	6	0	0	0	6	0	0	0	0	0	0	0	141	0	0	0	0	0	0	0	0	0	0	0	1	0	0	0	0	0	0	0	0	0	0	0	D_0__Bacteria;	D_1__Bacteroidetes;	D_2__Bacteroidia;	D_3__Bacteroidales;	D_4__Porphyromonadaceae;	D_5__Porphyromonas;	Ambiguous_taxa
HQ775346.1.1453	0	0	0	0	0	1	0	0	0	0	18	0	0	0	89	30	0	0	0	0	0	0	0	0	0	0	0	0	0	0	0	0	0	0	0	2	0	0	0	0	0	0	D_0__Bacteria;	D_1__Firmicutes;	D_2__Clostridia;	D_3__Clostridiales;	D_4__Lachnospiraceae;	D_5__Lachnospiraceae	UCG-004;
FJ369537.1.1382	0	0	0	256	0	4	0	0	0	0	0	0	0	0	0	0	92	0	0	0	0	219	0	0	0	0	2	1	301	1	0	0	0	0	0	0	0	0	0	0	0	0	D_0__Bacteria;	D_1__Firmicutes;	D_2__Clostridia;	D_3__Clostridiales;	D_4__Ruminococcaceae;	D_5__Ruminococcaceae	NK4A214
FN563298.1.1428	0	0	0	0	25	0	0	0	1	0	0	0	0	0	0	0	0	0	0	0	0	0	0	11	0	0	0	0	0	0	0	0	0	0	0	0	0	0	0	0	0	0	D_0__Bacteria;	D_1__Firmicutes;	D_2__Clostridia;	D_3__Clostridiales;	D_4__Lachnospiraceae;	D_5__Lachnoclostridium;	D_6__uncultured
JF089429.1.1377	0	0	14	0	0	0	0	0	0	0	0	0	0	0	0	0	0	0	0	0	0	0	0	0	0	0	0	0	0	0	0	0	0	0	0	0	0	0	0	0	0	0	D_0__Bacteria;	D_1__Firmicutes;	D_2__Bacilli;	D_3__Lactobacillales;	D_4__Streptococcaceae;	D_5__Streptococcus;	D_6__uncultured
EU774335.1.1390	0	0	0	0	24	0	9	0	0	0	0	1	0	0	0	0	0	0	2	122	0	0	0	0	0	0	12	1	1	1	10	21	0	12	30	0	0	0	0	0	0	0	D_0__Bacteria;	D_1__Firmicutes;	D_2__Clostridia;	D_3__Clostridiales;	D_4__Lachnospiraceae;	D_5__Blautia;	D_6__uncultured
FJ676454.1.1380	0	0	0	0	0	0	0	0	5	4	6	0	0	0	0	0	0	0	0	0	2	0	0	0	0	5	0	7	0	0	0	0	6	14	0	0	45	20	0	0	0	0	D_0__Bacteria;	D_1__Firmicutes;	D_2__Clostridia;	D_3__Clostridiales;	D_4__Lachnospiraceae;	D_5__Lachnospiraceae	UCG-004;
FJ510621.1.1374	0	0	2	0	0	0	0	0	0	0	0	0	0	0	0	0	0	1	0	0	0	0	0	0	0	263	0	178	0	0	723	1	3	0	0	0	0	0	0	0	0	0	D_0__Bacteria;	D_1__Firmicutes;	D_2__Clostridia;	D_3__Clostridiales;	D_4__Christensenellaceae;	D_5__Christensenellaceae	R-7
DQ809687.1.1394	0	0	0	0	0	48	0	0	0	0	0	0	0	0	0	0	0	0	81	0	0	0	0	0	0	20	0	77	0	0	116	0	0	0	0	0	0	0	0	0	0	0	D_0__Bacteria;	D_1__Firmicutes;	D_2__Clostridia;	D_3__Clostridiales;	D_4__Lachnospiraceae;	D_5__Eisenbergiella;	D_6__uncultured
AY980439.1.1355	0	0	0	0	0	0	0	0	21	104	0	0	0	0	0	0	0	0	0	0	13	7	0	0	0	134	0	0	8	34	0	0	0	0	0	0	0	0	0	0	0	0	D_0__Bacteria;	D_1__Bacteroidetes;	D_2__Bacteroidia;	D_3__Bacteroidales;	D_4__Porphyromonadaceae;	D_5__Butyricimonas;	D_6__uncultured
FJ367512.1.1359	0	0	10	0	0	0	0	0	0	0	0	0	0	0	0	0	0	0	0	0	3	0	0	0	0	4	0	21	0	0	8	0	16	3	0	0	5	0	1	0	0	0	D_0__Bacteria;	D_1__Firmicutes;	D_2__Clostridia;	D_3__Clostridiales;	D_4__Lachnospiraceae;	D_5__Blautia;	D_6__uncultured
GQ493625.1.1379	2	0	10	0	0	0	0	0	0	0	0	0	0	0	0	17	1	0	0	0	0	0	0	36	0	0	0	0	2	0	0	0	0	0	0	76	0	0	2	0	0	0	D_0__Bacteria;	D_1__Firmicutes;	D_2__Clostridia;	D_3__Clostridiales;	D_4__Lachnospiraceae;	D_5__Blautia;	D_6__uncultured
DQ801850.1.1299	8	0	6	54	0	0	1	0	0	0	0	1	0	0	0	0	124	1	0	0	0	8	0	0	3	0	0	1	65	0	11	0	2	0	0	0	0	0	0	72	0	0	D_0__Bacteria;	D_1__Firmicutes;	D_2__Clostridia;	D_3__Clostridiales;	D_4__Lachnospiraceae;	D_5__Blautia;	D_6__uncultured
DQ805606.1.1390	0	0	0	0	0	0	0	0	0	0	0	0	0	0	46	229	0	0	0	0	0	0	0	0	0	0	0	0	0	0	0	0	0	0	0	0	0	0	0	0	0	0	D_0__Bacteria;	D_1__Firmicutes;	D_2__Clostridia;	D_3__Clostridiales;	D_4__Ruminococcaceae;	D_5__Oscillospira;	D_6__uncultured
GQ492073.1.1357	0	0	0	0	0	0	0	0	0	0	1	0	0	0	0	0	0	0	0	0	0	0	0	0	0	0	0	0	0	0	0	0	0	0	0	9	0	0	0	0	0	0	D_0__Bacteria;	D_1__Firmicutes;	D_2__Clostridia;	D_3__Clostridiales;	D_4__Lachnospiraceae;	D_5__Blautia;	D_6__uncultured
EU763109.1.1357	6	23	0	0	0	0	0	0	0	0	0	0	0	0	0	0	0	0	0	0	0	0	0	1	0	0	0	0	0	1	0	0	8	180	0	0	28	0	0	0	0	0	D_0__Bacteria;	D_1__Firmicutes;	D_2__Clostridia;	D_3__Clostridiales;	D_4__Lachnospiraceae;	D_5__Incertae	Sedis;
EU766101.1.1353	0	0	0	0	0	0	0	0	0	0	0	0	0	0	0	0	0	0	0	0	0	0	0	0	0	0	0	0	75	0	0	0	0	0	0	0	0	0	0	0	0	0	D_0__Bacteria;	D_1__Firmicutes;	D_2__Clostridia;	D_3__Clostridiales;	D_4__Ruminococcaceae;	D_5__uncultured;	D_6__uncultured
FJ365921.1.1344	0	0	0	0	0	0	0	2	0	0	0	0	0	0	0	0	0	0	0	0	0	0	0	0	0	0	0	0	0	0	0	0	0	0	0	87	0	0	0	0	0	0	D_0__Bacteria;	D_1__Firmicutes;	D_2__Clostridia;	D_3__Clostridiales;	D_4__Eubacteriaceae;	D_5__Eubacterium;	D_6__uncultured
HE681281.1.1553	27	16	0	0	53	0	159	18	26	82	58	20	0	2	62	4	0	0	0	0	0	0	23	3	0	0	0	0	0	2	0	177	0	0	0	0	29	164	1	64	0	0	D_0__Bacteria;	D_1__Firmicutes;	D_2__Negativicutes;	D_3__Selenomonadales;	D_4__Veillonellaceae;	D_5__Dialister;	D_6__uncultured
DQ795926.1.1310	0	0	0	0	0	0	30	0	0	0	0	0	0	0	0	0	0	0	110	56	0	0	0	0	0	1	77	2	1	0	0	19	0	1	0	0	0	0	0	0	0	0	D_0__Bacteria;	D_1__Firmicutes;	D_2__Clostridia;	D_3__Clostridiales;	D_4__Ruminococcaceae;	D_5__Ruminiclostridium	9;
DQ793794.1.1407	0	0	37	0	0	0	0	0	0	0	0	0	0	0	0	0	0	0	0	0	3	0	0	0	0	58	0	92	0	0	0	0	0	0	0	0	37	15	0	0	0	0	D_0__Bacteria;	D_1__Firmicutes;	D_2__Clostridia;	D_3__Clostridiales;	D_4__Ruminococcaceae;	D_5__[Eubacterium]	coprostanoligenes
FJ879844.1.1472	0	0	0	0	0	0	0	0	0	0	0	0	0	0	0	0	0	0	0	0	0	0	0	0	11	0	0	0	0	0	0	0	0	0	0	0	0	0	0	0	0	0	D_0__Bacteria;	D_1__Elusimicrobia;	D_2__Elusimicrobia;	D_3__Elusimicrobiales;	D_4__Elusimicrobiaceae;	D_5__Elusimicrobium;	D_6__uncultured
DQ808918.1.1284	0	0	0	0	0	0	0	0	0	0	0	0	0	0	0	0	0	0	0	0	0	0	0	0	0	1	0	0	0	0	68	0	0	0	0	0	0	0	0	0	0	0	D_0__Bacteria;	D_1__Firmicutes;	D_2__Clostridia;	D_3__Clostridiales;	D_4__Ruminococcaceae;	D_5__Faecalibacterium;	D_6__uncultured
EU459222.1.1399	0	0	1	0	566	1	0	0	1	0	0	0	16	0	0	0	0	0	3	363	0	0	294	1	0	0	4	0	0	0	0	0	0	0	0	0	39	3	0	0	0	0	D_0__Bacteria;	D_1__Proteobacteria;	D_2__Gammaproteobacteria;	D_3__B38;	D_4__uncultured	bacterium;	D_5__uncultured
FJ673943.1.1387	0	11	0	0	0	0	0	0	69	0	0	0	0	0	0	0	0	0	0	0	0	0	0	0	0	0	0	0	0	0	0	0	0	105	0	0	13	0	0	0	0	0	D_0__Bacteria;	D_1__Firmicutes;	D_2__Clostridia;	D_3__Clostridiales;	D_4__Lachnospiraceae;	D_5__Blautia;	D_6__uncultured
DQ804280.1.1393	0	0	0	0	0	0	13	0	0	0	0	0	0	0	0	0	0	0	0	26	0	0	0	0	0	0	2	0	0	0	1	6	17	0	0	0	0	0	0	0	0	0	D_0__Bacteria;	D_1__Firmicutes;	D_2__Clostridia;	D_3__Clostridiales;	D_4__Lachnospiraceae;	D_5__Blautia;	D_6__uncultured
DQ057412.1.1447	0	0	0	0	0	0	0	28	0	0	0	0	0	0	0	0	0	0	0	0	0	0	0	0	0	0	0	29	0	0	0	0	0	0	0	0	0	0	0	0	0	0	D_0__Bacteria;	D_1__Firmicutes;	D_2__Clostridia;	D_3__Clostridiales;	D_4__Lachnospiraceae;	D_5__Lachnoclostridium;	D_6__uncultured
JF229597.1.1369	0	0	10	0	0	0	0	0	0	0	0	0	0	0	0	0	0	0	0	0	1	0	0	0	0	0	0	0	0	5	0	0	1	0	0	0	0	0	0	0	0	0	D_0__Bacteria;	D_1__Firmicutes;	D_2__Bacilli;	D_3__Lactobacillales;	D_4__Streptococcaceae;	D_5__Streptococcus;	D_6__uncultured
FJ367732.1.1357	0	0	0	0	0	0	0	194	0	0	10	0	0	0	0	0	0	1	0	0	0	1	0	0	0	0	0	0	0	0	0	0	0	0	0	0	0	0	13	0	0	0	D_0__Bacteria;	D_1__Firmicutes;	D_2__Clostridia;	D_3__Clostridiales;	D_4__Lachnospiraceae;	D_5__[Eubacterium]	hallii
FJ510080.1.1375	1	0	0	0	0	134	0	0	0	0	0	0	0	0	1	401	0	0	0	0	0	2	0	0	0	1	0	74	1	0	2	0	0	0	0	0	0	0	0	0	0	0	D_0__Bacteria;	D_1__Firmicutes;	D_2__Clostridia;	D_3__Clostridiales;	D_4__Lachnospiraceae;	D_5__Lachnoclostridium;	D_6__uncultured
DQ806560.1.1390	26	0	0	0	0	0	0	0	0	0	89	2	0	0	0	0	0	84	0	0	41	0	0	0	0	0	0	0	0	73	0	0	19	0	0	0	0	0	0	0	0	0	D_0__Bacteria;	D_1__Bacteroidetes;	D_2__Bacteroidia;	D_3__Bacteroidales;	D_4__Bacteroidales	S24-7	group;
JN559472.1.1524	0	0	4	49	0	0	0	0	0	0	0	0	0	0	0	0	0	0	0	0	0	0	0	0	0	70	41	5	0	0	0	0	11	0	0	0	0	0	0	0	0	0	D_0__Bacteria;	D_1__Firmicutes;	D_2__Negativicutes;	D_3__Selenomonadales;	D_4__Acidaminococcaceae;	D_5__Phascolarctobacterium;	D_6__uncultured
JF130110.1.1357	0	0	0	0	1	0	7	0	0	0	0	30	0	0	0	0	0	0	9	0	0	0	0	0	0	0	0	0	0	0	0	0	0	0	0	0	0	0	0	0	0	0	D_0__Bacteria;	D_1__Firmicutes;	D_2__Clostridia;	D_3__Clostridiales;	D_4__Family	XI;	D_5__Ezakiella;
FJ371215.1.1383	4	0	0	1	0	883	12	0	0	343	0	0	0	0	0	1	1	0	268	0	0	0	1	0	0	80	0	45	0	0	163	1	0	0	0	0	0	67	0	0	0	0	D_0__Bacteria;	D_1__Firmicutes;	D_2__Clostridia;	D_3__Clostridiales;	D_4__Ruminococcaceae;	D_5__Ruminococcus	2;
DQ824178.1.1289	0	0	45	2	0	135	0	3	1	0	1	0	0	0	0	0	21	13	20	0	25	85	1	27	0	9	0	9	23	51	2	0	18	0	0	0	0	0	12	0	0	0	D_0__Bacteria;	D_1__Firmicutes;	D_2__Clostridia;	D_3__Clostridiales;	D_4__Lachnospiraceae;	D_5__Roseburia;	D_6__uncultured
HQ794698.1.1446	0	2	0	550	0	0	0	0	0	0	0	0	0	0	0	0	0	0	0	0	14	395	0	0	116	1191	2502	355	0	0	5	462	0	1	0	0	3227	1686	0	0	0	0	D_0__Bacteria;	D_1__Bacteroidetes;	D_2__Bacteroidia;	D_3__Bacteroidales;	D_4__Prevotellaceae;	D_5__Prevotella	9;
DQ824049.1.1392	0	0	0	22	0	0	0	0	5	14	0	0	0	0	0	1	233	1	0	0	0	162	0	0	2	0	0	0	11	0	0	1	0	1	0	0	25	5	0	15	0	0	D_0__Bacteria;	D_1__Firmicutes;	D_2__Clostridia;	D_3__Clostridiales;	D_4__Lachnospiraceae;	D_5__Pseudobutyrivibrio;	D_6__uncultured
EU767286.1.1359	0	0	10	21	0	0	0	0	0	0	0	0	0	0	97	198	15	42	0	0	0	0	1	210	15	26	46	12	0	0	0	0	0	0	0	0	0	0	0	0	0	0	D_0__Bacteria;	D_1__Bacteroidetes;	D_2__Bacteroidia;	D_3__Bacteroidales;	D_4__Bacteroidaceae;	D_5__Bacteroides;	D_6__uncultured
FJ367899.1.1357	0	0	0	0	0	0	0	0	0	0	0	0	0	0	0	0	0	0	0	0	0	0	0	0	0	0	0	0	31	0	0	0	0	0	0	0	0	0	0	0	0	0	D_0__Bacteria;	D_1__Firmicutes;	D_2__Clostridia;	D_3__Clostridiales;	D_4__Ruminococcaceae;	D_5__uncultured;	D_6__uncultured
DQ802285.1.1390	5	0	3	28	0	2	0	0	0	0	0	0	0	0	0	0	7	3	0	0	5	8	0	0	0	6	0	6	30	2	0	0	0	0	0	0	0	1	0	0	0	0	D_0__Bacteria;	D_1__Firmicutes;	D_2__Clostridia;	D_3__Clostridiales;	D_4__Lachnospiraceae;	D_5__Lachnospiraceae	NK4A136
DQ805091.1.1387	0	0	0	0	0	0	0	0	6	0	0	0	0	0	0	0	0	0	0	0	0	0	0	0	0	0	0	0	1	0	0	0	0	0	0	0	87	21	0	0	0	0	D_0__Bacteria;	D_1__Firmicutes;	D_2__Clostridia;	D_3__Clostridiales;	D_4__Ruminococcaceae;	D_5__Faecalibacterium;	D_6__uncultured
FJ366463.1.1379	0	0	0	0	0	0	0	0	9	19	0	0	0	0	0	0	0	1	0	0	0	0	0	0	0	0	0	0	0	0	0	0	0	13	0	0	3	1	0	0	0	0	D_0__Bacteria;	D_1__Firmicutes;	D_2__Clostridia;	D_3__Clostridiales;	D_4__Lachnospiraceae;	D_5__Incertae	Sedis;
DQ794932.1.1388	0	0	0	0	0	0	0	0	27	1	0	1	0	0	0	0	0	0	0	0	29	0	0	0	0	0	0	2	0	0	0	0	1	0	0	0	0	0	0	4	0	0	D_0__Bacteria;	D_1__Firmicutes;	D_2__Clostridia;	D_3__Clostridiales;	D_4__Ruminococcaceae;	D_5__Ruminococcaceae	UCG-002;
EU469278.1.1344	0	0	0	0	0	0	19	49	0	0	0	0	0	0	0	0	0	0	0	0	0	0	0	0	0	0	0	0	0	0	0	1	0	0	0	0	0	0	0	0	0	0	D_0__Bacteria;	D_1__Firmicutes;	D_2__Clostridia;	D_3__Clostridiales;	D_4__Christensenellaceae;	D_5__Christensenellaceae	R-7
DQ797489.1.1290	0	0	0	0	2	40	0	0	0	15	0	0	0	0	0	0	0	2	0	0	10	6	0	0	17	42	0	39	0	0	204	1	7	0	0	0	0	72	0	0	0	0	D_0__Bacteria;	D_1__Firmicutes;	D_2__Clostridia;	D_3__Clostridiales;	D_4__Ruminococcaceae;	D_5__Subdoligranulum;	D_6__uncultured
EU464120.1.1395	0	0	0	0	0	0	46	150	0	0	0	0	0	0	0	0	0	0	0	0	0	0	0	0	0	0	0	0	0	0	0	0	0	0	0	1	0	0	0	0	0	0	D_0__Bacteria;	D_1__Firmicutes;	D_2__Clostridia;	D_3__Clostridiales;	D_4__Christensenellaceae;	D_5__Christensenellaceae	R-7
FJ510818.1.1383	0	0	0	7	0	0	0	0	0	0	0	0	0	0	0	0	0	0	0	0	37	2	0	0	0	0	1098	27	1	108	1	621	0	0	0	0	184	63	0	0	0	0	D_0__Bacteria;	D_1__Bacteroidetes;	D_2__Bacteroidia;	D_3__Bacteroidales;	D_4__Prevotellaceae;	D_5__Prevotella	9;
FJ368292.1.1361	0	0	0	0	0	0	0	12	0	0	0	0	0	0	0	0	0	0	0	0	0	0	0	0	0	0	0	0	0	0	0	0	0	0	0	0	0	0	0	0	0	0	D_0__Bacteria;	D_1__Firmicutes;	D_2__Clostridia;	D_3__Clostridiales;	D_4__Lachnospiraceae;	D_5__Lachnoclostridium;	D_6__uncultured
HM278337.1.1352	0	0	0	48	87	1	21	0	0	0	0	11	0	0	0	0	103	2	1	39	0	26	0	34	0	0	46	0	44	0	0	13	1	0	7	0	0	0	0	0	0	0	D_0__Bacteria;	D_1__Firmicutes;	D_2__Clostridia;	D_3__Clostridiales;	D_4__Lachnospiraceae;	D_5__Dorea;	D_6__uncultured
DQ808605.1.1392	0	0	0	0	0	0	0	0	7	0	0	0	0	0	0	0	0	0	0	0	0	0	0	0	0	0	0	0	6	1	0	0	0	0	0	0	0	0	0	0	0	0	D_0__Bacteria;	D_1__Firmicutes;	D_2__Clostridia;	D_3__Clostridiales;	D_4__Lachnospiraceae;	D_5__[Ruminococcus]	gauvreauii
DQ806263.1.1350	0	0	0	0	0	0	0	0	0	0	0	0	0	0	0	0	0	0	0	0	0	0	0	0	0	0	0	0	0	0	0	0	0	0	0	0	0	0	265	8	0	0	D_0__Bacteria;	D_1__Firmicutes;	D_2__Erysipelotrichia;	D_3__Erysipelotrichales;	D_4__Erysipelotrichaceae;	D_5__Holdemanella;	D_6__uncultured
JQ516456.1.1431	0	0	4	0	1148	0	4	0	0	0	0	0	0	0	0	0	0	0	0	785	0	0	7	1	0	0	5	0	0	0	0	0	0	0	0	0	0	0	0	0	0	0	D_0__Bacteria;	D_1__Proteobacteria;	D_2__Gammaproteobacteria;	D_3__Enterobacteriales;	D_4__Enterobacteriaceae;	D_5__Escherichia-Shigella;	D_6__uncultured
HQ793812.1.1450	0	0	0	0	0	0	0	0	0	0	0	0	0	0	0	0	0	2	0	0	0	0	0	0	0	2	0	3	0	0	0	0	0	0	0	0	0	0	0	0	0	0	D_0__Bacteria;	D_1__Firmicutes;	D_2__Clostridia;	D_3__Clostridiales;	D_4__Lachnospiraceae;	D_5__uncultured;	D_6__uncultured
FJ511674.1.1376	15	0	10	0	10	0	5	0	0	0	0	0	0	1	0	0	0	0	0	0	6	0	0	0	0	0	2	0	0	0	0	3	0	0	7	0	0	0	0	0	0	0	D_0__Bacteria;	D_1__Firmicutes;	D_2__Clostridia;	D_3__Clostridiales;	D_4__Lachnospiraceae;	D_5__Lachnoclostridium;	D_6__uncultured
DQ800879.1.1400	139	0	0	1	33	44	0	0	0	15	0	0	0	0	0	0	41	96	70	23	30	15	0	0	0	1	18	11	151	56	0	3	516	0	59	0	0	18	0	3	0	0	D_0__Bacteria;	D_1__Firmicutes;	D_2__Clostridia;	D_3__Clostridiales;	D_4__Ruminococcaceae;	D_5__Ruminiclostridium	5;
EU458482.1.1287	0	0	111	0	18	65	0	0	0	0	0	0	0	0	0	0	0	0	0	13	0	0	0	0	0	0	0	0	0	6	0	0	2	22	0	0	0	0	0	0	0	0	D_0__Bacteria;	D_1__Actinobacteria;	D_2__Coriobacteriia;	D_3__Coriobacteriales;	D_4__Coriobacteriaceae;	D_5__Collinsella;	D_6__uncultured
DQ796596.1.1392	46	0	20	0	0	0	0	0	0	0	0	0	0	1	0	0	0	30	0	0	9	0	0	2020	0	0	0	0	0	19	0	0	26	0	0	0	0	0	0	0	0	0	D_0__Bacteria;	D_1__Firmicutes;	D_2__Clostridia;	D_3__Clostridiales;	D_4__Lachnospiraceae;	D_5__Anaerostipes;	D_6__uncultured
DQ805680.1.1307	0	0	19	0	0	0	0	0	0	0	0	0	0	0	0	0	0	0	0	0	6	0	0	0	0	0	0	0	0	0	0	0	0	0	0	0	0	0	0	0	0	0	D_0__Bacteria;	D_1__Tenericutes;	D_2__Mollicutes;	D_3__Mollicutes	RF9;	D_4__uncultured	bacterium;
DQ805486.1.1388	0	0	0	0	0	0	0	0	16	0	0	0	0	0	0	0	0	0	0	0	0	0	0	0	0	0	0	0	0	0	0	0	0	0	0	0	7	0	0	0	0	0	D_0__Bacteria;	D_1__Firmicutes;	D_2__Clostridia;	D_3__Clostridiales;	D_4__Lachnospiraceae;	D_5__Fusicatenibacter;	D_6__uncultured
EU510466.1.1420	0	0	2	0	738	0	3	0	0	0	0	5	40	0	4	0	0	0	5	442	0	0	773	1	0	0	3	0	0	0	0	0	0	0	0	0	0	9	0	5	0	0	D_0__Bacteria;	D_1__Proteobacteria;	D_2__Gammaproteobacteria;	D_3__B38;	D_4__uncultured	bacterium;	D_5__uncultured
JQ607794.1.1415	0	0	0	0	0	0	0	0	1	0	0	0	0	0	0	0	29	14	0	0	7	2	0	0	0	0	0	0	2	0	0	0	33	0	0	0	0	0	0	18	0	0	D_0__Bacteria;	D_1__Bacteroidetes;	D_2__Bacteroidia;	D_3__Bacteroidales;	D_4__Bacteroidaceae;	D_5__Bacteroides;	Ambiguous_taxa
GQ492722.1.1358	0	0	0	0	0	0	73	0	0	0	0	0	0	0	0	0	0	3	0	46	0	0	0	0	0	0	44	1	0	0	0	8	2	90	0	0	1	0	0	0	0	0	D_0__Bacteria;	D_1__Firmicutes;	D_2__Clostridia;	D_3__Clostridiales;	D_4__Lachnospiraceae;	D_5__[Ruminococcus]	gauvreauii
AF371545.1.1452	0	0	1	0	0	0	0	0	0	0	0	0	0	0	0	0	0	73	0	1	0	0	0	0	0	0	0	0	0	0	0	0	0	0	0	0	0	0	0	0	0	0	D_0__Bacteria;	D_1__Firmicutes;	D_2__Clostridia;	D_3__Clostridiales;	D_4__Lachnospiraceae;	D_5__Blautia;	D_6__uncultured
DQ795652.1.1392	1	0	0	0	0	0	0	43	0	1	45	59	0	0	0	0	2	0	0	0	1	0	0	0	4	0	1	0	0	0	0	0	1	3	0	0	2	0	17	74	0	0	D_0__Bacteria;	D_1__Firmicutes;	D_2__Clostridia;	D_3__Clostridiales;	D_4__Lachnospiraceae;	D_5__Roseburia;	D_6__uncultured
HQ754406.1.1354	13	0	5	5	64	5	5	0	0	1	7	16	0	36	34	0	14	2	2	0	4	5	21	137	1	0	1	2	7	7	0	0	16	0	31	0	0	0	9	13	0	0	D_0__Bacteria;	D_1__Firmicutes;	D_2__Clostridia;	D_3__Clostridiales;	D_4__Ruminococcaceae;	D_5__Anaerotruncus;	D_6__uncultured
FJ684727.1.1437	0	0	0	0	0	0	0	0	2	0	0	0	0	0	0	0	0	0	0	0	1	4	0	0	0	6	0	6	2	0	0	0	10	1	0	0	3	0	0	0	0	0	D_0__Bacteria;	D_1__Firmicutes;	D_2__Clostridia;	D_3__Clostridiales;	D_4__Lachnospiraceae;	D_5__Lachnospiraceae	UCG-004;
FJ678026.1.1379	0	0	0	0	2	2	0	0	4	7	0	99	0	0	0	0	0	1	3	1	1	0	0	0	8	1	0	1	0	1	4	0	0	5	0	0	4	13	0	26	0	0	D_0__Bacteria;	D_1__Firmicutes;	D_2__Clostridia;	D_3__Clostridiales;	D_4__Lachnospiraceae;	D_5__Dorea;	D_6__uncultured
DQ801758.1.1395	9	0	1	14	0	4	0	0	32	21	0	9	0	0	0	0	136	94	15	32	56	273	0	0	13	109	7	52	169	10	105	17	50	18	0	0	33	3	0	49	0	0	D_0__Bacteria;	D_1__Firmicutes;	D_2__Clostridia;	D_3__Clostridiales;	D_4__Ruminococcaceae;	D_5__Ruminococcaceae	UCG-013;
FJ513002.1.1377	0	0	0	0	29	0	11	0	0	0	0	0	0	0	0	0	0	0	0	18	0	0	0	0	0	0	10	0	0	0	0	6	0	0	6	0	0	0	0	0	0	0	D_0__Bacteria;	D_1__Firmicutes;	D_2__Clostridia;	D_3__Clostridiales;	D_4__Lachnospiraceae;	D_5__Dorea;	D_6__uncultured
DQ795460.1.1391	1	0	0	0	0	4	0	1	0	0	7	40	0	0	0	0	0	0	16	6	1	0	0	0	63	11	0	14	0	0	1	0	6	0	0	4	0	0	13	7	0	0	D_0__Bacteria;	D_1__Firmicutes;	D_2__Clostridia;	D_3__Clostridiales;	D_4__Lachnospiraceae;	D_5__Fusicatenibacter;	D_6__uncultured
EU773268.1.1377	0	0	0	0	0	0	0	0	0	0	0	0	0	0	0	0	0	0	0	0	0	0	0	0	0	3150	0	0	0	0	0	0	0	0	0	0	0	0	0	0	0	0	D_0__Bacteria;	D_1__Proteobacteria;	D_2__Epsilonproteobacteria;	D_3__Campylobacterales;	D_4__Campylobacteraceae;	D_5__Campylobacter;	D_6__uncultured
DQ794565.1.1380	0	0	0	0	41	37	16	2	0	0	0	0	0	0	0	0	0	0	0	0	0	0	0	0	0	44	12	34	0	0	224	31	0	0	7	11	0	0	0	0	0	0	D_0__Bacteria;	D_1__Firmicutes;	D_2__Clostridia;	D_3__Clostridiales;	D_4__Ruminococcaceae;	D_5__Subdoligranulum;	D_6__uncultured
FJ676828.1.1380	7	0	0	0	0	0	0	0	0	0	0	0	0	0	0	0	0	41	0	0	20	0	0	0	0	0	0	0	0	1	0	0	9	0	0	0	0	0	0	0	0	0	D_0__Bacteria;	D_1__Firmicutes;	D_2__Clostridia;	D_3__Clostridiales;	D_4__Lachnospiraceae;	D_5__uncultured;	D_6__uncultured
FJ367523.1.1331	26	5	4	0	0	0	0	0	4	27	0	0	0	0	0	0	0	4	0	1	10	0	0	0	0	0	0	0	0	33	0	0	38	10	0	0	4	1	0	0	0	0	D_0__Bacteria;	D_1__Firmicutes;	D_2__Clostridia;	D_3__Clostridiales;	D_4__Ruminococcaceae;	D_5__Subdoligranulum;	D_6__uncultured
EU766137.1.1352	0	0	0	0	0	0	0	0	0	0	0	0	0	0	0	0	0	876	0	0	268	1	0	0	0	0	3	0	0	2828	0	0	489	0	0	0	2	0	0	0	0	0	D_0__Bacteria;	D_1__Firmicutes;	D_2__Clostridia;	D_3__Clostridiales;	D_4__Lachnospiraceae;	D_5__Lachnoclostridium;	D_6__uncultured
HQ780923.1.1448	0	0	0	0	0	0	0	0	0	0	0	1	0	0	1	0	4787	3948	0	0	0	0	0	0	0	0	0	1	0	0	0	0	0	0	0	0	0	0	0	0	2	0	D_0__Bacteria;	D_1__Bacteroidetes;	D_2__Bacteroidia;	D_3__Bacteroidales;	D_4__Prevotellaceae;	D_5__Alloprevotella;	D_6__uncultured
DQ802351.1.1382	0	0	0	0	0	0	0	0	38	0	0	1	0	0	0	0	26	3	0	0	4	5	0	0	12	0	6	1	9	1	0	0	4	0	0	0	24	0	0	0	0	0	D_0__Bacteria;	D_1__Firmicutes;	D_2__Clostridia;	D_3__Clostridiales;	D_4__Ruminococcaceae;	D_5__Faecalibacterium;	D_6__uncultured
HQ763367.1.1416	26	2	1	1	0	0	34	8	1	5	136	193	36	1	102	115	2	132	3	5	0	0	0	0	0	0	0	0	3	36	0	0	0	4	40	421	0	0	12	26	0	0	D_0__Bacteria;	D_1__Firmicutes;	D_2__Clostridia;	D_3__Clostridiales;	D_4__Lachnospiraceae;	D_5__Lachnoclostridium;	D_6__uncultured
FJ510202.1.1373	0	0	1	58	0	0	0	0	0	1	0	0	0	0	0	0	88	0	0	0	1	48	0	0	0	0	2	8	1445	3	9	3	0	0	0	0	0	0	1	0	0	0	D_0__Bacteria;	D_1__Firmicutes;	D_2__Clostridia;	D_3__Clostridiales;	D_4__Christensenellaceae;	D_5__Christensenellaceae	R-7
FJ678441.1.1393	2	0	2	16	0	0	0	43	0	0	5	0	0	0	0	0	23	8	0	0	0	5	0	0	0	0	0	0	42	7	0	0	1	0	0	21	0	0	24	0	0	0	D_0__Bacteria;	D_1__Firmicutes;	D_2__Clostridia;	D_3__Clostridiales;	D_4__Lachnospiraceae;	D_5__Blautia;	D_6__uncultured
DQ824402.1.1391	0	17	0	0	0	1	0	0	0	0	1	0	0	0	23	20	0	0	2	0	0	1	0	0	0	0	0	2	0	0	0	0	1	11	0	0	0	0	0	0	0	0	D_0__Bacteria;	D_1__Firmicutes;	D_2__Clostridia;	D_3__Clostridiales;	D_4__Ruminococcaceae;	D_5__[Eubacterium]	coprostanoligenes
HQ740110.1.1583	0	0	60	19	8	73	74	1	35	0	0	0	0	0	0	0	66	8	19	3	49	225	0	114	0	6	5	5	105	74	0	1	24	10	0	0	1	0	13	25	0	0	D_0__Bacteria;	D_1__Firmicutes;	D_2__Clostridia;	D_3__Clostridiales;	D_4__Lachnospiraceae;	Ambiguous_taxa;	Ambiguous_taxa
KF842078.1.1234	0	0	17	0	0	0	0	0	0	0	0	0	0	0	0	0	0	0	0	0	7	0	0	0	0	0	0	0	0	0	0	0	0	0	0	0	0	0	0	0	0	0	D_0__Bacteria;	D_1__Firmicutes;	D_2__Clostridia;	D_3__Clostridiales;	D_4__Ruminococcaceae;	D_5__Ruminococcaceae	UCG-002;
HM058207.1.1460	0	0	2	0	0	0	0	0	0	0	0	9	0	0	1	0	0	0	0	0	0	0	0	0	1	0	0	2	0	0	0	0	0	0	0	0	0	0	0	0	0	0	D_0__Bacteria;	D_1__Firmicutes;	D_2__Bacilli;	D_3__Lactobacillales;	D_4__Streptococcaceae;	D_5__Streptococcus;	D_6__Streptococcus
DQ795425.1.1392	0	15	0	0	2	0	27	0	0	492	0	49	0	0	0	0	1	0	0	16	0	0	0	0	4	0	123	0	0	0	0	3	2	7	0	0	2	22	0	45	0	0	D_0__Bacteria;	D_1__Firmicutes;	D_2__Clostridia;	D_3__Clostridiales;	D_4__Lachnospiraceae;	D_5__Pseudobutyrivibrio;	D_6__uncultured
HQ716162.1.1443	1	0	0	0	0	0	2	0	0	0	0	0	0	0	0	0	0	0	867	0	0	1	0	0	0	55	0	76	0	0	94	0	1	0	0	0	0	0	0	2	0	0	D_0__Bacteria;	D_1__Firmicutes;	D_2__Clostridia;	D_3__Clostridiales;	D_4__Ruminococcaceae;	D_5__Ruminococcaceae	UCG-002;
DQ394652.1.1527	0	0	30	0	0	0	0	0	0	0	0	0	0	0	0	0	0	0	0	0	0	0	0	0	0	0	0	0	0	0	0	0	0	0	0	0	0	0	0	0	0	0	D_0__Bacteria;	D_1__Firmicutes;	D_2__Clostridia;	D_3__Clostridiales;	D_4__Ruminococcaceae;	D_5__Ruminococcaceae	NK4A214
JQ186052.1.1352	0	0	0	0	0	0	0	0	0	0	0	0	0	0	0	0	0	0	0	0	9	0	0	0	0	0	0	0	0	0	0	0	0	0	0	0	0	0	0	0	0	0	D_0__Bacteria;	D_1__Firmicutes;	D_2__Clostridia;	D_3__Clostridiales;	D_4__Ruminococcaceae;	D_5__Ruminococcaceae	UCG-013;
DQ805839.1.1400	0	115	6	0	0	0	1	57	74	0	34	624	0	0	0	0	0	2	8	3	1	1	0	0	98	5	0	0	0	0	0	1	1	425	0	0	59	2	808	753	0	0	D_0__Bacteria;	D_1__Firmicutes;	D_2__Clostridia;	D_3__Clostridiales;	D_4__Ruminococcaceae;	D_5__Ruminococcaceae	UCG-002;
DQ804621.1.1390	0	9	0	0	0	0	0	0	128	0	0	39	0	0	0	0	0	0	0	0	0	0	0	0	39	0	0	0	0	0	0	0	0	40	0	0	2	0	0	2	0	0	D_0__Bacteria;	D_1__Firmicutes;	D_2__Clostridia;	D_3__Clostridiales;	D_4__Lachnospiraceae;	D_5__Fusicatenibacter;	D_6__uncultured
HQ778845.1.1451	2	3	0	40	0	0	0	0	0	0	0	0	0	0	0	0	18	0	0	1	0	6	1	68	0	0	0	0	3	0	0	0	0	0	0	0	0	8	75	3	0	0	D_0__Bacteria;	D_1__Bacteroidetes;	D_2__Bacteroidia;	D_3__Bacteroidales;	D_4__Bacteroidaceae;	D_5__Bacteroides;	D_6__uncultured
EU768197.1.1352	0	0	0	0	0	0	0	0	6	0	0	0	0	0	0	0	0	13	0	0	2	0	0	0	0	0	0	0	0	2	0	0	0	0	0	0	2	0	0	0	0	0	D_0__Bacteria;	D_1__Firmicutes;	D_2__Clostridia;	D_3__Clostridiales;	D_4__Lachnospiraceae;	D_5__Lachnospiraceae	UCG-004;
FJ676416.1.1368	0	0	0	0	0	0	0	0	0	0	0	0	0	0	0	0	0	0	0	0	0	0	0	0	0	0	22	19	0	0	0	0	0	0	0	0	0	0	0	0	0	0	D_0__Bacteria;	D_1__Firmicutes;	D_2__Clostridia;	D_3__Clostridiales;	D_4__Ruminococcaceae;	D_5__Faecalibacterium;	D_6__uncultured
DQ809402.1.1284	49	0	19	0	0	0	0	0	0	0	0	0	0	0	0	0	0	41	1	14	70	0	0	0	0	0	0	0	0	82	0	0	50	0	1	0	0	0	0	0	0	0	D_0__Bacteria;	D_1__Firmicutes;	D_2__Clostridia;	D_3__Clostridiales;	D_4__Ruminococcaceae;	D_5__Ruminococcus	1;
DQ327167.1.1351	0	0	0	0	0	2	0	0	0	0	0	0	0	0	0	0	1	0	5	0	0	0	0	0	0	3	0	13	0	0	15	0	0	0	0	0	0	0	0	0	0	0	D_0__Bacteria;	D_1__Firmicutes;	D_2__Clostridia;	D_3__Clostridiales;	D_4__Lachnospiraceae;	D_5__Blautia;	D_6__uncultured
DQ805149.1.1391	0	0	0	1393	2	2	0	0	0	1	0	8	0	0	0	0	1138	3	7	2	9	959	0	0	0	3	1	13	265	3	10	3	3	0	0	0	0	0	0	3	0	0	D_0__Bacteria;	D_1__Firmicutes;	D_2__Clostridia;	D_3__Clostridiales;	D_4__Lachnospiraceae;	D_5__Dorea;	D_6__uncultured
EU201884.1.1313	0	0	0	0	0	0	0	0	0	0	0	0	0	0	0	0	0	0	0	0	30	7	0	0	0	0	0	199	0	0	0	0	0	0	0	0	0	0	0	0	0	0	D_0__Bacteria;	D_1__Firmicutes;	D_2__Clostridia;	D_3__Clostridiales;	D_4__Ruminococcaceae;	D_5__Ruminococcus	2;
FJ684818.1.1388	1	0	0	0	0	1	0	0	0	0	0	271	0	0	130	1	0	1	1	2	2	1	0	0	4	0	0	0	1	1	3	0	1	0	1	0	0	0	0	99	0	0	D_0__Bacteria;	D_1__Firmicutes;	D_2__Clostridia;	D_3__Clostridiales;	D_4__Lachnospiraceae;	D_5__Blautia;	D_6__uncultured
HQ762450.1.1439	4	3	2	3	195	84	39	8	4	0	3	21	0	8	79	116	7	1	310	24	0	1	0	79	3	4	3	35	49	4	3	0	14	11	127	4	2	0	3	23	0	0	D_0__Bacteria;	D_1__Firmicutes;	D_2__Clostridia;	D_3__Clostridiales;	D_4__Ruminococcaceae;	D_5__uncultured;	Ambiguous_taxa
AB566418.1.1473	0	0	441	15	0	0	0	0	0	0	0	0	0	0	0	0	0	0	0	0	0	0	0	0	0	0	1	6	0	0	0	0	0	0	0	0	0	0	0	0	0	0	D_0__Bacteria;	D_1__Actinobacteria;	D_2__Coriobacteriia;	D_3__Coriobacteriales;	D_4__Coriobacteriaceae;	D_5__Slackia;	Ambiguous_taxa
DQ809551.1.1391	0	0	0	1	49	1	674	0	74	0	0	0	0	0	0	0	1	0	1	7	0	0	0	1	3	0	34	0	0	2	0	25	0	17	0	0	2	0	0	361	0	0	D_0__Bacteria;	D_1__Firmicutes;	D_2__Clostridia;	D_3__Clostridiales;	D_4__Lachnospiraceae;	D_5__Roseburia;	D_6__uncultured
GQ493602.1.1360	0	7	0	65	0	0	1	0	1	0	0	0	0	0	64	46	24	0	11	50	0	13	0	0	0	0	19	7	14	1	0	20	2	7	43	0	6	0	0	0	0	0	D_0__Bacteria;	D_1__Firmicutes;	D_2__Clostridia;	D_3__Clostridiales;	D_4__Lachnospiraceae;	D_5__uncultured;	D_6__uncultured
JQ456097.1.1395	0	0	0	0	0	0	0	0	0	0	0	0	0	0	0	0	0	0	0	0	0	0	0	0	0	0	27	0	0	0	0	1	0	0	0	0	6	0	0	0	0	0	D_0__Bacteria;	D_1__Proteobacteria;	D_2__Gammaproteobacteria;	D_3__Pasteurellales;	D_4__Pasteurellaceae;	D_5__Haemophilus;	D_6__uncultured
KF067408.1.1371	0	0	0	0	0	3	1	0	0	0	0	0	0	0	0	0	0	1	0	18	9	0	0	0	0	0	2	0	0	7	0	0	1	0	0	0	0	0	0	0	0	0	D_0__Bacteria;	D_1__Firmicutes;	D_2__Bacilli;	D_3__Lactobacillales;	D_4__Streptococcaceae;	D_5__Streptococcus;	D_6__uncultured
GQ139144.1.1374	0	0	0	0	0	0	0	0	0	0	0	0	0	0	0	0	0	0	0	0	0	0	0	0	0	2	0	0	0	0	126	0	0	0	0	0	0	0	0	0	0	0	D_0__Bacteria;	D_1__Firmicutes;	D_2__Clostridia;	D_3__Clostridiales;	D_4__Clostridiaceae	1;	D_5__Clostridium
GQ133077.1.1372	0	0	0	0	0	0	0	0	0	0	0	0	0	0	0	0	0	0	0	0	0	0	0	0	0	0	0	0	0	0	141	0	0	0	0	0	0	0	0	0	0	0	D_0__Bacteria;	D_1__Firmicutes;	D_2__Clostridia;	D_3__Clostridiales;	D_4__Clostridiaceae	1;	D_5__Clostridium
DQ801269.1.1395	0	14	0	0	0	0	0	0	0	1	0	0	0	0	0	0	0	0	0	0	0	0	0	0	0	0	0	0	0	0	0	0	0	89	0	0	20	0	0	0	0	0	D_0__Bacteria;	D_1__Firmicutes;	D_2__Clostridia;	D_3__Clostridiales;	D_4__Lachnospiraceae;	D_5__Pseudobutyrivibrio;	D_6__uncultured
EU767026.1.1339	0	0	0	0	0	0	0	0	0	0	0	0	0	0	0	0	0	0	0	0	2	218	0	0	0	0	0	62	26	64	2	0	0	0	0	0	0	0	0	0	0	0	D_0__Bacteria;	D_1__Firmicutes;	D_2__Clostridia;	D_3__Clostridiales;	D_4__Lachnospiraceae;	D_5__Coprococcus	2;
FJ678248.1.1394	0	0	0	0	0	0	0	0	0	0	0	0	0	0	0	0	8	0	0	0	0	0	0	0	0	0	0	0	0	0	0	0	0	0	0	0	0	0	0	0	0	0	D_0__Bacteria;	D_1__Firmicutes;	D_2__Clostridia;	D_3__Clostridiales;	D_4__Lachnospiraceae;	D_5__Pseudobutyrivibrio;	D_6__uncultured
DQ796092.1.1370	0	0	0	0	0	0	0	0	0	0	0	0	0	0	0	0	0	0	0	0	1	0	0	0	0	0	0	0	0	5	0	0	0	0	0	0	0	0	0	0	0	0	D_0__Bacteria;	D_1__Firmicutes;	D_2__Clostridia;	D_3__Clostridiales;	D_4__Ruminococcaceae;	D_5__Ruminococcaceae	UCG-005;
DQ797473.1.1377	0	0	0	0	13	0	15	0	19	0	8	10	0	0	0	0	6	11	0	90	2	1	0	0	26	0	43	6	3	4	0	20	11	2	0	0	9	0	99	72	0	0	D_0__Bacteria;	D_1__Firmicutes;	D_2__Clostridia;	D_3__Clostridiales;	D_4__Ruminococcaceae;	D_5__Faecalibacterium;	D_6__uncultured
DQ798609.1.1367	0	0	0	0	0	0	0	0	0	0	0	2	0	0	1	0	0	0	0	0	0	0	2	0	0	0	0	0	0	0	0	0	0	0	0	0	0	0	0	1	0	0	D_0__Bacteria;	D_1__Firmicutes;	D_2__Clostridia;	D_3__Clostridiales;	D_4__Ruminococcaceae;	D_5__[Eubacterium]	coprostanoligenes
AB845207.1.1366	0	0	8	0	0	0	0	0	0	0	0	0	0	0	0	0	0	0	0	0	0	0	0	0	0	0	0	0	0	0	0	0	0	0	0	0	0	0	0	0	0	0	D_0__Bacteria;	D_1__Firmicutes;	D_2__Bacilli;	D_3__Lactobacillales;	D_4__Enterococcaceae;	D_5__Enterococcus;	D_6__Enterococcus
HQ762597.1.1448	0	0	0	4	0	1	0	0	0	0	37	1	0	0	80	220	0	0	0	0	0	0	0	0	0	0	0	0	2	0	0	0	0	0	0	1	0	0	2	0	0	0	D_0__Bacteria;	D_1__Firmicutes;	D_2__Clostridia;	D_3__Clostridiales;	D_4__Lachnospiraceae;	D_5__Lachnoclostridium;	D_6__uncultured
EU779041.1.1251	0	0	0	24	0	0	0	0	0	0	0	0	0	0	0	0	10	0	0	0	0	6	0	0	0	0	0	0	19	0	0	0	0	0	0	0	0	0	0	0	0	0	D_0__Bacteria;	D_1__Firmicutes;	D_2__Clostridia;	D_3__Clostridiales;	D_4__Lachnospiraceae;	D_5__Lachnospiraceae	UCG-008;
DQ796620.1.1389	0	0	0	0	0	0	0	0	0	0	0	0	0	0	0	0	0	0	0	0	0	0	0	0	29	6	0	0	0	0	0	7	0	0	0	0	0	0	0	0	0	0	D_0__Bacteria;	D_1__Firmicutes;	D_2__Clostridia;	D_3__Clostridiales;	D_4__Lachnospiraceae;	D_5__Butyrivibrio;	D_6__uncultured
DQ825081.1.1381	0	0	0	0	12	78	7	0	0	0	0	3	0	0	0	82	1	0	130	109	1	0	0	0	0	17	9	58	1	0	168	8	0	0	22	0	0	0	0	3	0	0	D_0__Bacteria;	D_1__Firmicutes;	D_2__Clostridia;	D_3__Clostridiales;	D_4__Lachnospiraceae;	D_5__Blautia;	D_6__uncultured
FJ673343.1.1369	0	0	0	140	7	0	0	0	0	0	0	0	0	0	0	0	117	0	1	115	3	71	0	0	0	2	27	0	169	0	0	33	1	0	0	0	0	0	0	0	0	0	D_0__Bacteria;	D_1__Firmicutes;	D_2__Clostridia;	D_3__Clostridiales;	D_4__Ruminococcaceae;	D_5__Faecalibacterium;	D_6__uncultured
DQ796717.1.1383	937	0	1	0	0	0	0	0	0	0	1	10	1	1	0	0	1	1996	3	2	882	2	0	0	0	0	1	3	0	1886	0	1	396	1	0	0	0	0	0	0	0	0	D_0__Bacteria;	D_1__Firmicutes;	D_2__Clostridia;	D_3__Clostridiales;	D_4__Lachnospiraceae;	D_5__Lachnoclostridium;	D_6__uncultured
GQ493341.1.1359	7	5	1	0	0	0	0	0	2	0	0	7	0	0	50	0	2	0	6	0	0	0	0	0	0	0	0	0	45	12	0	0	3	1	0	1	0	0	0	5	0	0	D_0__Bacteria;	D_1__Firmicutes;	D_2__Clostridia;	D_3__Clostridiales;	D_4__Lachnospiraceae;	D_5__Lachnoclostridium;	D_6__uncultured
DQ795070.1.1389	3	0	1	0	0	0	0	3	0	0	49	0	1	0	1	0	2	1	1	0	1	0	0	0	0	0	0	3	0	4	1	0	3	1	0	10	0	0	23	1	0	0	D_0__Bacteria;	D_1__Firmicutes;	D_2__Clostridia;	D_3__Clostridiales;	D_4__Lachnospiraceae;	D_5__[Eubacterium]	ruminantium
KF842842.1.1388	7	2	5	6	0	0	2	0	11	0	0	10	0	0	0	0	5	22	0	4	4	1	1	0	0	0	0	0	11	12	0	0	250	65	0	0	3	0	0	9	0	0	D_0__Bacteria;	D_1__Firmicutes;	D_2__Clostridia;	D_3__Clostridiales;	D_4__Lachnospiraceae;	D_5__Lachnospiraceae	NK4A136
FJ364161.1.1360	0	0	0	0	0	0	0	0	0	0	0	0	0	0	0	0	0	0	0	9	0	0	0	0	0	0	1	0	0	0	0	1	0	0	0	0	0	0	0	0	0	0	D_0__Bacteria;	D_1__Firmicutes;	D_2__Clostridia;	D_3__Clostridiales;	D_4__Lachnospiraceae;	D_5__[Eubacterium]	ventriosum
DQ795395.1.1392	19	17	3	0	8	0	6	0	158	0	0	0	0	0	0	0	0	21	0	44	18	0	0	0	0	0	20	0	0	5	0	18	29	26	6	0	11	0	0	0	0	0	D_0__Bacteria;	D_1__Firmicutes;	D_2__Clostridia;	D_3__Clostridiales;	D_4__Lachnospiraceae;	D_5__Fusicatenibacter;	D_6__uncultured
FJ508382.1.1352	0	0	0	0	0	0	0	0	0	0	0	0	0	0	0	0	0	0	0	0	157	0	0	0	0	157	0	62	45	0	9	2	0	0	0	0	0	26	0	0	0	0	D_0__Bacteria;	D_1__Firmicutes;	D_2__Clostridia;	D_3__Clostridiales;	D_4__Lachnospiraceae;	D_5__[Eubacterium]	ruminantium
JQ607924.1.1427	17	8	0	6	49	29	6	2	1	1	0	0	32	80	26	55	2	1	17	5	2	0	6	23	0	0	1	3	2	6	0	0	1	0	51	3	0	0	2	6	0	0	D_0__Bacteria;	D_1__Firmicutes;	D_2__Clostridia;	D_3__Clostridiales;	D_4__Lachnospiraceae;	D_5__Lachnoclostridium;	Ambiguous_taxa
DQ802069.1.1392	0	8	0	0	0	6	0	1	37	15	0	0	0	0	0	0	1	0	1	0	0	0	0	0	0	2	0	7	0	0	18	0	0	21	0	0	0	3	0	2	0	0	D_0__Bacteria;	D_1__Firmicutes;	D_2__Clostridia;	D_3__Clostridiales;	D_4__Lachnospiraceae;	D_5__Blautia;	D_6__uncultured
HQ787164.1.1447	0	0	0	0	0	0	0	0	0	0	0	0	0	0	0	0	0	0	0	0	0	0	0	0	0	0	0	23	1	0	3	0	0	0	0	0	0	0	0	0	0	0	D_0__Bacteria;	D_1__Firmicutes;	D_2__Clostridia;	D_3__Clostridiales;	D_4__Lachnospiraceae;	D_5__Lachnoclostridium;	D_6__uncultured
DQ804946.1.1298	26	0	0	40	1	1	0	0	0	1	0	0	0	0	195	7	11	6	0	0	3	51	0	0	0	0	0	0	0	11	0	4	27	0	4	0	0	0	0	15	0	0	D_0__Bacteria;	D_1__Firmicutes;	D_2__Clostridia;	D_3__Clostridiales;	D_4__Lachnospiraceae;	D_5__Lachnospiraceae	UCG-008;
KF842644.1.1370	2	0	0	0	0	2	0	0	0	0	0	0	0	0	0	0	0	0	0	0	19	21	0	0	0	1	7	7	4	6	36	0	1	0	0	0	0	0	0	0	0	0	D_0__Bacteria;	D_1__Firmicutes;	D_2__Clostridia;	D_3__Clostridiales;	D_4__Ruminococcaceae;	D_5__Subdoligranulum;	D_6__uncultured
HQ816471.1.1430	0	0	0	0	1325	0	5	0	0	0	0	0	0	0	0	0	0	0	0	4	0	0	0	0	0	0	1	0	0	0	0	2	0	0	7	0	0	0	0	0	0	0	D_0__Bacteria;	D_1__Firmicutes;	D_2__Clostridia;	D_3__Clostridiales;	D_4__Lachnospiraceae;	D_5__Hungatella;	Ambiguous_taxa
HQ782742.1.1434	0	37	0	0	0	0	0	0	17	0	0	0	0	0	0	0	0	0	0	0	0	0	0	0	0	0	0	0	0	0	0	0	0	8	0	0	9	0	0	0	0	0	D_0__Bacteria;	D_1__Firmicutes;	D_2__Clostridia;	D_3__Clostridiales;	D_4__Lachnospiraceae;	D_5__Lachnoclostridium;	Ambiguous_taxa
EU507927.1.1381	0	0	8	29	38	18	0	0	18	0	1	7	53	0	0	2	2	0	2	1	0	0	0	0	0	0	1	21	1	21	0	0	0	2	0	0	0	0	0	0	0	0	D_0__Bacteria;	D_1__Verrucomicrobia;	D_2__Verrucomicrobiae;	D_3__Verrucomicrobiales;	D_4__Verrucomicrobiaceae;	D_5__Akkermansia;	D_6__uncultured
AY979136.1.1356	0	0	0	0	0	0	0	339	0	0	0	0	0	0	0	0	0	0	0	0	0	0	0	0	0	0	0	0	0	0	0	0	0	0	0	0	0	0	86	0	0	0	D_0__Bacteria;	D_1__Firmicutes;	D_2__Clostridia;	D_3__Clostridiales;	D_4__Lachnospiraceae;	D_5__[Ruminococcus]	gauvreauii
KC707584.1.1266	0	0	19	0	0	0	0	0	0	0	0	0	0	0	0	0	0	0	0	0	0	0	0	0	0	0	0	0	0	0	0	0	0	0	0	0	0	0	0	0	0	0	D_0__Bacteria;	D_1__Firmicutes;	D_2__Bacilli;	D_3__Lactobacillales;	D_4__Enterococcaceae;	D_5__Enterococcus;	D_6__Enterococcus
FJ506260.1.1387	0	0	1	0	2	64	0	0	0	0	0	0	0	1	0	47	0	0	128	1	0	0	0	5	0	0	0	0	0	0	0	0	0	0	0	0	0	0	0	0	0	0	D_0__Bacteria;	D_1__Proteobacteria;	D_2__Gammaproteobacteria;	D_3__Enterobacteriales;	D_4__Enterobacteriaceae;	D_5__Escherichia-Shigella;	D_6__uncultured
FJ680261.1.1409	0	0	0	0	0	0	0	0	0	0	0	0	0	0	0	0	0	0	0	0	1	0	0	0	0	0	2	0	0	117	0	11	0	0	0	0	0	0	0	0	0	0	D_0__Bacteria;	D_1__Firmicutes;	D_2__Clostridia;	D_3__Clostridiales;	D_4__Ruminococcaceae;	D_5__Ruminococcaceae	UCG-005;
FJ674256.1.1388	1	0	0	0	57	0	29	1	0	0	48	3	1	0	0	1	0	0	1	264	1	0	0	0	0	0	11	0	1	2	1	61	0	2	71	4	0	0	16	1	0	0	D_0__Bacteria;	D_1__Firmicutes;	D_2__Clostridia;	D_3__Clostridiales;	D_4__Lachnospiraceae;	D_5__Blautia;	D_6__uncultured
FJ683832.1.1364	0	0	0	7	0	0	0	0	0	0	0	0	0	0	0	0	0	0	0	0	0	0	0	0	0	0	71	27	1	0	0	0	0	0	0	0	0	0	0	0	0	0	D_0__Bacteria;	D_1__Firmicutes;	D_2__Clostridia;	D_3__Clostridiales;	D_4__Ruminococcaceae;	D_5__Faecalibacterium;	D_6__uncultured
EU778893.1.1359	19	0	0	0	1	197	0	6	0	12	0	0	0	0	0	0	1	23	0	0	195	4	0	0	0	152	0	132	0	32	997	2	83	1	0	12	0	49	0	0	0	0	D_0__Bacteria;	D_1__Firmicutes;	D_2__Clostridia;	D_3__Clostridiales;	D_4__Ruminococcaceae;	D_5__Subdoligranulum;	D_6__uncultured
AY986279.1.1351	0	0	0	0	0	0	0	0	85	166	0	0	0	0	0	0	0	0	0	76	0	0	22	7	0	0	0	0	0	0	0	0	0	0	552	0	70	93	0	0	0	0	D_0__Bacteria;	D_1__Firmicutes;	D_2__Clostridia;	D_3__Clostridiales;	D_4__Ruminococcaceae;	D_5__uncultured;	D_6__uncultured
DQ802168.1.1390	67	0	0	1	0	0	0	40	0	0	1	0	23	0	0	0	0	178	0	20	83	0	0	0	0	0	10	0	0	227	0	11	49	0	0	0	0	0	0	0	0	0	D_0__Bacteria;	D_1__Firmicutes;	D_2__Clostridia;	D_3__Clostridiales;	D_4__Lachnospiraceae;	D_5__Pseudobutyrivibrio;	D_6__uncultured
JQ475427.1.1394	0	0	0	0	9	0	0	0	0	0	0	0	0	0	0	0	0	0	0	0	0	0	0	0	0	0	0	0	0	0	0	0	0	0	0	0	0	0	0	0	0	0	D_0__Bacteria;	D_1__Fusobacteria;	D_2__Fusobacteriia;	D_3__Fusobacteriales;	D_4__Fusobacteriaceae;	D_5__Fusobacterium;	D_6__uncultured
DQ802418.1.1392	2	17	0	1	0	0	0	0	0	5	0	135	0	0	0	0	0	0	0	0	0	0	0	0	11	0	1	0	0	1	0	0	0	0	0	0	0	0	0	179	0	0	D_0__Bacteria;	D_1__Firmicutes;	D_2__Clostridia;	D_3__Clostridiales;	D_4__Lachnospiraceae;	D_5__Pseudobutyrivibrio;	D_6__uncultured
FJ678696.1.1382	0	23	0	0	0	0	0	0	46	0	0	0	0	0	0	0	1	0	0	0	0	0	0	0	0	8	6	8	0	0	1	15	0	40	0	0	75	0	0	0	0	0	D_0__Bacteria;	D_1__Firmicutes;	D_2__Clostridia;	D_3__Clostridiales;	D_4__Lachnospiraceae;	D_5__Coprococcus	3;
EU773234.1.1373	6	0	1	0	35	0	35	0	0	0	0	0	0	0	0	0	0	8	3	17	0	0	0	0	0	0	0	6	10	0	0	0	0	0	0	0	0	0	0	0	0	0	D_0__Bacteria;	D_1__Firmicutes;	D_2__Clostridia;	D_3__Clostridiales;	D_4__Lachnospiraceae;	D_5__Coprococcus	1;
EU539064.1.1405	0	0	0	0	0	0	0	0	0	0	0	0	0	0	0	10	0	0	2	0	0	0	0	0	0	1	0	2	0	0	1	0	0	0	0	0	0	0	0	0	0	0	D_0__Bacteria;	D_1__Firmicutes;	D_2__Bacilli;	D_3__Lactobacillales;	D_4__Streptococcaceae;	D_5__Lactococcus;	D_6__uncultured
DQ800000.1.1319	0	0	0	3	0	0	42	93	0	0	0	0	0	0	0	0	100	0	3	0	0	7	0	0	0	1	0	4	15	0	1	0	0	0	0	0	0	0	64	0	0	0	D_0__Bacteria;	D_1__Firmicutes;	D_2__Clostridia;	D_3__Clostridiales;	D_4__Lachnospiraceae;	D_5__[Ruminococcus]	gauvreauii
DQ810013.1.1387	0	0	0	0	0	0	0	0	1	0	0	0	0	0	0	0	0	0	0	0	9	9	0	0	0	3	0	42	0	0	20	17	0	0	0	0	0	0	0	0	0	0	D_0__Bacteria;	D_1__Firmicutes;	D_2__Clostridia;	D_3__Clostridiales;	D_4__Lachnospiraceae;	D_5__Marvinbryantia;	D_6__uncultured
DQ805307.1.1394	9	68	0	0	0	0	0	0	0	26	0	0	0	0	0	0	0	0	0	0	0	0	0	0	0	0	0	0	0	0	0	0	0	0	0	0	1	30	0	0	0	0	D_0__Bacteria;	D_1__Firmicutes;	D_2__Clostridia;	D_3__Clostridiales;	D_4__Lachnospiraceae;	D_5__Roseburia;	D_6__uncultured
EU764873.1.1354	21	28	0	0	0	1	0	0	4	126	0	0	0	0	0	0	25	0	0	0	2	16	0	0	0	0	0	0	0	0	1	4	1	6	0	0	27	228	0	0	0	0	D_0__Bacteria;	D_1__Firmicutes;	D_2__Clostridia;	D_3__Clostridiales;	D_4__Lachnospiraceae;	D_5__Roseburia;	D_6__uncultured
DQ796617.1.1363	0	0	27	1	0	0	950	0	0	0	0	0	0	0	0	0	0	0	0	0	634	1	0	0	0	0	71	7	0	0	0	308	732	0	0	0	0	1	3	6	0	0	D_0__Bacteria;	D_1__Firmicutes;	D_2__Clostridia;	D_3__Clostridiales;	D_4__Ruminococcaceae;	D_5__Ruminococcaceae	UCG-002;
DQ793916.1.1399	0	0	0	0	0	0	0	0	0	0	0	0	2	0	22	7	0	0	0	0	0	0	18892	13	1	0	0	0	0	0	0	0	0	0	0	0	229	97	1	0	0	1	D_0__Bacteria;	D_1__Bacteroidetes;	D_2__Bacteroidia;	D_3__Bacteroidales;	D_4__Bacteroidaceae;	D_5__Bacteroides;	D_6__uncultured
JF125981.1.1360	0	0	0	0	0	0	0	0	0	0	0	0	0	0	0	0	0	0	0	0	0	0	0	0	0	0	31	0	0	0	0	1	0	0	0	0	0	0	0	0	0	0	D_0__Bacteria;	D_1__Proteobacteria;	D_2__Gammaproteobacteria;	D_3__Pasteurellales;	D_4__Pasteurellaceae;	D_5__Haemophilus;	Ambiguous_taxa
KM882689.1.1353	0	0	2	24	0	0	0	0	0	0	0	41	0	17	14	0	0	0	3	1	0	0	4	118	1	0	0	0	0	0	0	0	0	0	0	0	0	0	11	13	0	0	D_0__Bacteria;	D_1__Proteobacteria;	D_2__Gammaproteobacteria;	D_3__Enterobacteriales;	D_4__Enterobacteriaceae;	D_5__Escherichia-Shigella;	D_6__uncultured
EU843250.1.1446	0	0	23	0	0	0	0	0	0	0	0	0	0	0	0	0	0	5	0	0	4	0	0	0	0	0	0	0	0	0	0	0	18	0	0	0	0	0	0	0	0	0	D_0__Bacteria;	D_1__Firmicutes;	D_2__Clostridia;	D_3__Clostridiales;	D_4__Christensenellaceae;	D_5__Christensenellaceae	R-7
FJ673924.1.1388	32	0	5	0	0	0	0	0	0	0	0	0	0	0	0	0	1	30	0	0	29	0	0	0	6	4	21	4	0	9	1	38	20	0	0	0	0	0	0	34	0	0	D_0__Bacteria;	D_1__Firmicutes;	D_2__Clostridia;	D_3__Clostridiales;	D_4__Lachnospiraceae;	D_5__Coprococcus	3;
DQ805279.1.1389	0	0	0	1	0	0	0	0	0	5	0	0	0	0	0	0	2	0	0	0	0	3	0	0	0	0	0	0	0	0	0	0	0	0	0	0	0	1	0	0	0	0	D_0__Bacteria;	D_1__Firmicutes;	D_2__Clostridia;	D_3__Clostridiales;	D_4__Lachnospiraceae;	D_5__Blautia;	D_6__uncultured
EU469055.1.1320	0	0	0	0	0	0	0	0	0	0	0	0	0	0	0	0	0	0	0	0	0	0	0	0	0	0	0	0	0	0	0	0	0	0	0	0	0	0	0	35	0	0	D_0__Bacteria;	D_1__Firmicutes;	D_2__Clostridia;	D_3__Clostridiales;	D_4__Ruminococcaceae;	D_5__Ruminococcaceae	UCG-005;
AY977474.1.1354	0	0	0	0	0	0	0	0	0	0	0	17	0	0	0	0	1	0	0	0	0	1	0	0	40	0	0	0	0	0	0	0	0	0	0	0	0	0	0	26	0	0	D_0__Bacteria;	D_1__Firmicutes;	D_2__Clostridia;	D_3__Clostridiales;	D_4__Lachnospiraceae;	D_5__Blautia;	D_6__uncultured
FJ507708.1.1346	0	0	0	0	0	0	0	0	0	0	0	0	0	0	0	0	0	0	0	0	0	0	0	81	0	0	0	0	0	0	0	0	0	0	0	0	0	0	0	0	0	0	D_0__Bacteria;	D_1__Firmicutes;	D_2__Clostridia;	D_3__Clostridiales;	D_4__Ruminococcaceae;	D_5__uncultured;	D_6__uncultured
EU766221.1.1355	0	0	32	122	4	0	6	5	111	15	0	0	3	9	61	397	0	267	0	0	220	61	3	2	0	0	65	0	99	41	8	44	0	0	1296	0	0	0	261	58	0	0	D_0__Bacteria;	D_1__Bacteroidetes;	D_2__Bacteroidia;	D_3__Bacteroidales;	D_4__Porphyromonadaceae;	D_5__Parabacteroides;	D_6__uncultured
JF152804.1.1371	0	0	2	0	1	156	0	0	0	0	0	0	0	0	0	9	0	0	39	0	1	0	0	0	0	13	1	1186	0	0	39	1	0	0	0	0	0	0	0	0	0	0	D_0__Bacteria;	D_1__Firmicutes;	D_2__Bacilli;	D_3__Lactobacillales;	D_4__Streptococcaceae;	D_5__Streptococcus;	D_6__uncultured
EU774120.1.1373	838	0	757	0	1	2	1	1	0	0	0	0	0	0	0	0	1	461	1	0	354	0	0	0	0	0	1	0	0	649	1	0	535	0	0	0	0	0	0	0	0	0	D_0__Bacteria;	D_1__Firmicutes;	D_2__Clostridia;	D_3__Clostridiales;	D_4__Lachnospiraceae;	D_5__Blautia;	D_6__uncultured
EU778509.1.1401	0	0	0	0	339	0	1	0	0	0	0	0	0	0	0	0	0	0	0	197	0	0	0	0	0	0	1	0	0	0	0	0	0	0	0	0	0	0	0	0	0	0	D_0__Bacteria;	D_1__Proteobacteria;	D_2__Gammaproteobacteria;	D_3__B38;	D_4__uncultured	bacterium;	D_5__uncultured
EU462408.1.1305	0	0	5	0	0	0	0	0	0	0	0	0	0	0	0	0	0	0	0	0	400	0	0	0	0	0	0	0	0	0	0	0	0	0	0	0	0	0	0	0	0	0	D_0__Bacteria;	D_1__Firmicutes;	D_2__Erysipelotrichia;	D_3__Erysipelotrichales;	D_4__Erysipelotrichaceae;	D_5__Holdemanella;	D_6__uncultured
DQ793267.1.1390	0	0	0	0	0	0	0	0	0	0	0	0	0	0	0	0	0	0	0	0	0	0	0	0	0	0	1	0	0	0	0	13	0	0	0	0	0	0	0	0	0	0	D_0__Bacteria;	D_1__Firmicutes;	D_2__Clostridia;	D_3__Clostridiales;	D_4__Ruminococcaceae;	D_5__Oscillibacter;	D_6__uncultured
FJ368776.1.1359	0	0	0	0	0	0	0	0	0	0	0	26	0	1	106	0	0	0	0	0	0	0	0	0	0	0	0	0	0	0	0	0	0	0	0	0	0	0	0	0	0	0	D_0__Bacteria;	D_1__Firmicutes;	D_2__Clostridia;	D_3__Clostridiales;	D_4__Lachnospiraceae;	D_5__Lachnoclostridium;	D_6__uncultured
HQ716183.1.1435	0	0	0	0	0	0	0	0	0	0	0	0	0	0	0	0	0	0	0	0	2	1	0	0	11	44	0	66	21	91	6	0	0	0	0	0	0	0	0	0	0	0	D_0__Bacteria;	D_1__Firmicutes;	D_2__Clostridia;	D_3__Clostridiales;	D_4__Ruminococcaceae;	D_5__Ruminococcaceae	UCG-005;
FJ368854.1.1357	0	0	0	0	0	0	0	0	0	0	22	0	0	0	0	0	0	0	0	0	0	0	17	4	0	0	0	0	0	0	0	0	0	0	0	0	0	0	0	0	0	0	D_0__Bacteria;	D_1__Firmicutes;	D_2__Clostridia;	D_3__Clostridiales;	D_4__Lachnospiraceae;	D_5__Blautia;	D_6__uncultured
FJ672978.1.1385	0	0	0	0	0	0	0	0	0	0	0	0	0	0	0	0	0	0	0	0	9	57	0	0	0	3	0	0	0	0	4	0	0	0	0	0	0	0	0	0	0	0	D_0__Bacteria;	D_1__Firmicutes;	D_2__Clostridia;	D_3__Clostridiales;	D_4__Lachnospiraceae;	D_5__Blautia;	D_6__uncultured
FJ366641.1.1342	0	0	0	2	0	0	0	0	0	0	0	7	0	0	0	0	0	0	348	26	0	0	0	0	0	1	0	13	21	0	0	0	6	0	0	0	0	0	26	39	0	0	D_0__Bacteria;	D_1__Firmicutes;	D_2__Clostridia;	D_3__Clostridiales;	D_4__Ruminococcaceae;	D_5__Ruminococcaceae	UCG-005;
DQ799737.1.1392	0	0	0	0	0	0	4	10	0	0	5	0	0	0	0	0	0	0	0	1	0	0	0	0	0	0	1	0	0	0	8	0	0	0	0	0	0	0	5	0	0	0	D_0__Bacteria;	D_1__Firmicutes;	D_2__Clostridia;	D_3__Clostridiales;	D_4__Lachnospiraceae;	D_5__Anaerostipes;	D_6__uncultured
EU776757.1.1337	0	0	0	0	0	0	0	0	0	0	0	0	0	0	0	0	0	21	0	0	7	0	0	0	0	0	0	0	0	9	0	0	6	0	1	0	0	0	0	0	0	0	D_0__Bacteria;	D_1__Firmicutes;	D_2__Clostridia;	D_3__Clostridiales;	D_4__Lachnospiraceae;	D_5__Roseburia;	D_6__uncultured
DQ797886.1.1381	0	0	0	0	0	0	81	99	0	0	0	0	13	2	0	0	0	0	1	1	1	5	0	0	0	1	2	10	1	0	0	5	0	0	0	0	0	0	0	0	0	0	D_0__Bacteria;	D_1__Firmicutes;	D_2__Clostridia;	D_3__Clostridiales;	D_4__Lachnospiraceae;	D_5__Lachnospiraceae	UCG-004;
DQ825185.1.1389	79	0	0	0	0	0	0	0	0	104	0	0	0	0	0	0	0	0	0	0	0	0	0	0	0	0	0	0	0	0	0	0	0	1	0	0	0	6	0	0	0	0	D_0__Bacteria;	D_1__Firmicutes;	D_2__Clostridia;	D_3__Clostridiales;	D_4__Lachnospiraceae;	D_5__Pseudobutyrivibrio;	D_6__uncultured
DQ795689.1.1392	15	0	0	0	0	0	0	0	0	0	0	0	0	0	0	0	0	20	0	0	26	0	0	0	0	0	0	0	0	28	14	0	29	0	0	0	0	0	0	0	0	0	D_0__Bacteria;	D_1__Firmicutes;	D_2__Clostridia;	D_3__Clostridiales;	D_4__Lachnospiraceae;	D_5__Dorea;	D_6__uncultured
DQ796538.1.1391	0	0	4	0	0	0	0	0	0	0	0	0	0	0	0	0	0	0	0	0	20	0	0	0	0	0	0	0	0	0	0	0	0	0	0	0	0	0	0	0	0	0	D_0__Bacteria;	D_1__Firmicutes;	D_2__Clostridia;	D_3__Clostridiales;	D_4__Lachnospiraceae;	D_5__Marvinbryantia;	D_6__uncultured
D14146.1.1375	0	0	0	0	7	0	0	0	0	0	0	0	0	0	0	0	0	0	0	0	0	0	0	0	0	0	0	0	0	0	0	0	0	0	0	0	0	0	0	0	0	0	D_0__Bacteria;	D_1__Firmicutes;	D_2__Clostridia;	D_3__Clostridiales;	D_4__Family	XI;	D_5__Anaerococcus;
DQ796141.1.1287	0	0	0	0	0	0	0	0	0	0	0	0	0	0	0	0	0	0	0	0	10	0	0	0	0	0	47	0	0	9	1	33	0	0	0	0	0	0	0	0	0	0	D_0__Bacteria;	D_1__Firmicutes;	D_2__Clostridia;	D_3__Clostridiales;	D_4__Ruminococcaceae;	D_5__Ruminococcaceae	UCG-011;
DQ807981.1.1393	3	63	0	1	0	0	0	0	19	9	0	0	0	0	0	0	6	0	0	0	1	4	0	0	0	0	0	0	0	0	0	0	3	7	0	0	49	19	0	0	0	0	D_0__Bacteria;	D_1__Firmicutes;	D_2__Clostridia;	D_3__Clostridiales;	D_4__Lachnospiraceae;	D_5__Roseburia;	D_6__uncultured
EU762046.1.1354	0	0	1	0	0	8	0	0	0	25	45	30	0	0	0	0	2	1	0	0	0	0	1400	16	0	0	0	0	1	1	1	0	0	1	18	0	2	392	471	370	0	0	D_0__Bacteria;	D_1__Bacteroidetes;	D_2__Bacteroidia;	D_3__Bacteroidales;	D_4__Rikenellaceae;	D_5__Alistipes;	D_6__uncultured
DQ800910.1.1390	0	24	0	0	0	0	0	0	60	0	0	0	0	0	0	0	0	0	0	0	0	0	0	0	0	0	0	0	0	0	0	0	0	27	0	0	14	0	0	0	0	0	D_0__Bacteria;	D_1__Firmicutes;	D_2__Clostridia;	D_3__Clostridiales;	D_4__Lachnospiraceae;	D_5__uncultured;	D_6__uncultured
DQ802041.1.1389	5	0	82	0	0	0	0	0	0	0	0	0	0	0	0	0	0	0	0	0	12	0	0	0	0	0	0	0	0	0	1	0	0	0	0	0	0	0	0	0	0	0	D_0__Bacteria;	D_1__Firmicutes;	D_2__Clostridia;	D_3__Clostridiales;	D_4__Lachnospiraceae;	D_5__Blautia;	D_6__uncultured
EF603688.1.1483	0	0	0	0	0	4	0	0	0	0	0	0	0	0	0	3	0	0	1	0	0	0	0	0	0	0	0	4	0	0	0	0	0	0	0	0	0	0	0	0	0	0	D_0__Bacteria;	D_1__Bacteroidetes;	D_2__Bacteroidia;	D_3__Bacteroidales;	D_4__Rikenellaceae;	D_5__Alistipes;	Ambiguous_taxa
DQ800110.1.1285	0	0	0	0	0	0	0	0	0	0	0	0	0	0	0	0	0	0	13985	0	0	1	0	0	372	1671	0	2	0	1	0	2	0	0	0	0	0	0	0	0	0	2	D_0__Bacteria;	D_1__Firmicutes;	D_2__Clostridia;	D_3__Clostridiales;	D_4__Ruminococcaceae;	D_5__Ruminococcaceae	UCG-014;
DQ804286.1.1391	0	0	0	0	0	1	0	0	0	1	0	75	20	12	186	49	0	0	0	11	0	0	60	9	1	0	0	0	0	0	0	0	0	0	2	48	0	0	0	0	0	0	D_0__Bacteria;	D_1__Firmicutes;	D_2__Clostridia;	D_3__Clostridiales;	D_4__Lachnospiraceae;	D_5__Blautia;	D_6__uncultured
FJ681229.1.1404	7	0	0	0	0	0	0	0	0	0	0	0	0	0	0	0	0	0	0	0	64	0	0	0	0	0	0	0	0	0	0	0	0	0	0	0	0	0	0	0	0	0	D_0__Bacteria;	D_1__Firmicutes;	D_2__Clostridia;	D_3__Clostridiales;	D_4__Lachnospiraceae;	D_5__Pseudobutyrivibrio;	D_6__uncultured
FJ364921.1.1358	0	0	0	0	0	0	0	0	0	0	0	0	0	0	0	0	0	0	0	0	0	0	0	0	0	0	0	0	0	0	0	0	0	0	0	303	0	0	0	0	0	0	D_0__Bacteria;	D_1__Firmicutes;	D_2__Clostridia;	D_3__Clostridiales;	D_4__Lachnospiraceae;	D_5__Lachnoclostridium;	D_6__uncultured
FJ684105.1.1373	0	0	0	0	0	0	0	0	0	0	0	0	0	0	0	0	0	0	0	0	0	0	7	58	0	0	0	0	0	0	0	0	0	0	0	0	0	0	0	0	0	0	D_0__Bacteria;	D_1__Firmicutes;	D_2__Clostridia;	D_3__Clostridiales;	D_4__Lachnospiraceae;	D_5__Anaerostipes;	D_6__uncultured
EU507655.1.1392	97	0	18	0	0	0	0	0	0	0	0	0	0	0	0	0	1	20	0	0	4	0	0	0	0	0	0	0	0	80	0	0	25	0	1	0	0	0	0	0	0	0	D_0__Bacteria;	D_1__Firmicutes;	D_2__Clostridia;	D_3__Clostridiales;	D_4__Ruminococcaceae;	D_5__Ruminiclostridium	9;
FJ372191.1.1372	0	0	0	0	0	0	0	0	0	0	0	0	0	0	0	0	0	0	0	0	0	0	0	0	0	0	0	0	0	0	0	0	0	0	0	0	0	12	0	0	0	0	D_0__Bacteria;	D_1__Firmicutes;	D_2__Clostridia;	D_3__Clostridiales;	D_4__Ruminococcaceae;	D_5__Ruminococcaceae	UCG-014;
DQ810025.1.1390	0	0	0	0	0	0	553	667	0	0	0	0	0	7	0	0	0	0	0	0	0	30	0	0	0	0	2	0	1	0	0	8	1	0	0	0	0	0	0	0	0	0	D_0__Bacteria;	D_1__Firmicutes;	D_2__Clostridia;	D_3__Clostridiales;	D_4__Lachnospiraceae;	D_5__Lachnoclostridium;	D_6__uncultured
DQ797095.1.1391	0	0	0	0	0	0	125	64	22	0	0	0	0	0	0	0	0	0	0	0	0	0	0	0	0	0	0	0	0	0	0	0	0	6	0	0	0	0	22	0	0	0	D_0__Bacteria;	D_1__Firmicutes;	D_2__Clostridia;	D_3__Clostridiales;	D_4__Ruminococcaceae;	D_5__Anaerotruncus;	D_6__uncultured
EU776749.1.1318	0	0	1	12	0	0	9	0	0	21	0	0	0	0	0	0	209	155	5	0	49	167	0	0	5	0	3	7	11	49	0	66	49	1	0	0	13	4	24	46	0	0	D_0__Bacteria;	D_1__Firmicutes;	D_2__Clostridia;	D_3__Clostridiales;	D_4__Lachnospiraceae;	D_5__Lachnospiraceae	UCG-004;
DQ802315.1.1371	0	0	0	0	0	0	1	0	0	0	0	0	0	0	0	0	7	0	0	0	0	0	0	0	16	10	6	31	0	0	0	3	0	0	0	0	0	0	0	0	0	0	D_0__Bacteria;	D_1__Firmicutes;	D_2__Clostridia;	D_3__Clostridiales;	D_4__Ruminococcaceae;	D_5__Faecalibacterium;	D_6__uncultured
AY986764.1.1520	0	0	6	0	24	0	0	0	0	0	0	0	0	0	0	0	0	0	0	0	0	0	0	0	0	0	0	0	0	0	0	0	0	0	0	0	0	0	0	0	0	0	D_0__Bacteria;	D_1__Firmicutes;	D_2__Bacilli;	D_3__Lactobacillales;	D_4__Streptococcaceae;	D_5__Streptococcus;	D_6__Streptococcus
FJ362657.1.1357	1	0	0	0	0	9	0	0	0	0	0	0	0	0	0	0	0	1	2	0	0	0	0	0	2	1	0	10	0	0	13	0	0	1	0	0	0	0	0	35	0	0	D_0__Bacteria;	D_1__Firmicutes;	D_2__Clostridia;	D_3__Clostridiales;	D_4__Lachnospiraceae;	D_5__Blautia;	D_6__uncultured
LN612980.1.1464	0	0	93	60	0	0	0	0	0	48	0	0	0	0	0	0	0	0	0	0	2	12	0	0	0	5	12	118	0	0	2	6	0	0	0	0	0	0	0	0	0	0	D_0__Bacteria;	D_1__Firmicutes;	D_2__Clostridia;	D_3__Clostridiales;	D_4__Christensenellaceae;	D_5__Christensenellaceae	R-7
DQ796003.1.1389	0	24	0	0	0	0	0	25	41	0	4	1	0	0	0	0	0	1	0	0	0	0	0	0	1	0	0	0	1	0	0	0	0	80	0	12	2	0	15	5	0	0	D_0__Bacteria;	D_1__Firmicutes;	D_2__Clostridia;	D_3__Clostridiales;	D_4__Lachnospiraceae;	D_5__Blautia;	D_6__uncultured
DQ807419.1.1397	0	0	0	0	1	0	0	0	0	0	0	0	0	0	0	0	1	20	0	4	3	0	0	0	0	1	4	0	0	67	0	32	0	0	4	0	0	0	0	0	0	0	D_0__Bacteria;	D_1__Bacteroidetes;	D_2__Bacteroidia;	D_3__Bacteroidales;	D_4__Bacteroidaceae;	D_5__Bacteroides;	D_6__uncultured
EU778102.1.1401	0	0	0	487	0	0	0	0	0	0	0	0	0	0	0	0	0	0	0	0	2	790	0	0	0	0	594	1	1	0	0	779	0	0	0	0	4	21	0	0	0	0	D_0__Bacteria;	D_1__Bacteroidetes;	D_2__Bacteroidia;	D_3__Bacteroidales;	D_4__Prevotellaceae;	D_5__Prevotella	9;
KF842522.1.1386	73	0	0	0	0	0	1	0	7	103	0	0	0	0	0	0	0	10	0	2	29	1	0	0	0	1	1	0	2	14	0	2	23	1	0	0	3	92	0	1	0	0	D_0__Bacteria;	D_1__Firmicutes;	D_2__Clostridia;	D_3__Clostridiales;	D_4__Ruminococcaceae;	D_5__Faecalibacterium;	D_6__uncultured
DQ798453.1.1395	0	0	0	0	0	0	399	0	0	0	0	217	0	0	0	0	0	0	673	0	0	0	0	0	0	0	0	20	0	112	0	0	0	0	0	0	0	0	0	0	0	1	D_0__Bacteria;	D_1__Firmicutes;	D_2__Clostridia;	D_3__Clostridiales;	D_4__Lachnospiraceae;	D_5__Tyzzerella	4;
EF096845.1.1392	0	0	0	0	0	0	0	0	3	0	0	0	0	0	0	0	0	0	0	0	0	0	0	0	0	0	0	0	0	0	0	0	0	6	0	0	0	0	0	0	0	0	D_0__Bacteria;	D_1__Firmicutes;	D_2__Clostridia;	D_3__Clostridiales;	D_4__Lachnospiraceae;	D_5__uncultured;	D_6__uncultured
DQ809798.1.1396	0	0	0	1	0	0	0	2	0	2	0	0	0	0	0	0	3	1	0	0	0	2	0	0	8	0	0	0	0	0	0	0	0	0	0	0	0	3	6	58	0	0	D_0__Bacteria;	D_1__Firmicutes;	D_2__Clostridia;	D_3__Clostridiales;	D_4__Lachnospiraceae;	D_5__[Ruminococcus]	gauvreauii
DQ809125.1.1370	0	0	0	0	0	2	59	6	8	1	0	0	0	0	0	0	4	2	0	163	0	0	0	0	0	3	37	4	1	2	0	58	41	1	0	0	5	1	86	1	0	0	D_0__Bacteria;	D_1__Firmicutes;	D_2__Clostridia;	D_3__Clostridiales;	D_4__Ruminococcaceae;	D_5__Faecalibacterium;	D_6__uncultured
KF842538.1.1382	0	0	0	0	0	0	0	0	0	0	0	0	0	0	0	0	0	0	0	0	0	0	0	0	0	0	0	120	0	0	0	0	0	0	0	0	0	0	0	0	0	0	D_0__Bacteria;	D_1__Firmicutes;	D_2__Clostridia;	D_3__Clostridiales;	D_4__Christensenellaceae;	D_5__Christensenellaceae	R-7
HQ805672.1.1438	0	0	0	0	0	0	0	0	0	0	0	0	0	0	0	0	36	96	0	0	0	0	0	0	0	0	0	0	0	0	0	0	0	0	0	0	0	0	0	0	0	0	D_0__Bacteria;	D_1__Bacteroidetes;	D_2__Bacteroidia;	D_3__Bacteroidales;	D_4__Bacteroidaceae;	D_5__Bacteroides;	D_6__uncultured
FJ684449.1.1441	2	0	0	61	0	2	7	0	0	0	0	0	0	0	0	0	39	1	6	5	1	20	0	0	0	3	60	12	8	0	1	0	1	2	0	0	0	0	1	1	0	0	D_0__Bacteria;	D_1__Firmicutes;	D_2__Clostridia;	D_3__Clostridiales;	D_4__Lachnospiraceae;	D_5__Pseudobutyrivibrio;	D_6__uncultured
DQ793492.1.1384	0	0	0	0	0	2	0	9	0	0	1	0	0	0	0	96	0	0	12	0	0	0	0	0	0	0	0	0	0	0	0	0	0	0	0	4	0	0	0	0	0	0	D_0__Bacteria;	D_1__Firmicutes;	D_2__Clostridia;	D_3__Clostridiales;	D_4__Lachnospiraceae;	D_5__Lachnospiraceae	UCG-008;
GQ155507.1.1357	1	0	160	0	0	0	0	0	0	0	0	0	0	0	0	0	0	0	0	0	9	0	0	0	0	0	1	0	0	22	0	0	1	0	0	0	0	0	0	0	0	0	D_0__Bacteria;	D_1__Firmicutes;	D_2__Bacilli;	D_3__Lactobacillales;	D_4__Streptococcaceae;	D_5__Streptococcus;	D_6__uncultured
DQ795020.1.1392	0	0	0	0	0	0	0	0	0	0	0	0	0	0	0	0	0	0	0	0	0	0	0	0	0	0	3	0	0	0	0	11	0	0	0	0	0	0	0	0	0	0	D_0__Bacteria;	D_1__Firmicutes;	D_2__Clostridia;	D_3__Clostridiales;	D_4__Lachnospiraceae;	D_5__uncultured;	D_6__uncultured
FJ375805.1.1488	0	0	0	0	0	0	14	13	8	0	0	0	0	0	0	0	0	0	0	0	0	0	0	0	0	6	0	0	0	0	34	0	0	0	0	0	0	0	1	0	0	0	D_0__Bacteria;	D_1__Firmicutes;	D_2__Clostridia;	D_3__Clostridiales;	D_4__Ruminococcaceae;	D_5__Ruminiclostridium	9;
KF842152.1.1390	0	0	0	0	0	0	0	0	244	289	42	0	0	0	0	0	0	0	0	0	0	0	3	0	186	13	0	0	0	0	0	0	4	14	0	0	0	0	0	0	0	0	D_0__Bacteria;	D_1__Verrucomicrobia;	D_2__Verrucomicrobiae;	D_3__Verrucomicrobiales;	D_4__Verrucomicrobiaceae;	D_5__Akkermansia;	D_6__uncultured
HQ782105.1.1442	0	0	0	0	0	0	0	0	0	0	0	0	0	0	0	0	0	0	0	0	10	0	7	0	0	0	0	0	0	12	0	0	19	7	0	0	0	0	0	0	0	0	D_0__Bacteria;	D_1__Firmicutes;	D_2__Clostridia;	D_3__Clostridiales;	D_4__Ruminococcaceae;	D_5__Ruminiclostridium	9;
DQ325811.1.1351	52	18	14	9	7	48	23	0	12	26	0	0	0	0	0	0	18	16	43	20	34	20	0	0	0	9	4	12	9	22	316	2	43	101	0	0	8	4	0	0	0	0	D_0__Bacteria;	D_1__Firmicutes;	D_2__Clostridia;	D_3__Clostridiales;	D_4__Lachnospiraceae;	D_5__[Eubacterium]	hallii
DQ794612.1.1390	0	0	0	0	0	0	0	0	0	0	0	0	0	0	0	0	0	0	0	0	0	0	0	0	0	0	0	0	0	0	0	0	0	19	0	0	0	0	0	0	0	0	D_0__Bacteria;	D_1__Firmicutes;	D_2__Clostridia;	D_3__Clostridiales;	D_4__Lachnospiraceae;	D_5__Blautia;	D_6__uncultured
FJ370502.1.1357	0	0	0	0	0	0	0	0	0	0	6	0	0	0	0	0	0	0	0	0	0	0	0	0	0	0	0	0	0	0	0	0	0	0	0	0	0	0	0	0	0	0	D_0__Bacteria;	D_1__Firmicutes;	D_2__Clostridia;	D_3__Clostridiales;	D_4__Lachnospiraceae;	D_5__Blautia;	D_6__uncultured
DQ796515.1.1392	0	0	0	0	0	0	0	0	0	0	26	0	0	0	0	0	0	115	0	0	0	0	0	0	0	0	0	0	0	0	0	0	0	0	0	142	0	0	1	0	0	0	D_0__Bacteria;	D_1__Firmicutes;	D_2__Clostridia;	D_3__Clostridiales;	D_4__Lachnospiraceae;	D_5__Blautia;	D_6__uncultured
DQ796634.1.1384	0	0	69	0	0	115	5	5	0	0	0	0	0	0	0	0	1	13	35	0	49	74	0	56	1	10	0	4	1	102	0	0	29	0	0	0	0	0	23	99	0	0	D_0__Bacteria;	D_1__Firmicutes;	D_2__Clostridia;	D_3__Clostridiales;	D_4__Lachnospiraceae;	D_5__Lachnospiraceae	NC2004
DQ799488.1.1381	0	0	0	0	156	2	92	0	0	0	0	0	0	0	0	0	0	0	0	0	2	7	0	0	0	1	57	2	0	1	17	129	0	0	31	0	0	0	0	0	0	0	D_0__Bacteria;	D_1__Firmicutes;	D_2__Clostridia;	D_3__Clostridiales;	D_4__Ruminococcaceae;	D_5__[Eubacterium]	coprostanoligenes
KF090683.1.1361	0	0	0	0	0	0	0	0	0	0	0	0	0	0	0	0	0	0	12	0	0	0	0	0	0	0	0	0	0	0	0	0	0	0	0	0	0	0	0	0	0	0	D_0__Bacteria;	D_1__Bacteroidetes;	D_2__Bacteroidia;	D_3__Bacteroidales;	D_4__Prevotellaceae;	D_5__Prevotella;	D_6__uncultured
DQ804594.1.1374	0	0	2	2	0	99	9	0	1	17	0	0	0	0	0	0	0	50	6	1	14	10	0	0	0	93	8	210	1	22	1	36	58	2	0	0	4	16	1	2	0	0	D_0__Bacteria;	D_1__Firmicutes;	D_2__Clostridia;	D_3__Clostridiales;	D_4__Ruminococcaceae;	D_5__Faecalibacterium;	D_6__uncultured
FJ679486.1.1397	69	0	35	0	1	1	1	0	0	0	0	0	0	0	0	0	0	74	1	2	128	0	0	0	0	0	1	0	0	200	3	1	125	0	1	0	0	0	0	0	0	0	D_0__Bacteria;	D_1__Firmicutes;	D_2__Clostridia;	D_3__Clostridiales;	D_4__Lachnospiraceae;	D_5__Blautia;	D_6__uncultured
FJ368864.1.1363	0	0	0	0	26	1	36	0	0	0	0	0	0	0	0	0	0	0	0	57	1	0	0	0	0	0	18	0	0	0	0	27	0	1	90	0	0	1	1	0	0	0	D_0__Bacteria;	D_1__Firmicutes;	D_2__Clostridia;	D_3__Clostridiales;	D_4__Ruminococcaceae;	D_5__uncultured;	D_6__uncultured
DQ824302.1.1381	0	0	1	0	0	29	23	14	0	0	21	0	0	0	0	0	3	3	0	75	0	0	0	0	1	78	14	101	0	1	1	34	2	1	0	0	0	2	386	0	0	0	D_0__Bacteria;	D_1__Firmicutes;	D_2__Clostridia;	D_3__Clostridiales;	D_4__Ruminococcaceae;	D_5__Faecalibacterium;	D_6__uncultured
HQ804002.1.1442	0	0	0	9	0	0	0	0	4	0	0	0	0	0	0	0	0	0	0	0	0	0	0	0	0	0	0	0	0	0	0	0	0	12	0	0	5	0	0	0	0	0	D_0__Bacteria;	D_1__Firmicutes;	D_2__Clostridia;	D_3__Clostridiales;	D_4__Lachnospiraceae;	D_5__Lachnoclostridium;	Ambiguous_taxa
DQ795734.1.1397	0	0	0	0	0	0	0	0	0	7	0	0	0	0	0	0	2	0	0	0	0	0	0	0	0	0	0	0	0	0	0	0	0	0	0	0	0	8	0	0	0	0	D_0__Bacteria;	D_1__Firmicutes;	D_2__Clostridia;	D_3__Clostridiales;	D_4__Lachnospiraceae;	D_5__[Ruminococcus]	gauvreauii
FJ505007.1.1389	0	0	0	0	22	0	0	0	0	0	0	0	0	0	0	0	0	0	0	0	0	0	0	0	0	0	2	0	0	0	0	0	0	0	0	0	0	0	0	0	0	0	D_0__Bacteria;	D_1__Firmicutes;	D_2__Clostridia;	D_3__Clostridiales;	D_4__Peptostreptococcaceae;	D_5__Peptostreptococcus;	D_6__uncultured
FJ682491.1.1387	0	0	1	1	0	15	0	1	0	11	39	3	12	0	0	28	0	0	39	1	0	1	0	0	0	2	0	10	1	0	44	0	0	1	1	5	0	9	17	1	0	0	D_0__Bacteria;	D_1__Firmicutes;	D_2__Clostridia;	D_3__Clostridiales;	D_4__Lachnospiraceae;	D_5__Blautia;	D_6__uncultured
DQ809869.1.1387	1	1	62	8	0	0	0	0	5	0	0	0	0	0	0	0	0	0	0	0	30	4	0	0	0	0	0	15	0	0	0	0	15	2	0	0	4	0	0	0	0	0	D_0__Bacteria;	D_1__Firmicutes;	D_2__Clostridia;	D_3__Clostridiales;	D_4__Lachnospiraceae;	D_5__Marvinbryantia;	D_6__uncultured
FJ367456.1.1379	0	0	0	0	0	0	6	0	0	44	0	0	0	0	0	0	0	0	85	8	0	0	0	0	0	53	21	9	8	7	12	5	0	0	0	0	0	14	0	0	0	0	D_0__Bacteria;	D_1__Firmicutes;	D_2__Clostridia;	D_3__Clostridiales;	D_4__Ruminococcaceae;	D_5__Subdoligranulum;	D_6__uncultured
EU775534.1.1336	0	0	0	97	0	0	0	0	0	0	0	0	0	0	0	0	0	0	0	0	43	0	0	0	0	0	674	117	0	0	0	2	0	0	0	0	19	49	0	0	0	0	D_0__Bacteria;	D_1__Bacteroidetes;	D_2__Bacteroidia;	D_3__Bacteroidales;	D_4__Prevotellaceae;	D_5__Prevotella	9;
DQ804703.1.1393	8	0	0	0	0	0	0	0	0	0	0	0	0	0	0	0	0	0	0	0	0	0	0	0	0	0	0	0	0	1	0	0	8	0	0	0	0	0	0	0	0	0	D_0__Bacteria;	D_1__Firmicutes;	D_2__Clostridia;	D_3__Clostridiales;	D_4__Lachnospiraceae;	D_5__Roseburia;	D_6__uncultured
HQ807202.1.1427	0	0	0	0	2	6	0	0	113	77	0	0	0	0	0	0	0	0	0	0	0	4	103	98	0	0	0	0	0	18	0	0	256	14	0	0	0	0	0	1	0	0	D_0__Bacteria;	D_1__Bacteroidetes;	D_2__Bacteroidia;	D_3__Bacteroidales;	D_4__Bacteroidaceae;	D_5__Bacteroides;	D_6__uncultured
KF100550.1.1336	0	1	0	0	4	5	0	0	20	7	0	0	0	0	0	0	0	0	0	0	0	0	0	0	0	3	3	4	0	0	16	2	0	4	0	0	5	1	0	0	0	0	D_0__Bacteria;	D_1__Firmicutes;	D_2__Clostridia;	D_3__Clostridiales;	D_4__Lachnospiraceae;	D_5__Coprococcus	1;
DQ802583.1.1391	11	11	0	0	0	0	0	0	47	0	36	0	0	0	0	0	2	12	0	1	19	0	0	0	0	0	0	0	0	21	0	0	23	31	0	0	29	0	0	0	0	0	D_0__Bacteria;	D_1__Firmicutes;	D_2__Clostridia;	D_3__Clostridiales;	D_4__Lachnospiraceae;	D_5__Lachnoclostridium;	D_6__uncultured
DQ800254.1.1288	0	0	0	0	0	1	1459	128	709	807	0	0	0	0	0	0	0	8	178	176	0	0	1	0	0	0	144	292	0	11	0	0	75	51	0	0	151	0	41	0	0	0	D_0__Bacteria;	D_1__Firmicutes;	D_2__Clostridia;	D_3__Clostridiales;	D_4__Lachnospiraceae;	D_5__Lachnospiraceae	NC2004
EU766098.1.1359	6	11	0	0	0	2	0	0	4	2	213	147	0	0	743	6	0	1	1	0	0	0	8	0	8	0	0	0	4	3	0	0	1	0	7	2	0	1	9	0	0	0	D_0__Bacteria;	D_1__Bacteroidetes;	D_2__Bacteroidia;	D_3__Bacteroidales;	D_4__Bacteroidaceae;	D_5__Bacteroides;	D_6__uncultured
DQ805882.1.1393	0	0	108	2	0	21	0	0	0	0	0	0	0	0	0	0	2	44	21	0	65	2	0	0	0	20	0	111	2	50	507	2	80	0	0	0	0	0	0	0	0	0	D_0__Bacteria;	D_1__Firmicutes;	D_2__Clostridia;	D_3__Clostridiales;	D_4__Lachnospiraceae;	D_5__[Eubacterium]	hallii
DQ808340.1.1393	0	0	0	0	0	1	0	0	0	0	0	0	0	0	0	0	0	0	2	11	0	0	0	0	0	0	0	2	0	0	6	0	0	0	0	0	0	0	0	0	0	0	D_0__Bacteria;	D_1__Firmicutes;	D_2__Clostridia;	D_3__Clostridiales;	D_4__Ruminococcaceae;	D_5__Ruminiclostridium	5;
HQ777638.1.1446	0	0	0	0	0	13	0	0	0	3	19	0	12	0	0	0	0	0	0	0	0	0	0	0	0	4	0	2	0	0	0	0	0	0	0	1	0	0	1	0	0	0	D_0__Bacteria;	D_1__Firmicutes;	D_2__Clostridia;	D_3__Clostridiales;	D_4__Lachnospiraceae;	D_5__Lachnoclostridium;	D_6__uncultured
DQ799130.1.1397	0	0	0	0	0	0	0	0	37	40	0	0	0	0	0	0	20	11	0	0	7	2	74	0	0	0	0	0	5	0	0	0	0	31	0	0	0	0	7	60	0	0	D_0__Bacteria;	D_1__Bacteroidetes;	D_2__Bacteroidia;	D_3__Bacteroidales;	D_4__Bacteroidaceae;	D_5__Bacteroides;	D_6__uncultured
KF842018.1.1386	0	0	2	0	10	0	0	0	0	0	0	0	0	0	0	0	0	0	1	7	0	0	0	1	0	0	0	0	0	0	0	0	0	0	0	0	0	0	0	0	0	0	D_0__Bacteria;	D_1__Proteobacteria;	D_2__Gammaproteobacteria;	D_3__Enterobacteriales;	D_4__Enterobacteriaceae;	D_5__Escherichia-Shigella;	D_6__uncultured
JQ183237.1.1366	0	0	17	0	0	0	0	0	38	0	0	0	0	0	0	0	0	0	0	0	28	1	0	0	0	1	0	0	0	0	0	0	0	0	0	0	1	0	0	0	0	0	D_0__Bacteria;	D_1__Firmicutes;	D_2__Clostridia;	D_3__Clostridiales;	D_4__Ruminococcaceae;	D_5__Ruminococcaceae	UCG-002;
DQ794282.1.1258	0	0	0	0	0	0	0	0	0	0	0	0	0	0	0	0	0	0	0	0	0	0	0	0	0	0	0	0	0	0	0	0	0	0	0	0	54	0	0	0	0	0	D_0__Bacteria;	D_1__Firmicutes;	D_2__Clostridia;	D_3__Clostridiales;	D_4__Ruminococcaceae;	D_5__[Eubacterium]	coprostanoligenes
DQ799862.1.1396	0	1	166	27	93	30	89	225	36	5	24	64	0	0	24	19	0	0	0	0	14	22	0	0	2	4	22	39	62	28	6	37	22	38	17	287	1	0	0	0	0	0	D_0__Bacteria;	D_1__Firmicutes;	D_2__Clostridia;	D_3__Clostridiales;	D_4__Ruminococcaceae;	D_5__Ruminococcaceae	UCG-004;
HQ794871.1.1442	2	0	0	0	4	8	46	17	0	0	2	4	0	13	5	2	0	1	3	5	0	0	0	38	0	0	0	0	2	4	0	0	0	0	0	39	0	0	0	0	0	0	D_0__Bacteria;	D_1__Firmicutes;	D_2__Erysipelotrichia;	D_3__Erysipelotrichales;	D_4__Erysipelotrichaceae;	D_5__Incertae	Sedis;
DQ810079.1.1380	0	0	0	0	0	0	0	0	0	0	0	0	0	0	0	0	0	0	0	0	0	0	0	0	0	35	0	0	0	0	0	0	0	0	0	0	0	0	0	0	0	0	D_0__Bacteria;	D_1__Firmicutes;	D_2__Clostridia;	D_3__Clostridiales;	D_4__Lachnospiraceae;	D_5__Coprococcus	2;
EU461602.1.1390	0	0	0	0	0	0	0	0	0	0	0	0	0	0	0	0	0	0	0	0	0	0	0	0	0	0	5	0	0	0	0	1	0	0	0	0	0	6	0	0	0	0	D_0__Bacteria;	D_1__Firmicutes;	D_2__Clostridia;	D_3__Clostridiales;	D_4__Lachnospiraceae;	D_5__Blautia;	D_6__uncultured
DQ797985.1.1389	0	0	31	128	7	207	0	0	15	36	0	0	1	0	0	1	56	4	0	0	109	52	0	0	1	9	16	16	156	282	34	20	0	0	0	0	12	63	0	0	0	0	D_0__Bacteria;	D_1__Firmicutes;	D_2__Clostridia;	D_3__Clostridiales;	D_4__Ruminococcaceae;	D_5__Ruminococcaceae	NK4A214
DQ798553.1.1394	2	0	0	0	0	0	0	0	0	19	0	0	0	0	0	0	0	0	0	0	0	0	0	0	0	0	0	0	0	1	0	0	8	0	0	0	0	0	0	0	0	0	D_0__Bacteria;	D_1__Firmicutes;	D_2__Clostridia;	D_3__Clostridiales;	D_4__Lachnospiraceae;	D_5__Pseudobutyrivibrio;	D_6__uncultured
L34625.1.1453	0	0	61	2	3	3	1	0	0	0	7	15	0	10	0	0	14	10	0	0	0	0	0	0	4	0	7	0	7	140	16	0	0	1	0	0	4	0	12	0	0	0	D_0__Bacteria;	D_1__Firmicutes;	D_2__Clostridia;	D_3__Clostridiales;	D_4__Ruminococcaceae;	D_5__Ruminiclostridium	6;
JF240593.1.1361	0	0	0	0	0	0	0	0	0	1	0	0	0	0	0	0	0	0	0	0	0	0	0	0	0	0	0	0	0	0	0	0	0	0	0	0	7	9	0	0	0	0	D_0__Bacteria;	D_1__Proteobacteria;	D_2__Gammaproteobacteria;	D_3__Pasteurellales;	D_4__Pasteurellaceae;	D_5__Haemophilus;	D_6__uncultured
AY986212.1.1352	2	0	0	1	0	1	0	0	0	0	0	0	0	0	0	0	0	0	0	24	2	0	0	0	0	1	19	6	0	0	0	17	4	0	17	0	0	0	0	0	0	0	D_0__Bacteria;	D_1__Firmicutes;	D_2__Clostridia;	D_3__Clostridiales;	D_4__Lachnospiraceae;	D_5__uncultured;	D_6__uncultured
EU468465.1.1328	0	0	0	0	0	0	0	0	0	0	0	0	0	0	0	0	0	0	0	0	6	0	0	0	0	95	0	63	4	148	9	1	0	0	0	0	0	0	0	0	0	0	D_0__Bacteria;	D_1__Firmicutes;	D_2__Clostridia;	D_3__Clostridiales;	D_4__Ruminococcaceae;	D_5__Ruminococcaceae	UCG-005;
DQ794708.1.1389	2	0	0	0	0	3	0	0	0	311	0	0	0	0	0	0	0	0	6	0	0	0	0	0	0	3	2	33	0	0	0	0	1	0	0	0	0	10	0	0	0	0	D_0__Bacteria;	D_1__Firmicutes;	D_2__Clostridia;	D_3__Clostridiales;	D_4__Lachnospiraceae;	D_5__Pseudobutyrivibrio;	D_6__uncultured
FJ678954.1.1375	0	0	0	0	0	0	0	0	0	0	0	0	0	0	0	0	0	0	1	0	0	0	0	0	0	2	0	3	0	0	0	0	0	0	0	0	0	0	0	0	0	0	D_0__Bacteria;	D_1__Firmicutes;	D_2__Clostridia;	D_3__Clostridiales;	D_4__Lachnospiraceae;	D_5__Coprococcus	1;
EU468345.1.1302	1	0	0	0	0	0	0	1715	0	0	160	1	0	0	1	2	0	1	0	0	0	0	0	3	0	0	1	0	0	0	0	0	0	1	1	6795	0	0	3	0	0	0	D_0__Bacteria;	D_1__Firmicutes;	D_2__Clostridia;	D_3__Clostridiales;	D_4__Lachnospiraceae;	D_5__Blautia;	D_6__uncultured
HQ767724.1.1443	0	0	0	0	0	0	0	0	0	0	0	0	45	29	0	0	0	0	0	0	0	0	0	0	0	0	0	0	0	0	0	0	0	0	0	0	0	0	0	0	0	0	D_0__Bacteria;	D_1__Bacteroidetes;	D_2__Bacteroidia;	D_3__Bacteroidales;	D_4__Bacteroidaceae;	D_5__Bacteroides;	D_6__uncultured
EU764912.1.1353	0	0	0	0	0	0	0	0	0	0	12	12	0	0	0	0	35	27	0	0	6	13	0	0	0	0	0	0	9	59	0	1	20	0	0	0	0	0	0	0	0	0	D_0__Bacteria;	D_1__Firmicutes;	D_2__Clostridia;	D_3__Clostridiales;	D_4__Lachnospiraceae;	D_5__Lachnoclostridium;	D_6__uncultured
HQ739734.1.1440	0	0	0	0	0	0	0	0	0	0	0	0	0	0	0	0	0	0	0	0	0	0	0	0	0	0	0	0	0	0	0	0	143	269	0	0	45	7	0	10	0	0	D_0__Bacteria;	D_1__Bacteroidetes;	D_2__Bacteroidia;	D_3__Bacteroidales;	D_4__Bacteroidaceae;	D_5__Bacteroides;	D_6__uncultured
DQ796919.1.1379	1	1	0	0	0	5	1	0	16	0	4	0	0	0	0	0	0	9	13	10	0	0	0	0	0	7	0	15	0	0	0	0	0	4	0	1	0	0	7	0	0	0	D_0__Bacteria;	D_1__Firmicutes;	D_2__Clostridia;	D_3__Clostridiales;	D_4__Lachnospiraceae;	D_5__Lachnospiraceae	UCG-008;
DQ805636.1.1390	319	1	0	1	0	15	0	0	0	1	0	0	0	0	42	110	0	160	19	0	37	0	0	0	0	7	0	16	0	260	0	0	0	0	0	0	0	0	0	0	0	0	D_0__Bacteria;	D_1__Firmicutes;	D_2__Clostridia;	D_3__Clostridiales;	D_4__Lachnospiraceae;	D_5__uncultured;	D_6__uncultured
DQ798284.1.1400	0	0	0	1	0	0	0	0	0	148	0	4	777	5	0	0	1	0	0	1	0	0	612	2	1	0	0	0	0	0	1	0	0	0	0	0	0	8	0	0	0	0	D_0__Bacteria;	D_1__Bacteroidetes;	D_2__Bacteroidia;	D_3__Bacteroidales;	D_4__Bacteroidaceae;	D_5__Bacteroides;	D_6__uncultured
FJ370872.1.1396	0	25	0	0	0	0	0	0	3	0	0	0	0	0	0	0	0	0	0	0	0	0	0	0	0	0	0	0	0	0	0	0	0	236	0	0	60	0	0	0	0	0	D_0__Bacteria;	D_1__Firmicutes;	D_2__Clostridia;	D_3__Clostridiales;	D_4__Lachnospiraceae;	D_5__Pseudobutyrivibrio;	D_6__uncultured
DQ795019.1.1372	7	2	0	4	1	5	10	1	0	2262	0	2	0	0	0	0	7	9	1	7	7	3	11	0	7	18	7	15	9	4	0	13	17	0	0	0	0	804	2	22	0	0	D_0__Bacteria;	D_1__Firmicutes;	D_2__Clostridia;	D_3__Clostridiales;	D_4__Ruminococcaceae;	D_5__Faecalibacterium;	D_6__uncultured
DQ800728.1.1395	0	0	0	10	0	0	0	0	0	0	0	0	0	0	0	0	0	0	0	0	0	20	0	0	0	0	0	0	0	0	0	0	1	0	0	0	0	0	0	0	0	0	D_0__Bacteria;	D_1__Firmicutes;	D_2__Clostridia;	D_3__Clostridiales;	D_4__Lachnospiraceae;	D_5__uncultured;	D_6__uncultured
HQ783212.1.1449	4	0	1	0	68	248	1	1	0	0	1	3	0	0	0	0	0	8	32	0	1	0	0	0	0	0	0	2	0	6	0	0	1	0	0	0	0	0	4	7	0	0	D_0__Bacteria;	D_1__Firmicutes;	D_2__Clostridia;	D_3__Clostridiales;	D_4__Lachnospiraceae;	D_5__Eisenbergiella;	Ambiguous_taxa
EU474063.1.1408	0	0	0	0	0	0	0	0	0	3	0	0	0	0	0	0	0	0	0	0	0	0	0	0	0	0	0	0	0	0	0	0	0	0	0	0	0	4	0	0	0	0	D_0__Bacteria;	D_1__Firmicutes;	D_2__Bacilli;	D_3__Lactobacillales;	D_4__Streptococcaceae;	D_5__Streptococcus;	D_6__uncultured
DQ823933.1.1387	0	0	0	7	0	0	0	0	0	6	27	0	125	3	0	0	0	6	0	0	0	0	0	0	0	0	0	1	5	0	0	0	0	0	0	0	0	9	1	0	0	0	D_0__Bacteria;	D_1__Firmicutes;	D_2__Clostridia;	D_3__Clostridiales;	D_4__Lachnospiraceae;	D_5__Lachnoclostridium;	D_6__uncultured
DQ802172.1.1280	0	1	0	0	7	1	310	4	554	0	17	0	0	0	0	0	0	0	0	32	0	0	0	0	0	9	212	1	1	1	0	194	2	81	0	0	223	1	200	1	0	0	D_0__Bacteria;	D_1__Firmicutes;	D_2__Clostridia;	D_3__Clostridiales;	D_4__Ruminococcaceae;	D_5__Faecalibacterium;	D_6__uncultured
DQ805332.1.1392	0	0	0	0	0	0	0	0	0	1	0	30	0	0	0	0	0	0	0	0	0	0	0	0	2	0	0	0	0	0	0	0	0	0	0	0	0	0	0	38	0	0	D_0__Bacteria;	D_1__Firmicutes;	D_2__Clostridia;	D_3__Clostridiales;	D_4__Lachnospiraceae;	D_5__Pseudobutyrivibrio;	D_6__uncultured
EU764805.1.1340	0	0	0	0	0	0	0	0	0	0	0	0	0	0	0	0	0	0	0	80	0	0	0	0	0	0	9	0	0	0	0	30	0	0	0	0	0	0	0	0	0	0	D_0__Bacteria;	D_1__Firmicutes;	D_2__Clostridia;	D_3__Clostridiales;	D_4__Ruminococcaceae;	D_5__Ruminococcaceae	UCG-003;
DQ824232.1.1381	0	0	0	0	3	0	4	0	0	0	0	0	0	0	0	0	0	0	0	4	0	0	0	0	0	0	0	0	0	0	0	0	0	0	0	0	0	0	0	0	0	0	D_0__Bacteria;	D_1__Firmicutes;	D_2__Clostridia;	D_3__Clostridiales;	D_4__Family	XIII;	D_5__Family
FJ511696.1.1377	0	0	0	0	0	0	25	117	0	0	1	518	4	3	0	0	0	0	0	0	0	9	0	0	3	0	1	0	1	0	0	1	0	0	0	0	0	4	0	0	0	0	D_0__Bacteria;	D_1__Firmicutes;	D_2__Clostridia;	D_3__Clostridiales;	D_4__Lachnospiraceae;	D_5__Lachnoclostridium;	D_6__uncultured
HQ783082.1.1476	0	0	103	28	0	0	0	0	0	0	3	0	0	0	0	0	0	0	0	0	4	5	0	25	0	1	0	6	257	321	0	0	0	0	0	0	0	0	159	0	0	0	D_0__Bacteria;	D_1__Firmicutes;	D_2__Clostridia;	D_3__Clostridiales;	D_4__Ruminococcaceae;	D_5__Hydrogenoanaerobacterium;	Ambiguous_taxa
FJ364168.1.1345	0	0	0	0	13	0	0	0	0	0	0	0	0	0	0	0	0	0	0	0	0	1	0	0	1	0	3	0	0	0	0	15	0	0	0	0	0	0	0	0	0	0	D_0__Bacteria;	D_1__Firmicutes;	D_2__Clostridia;	D_3__Clostridiales;	D_4__Lachnospiraceae;	D_5__Coprococcus	1;
DQ805706.1.1297	0	0	0	0	0	0	0	0	0	0	0	0	0	0	0	0	0	0	0	0	1	0	0	0	0	252	0	60	0	1	0	0	0	0	0	0	0	0	0	0	0	0	D_0__Bacteria;	D_1__Firmicutes;	D_2__Clostridia;	D_3__Clostridiales;	D_4__Lachnospiraceae;	D_5__Lachnospiraceae	NK4A136
DQ799563.1.1287	1	29	0	0	6	70	3	12	59	3	0	0	0	0	0	0	0	0	0	0	3	2	0	0	15	66	0	52	1	0	401	2	2	49	1	13	65	5	0	3	0	0	D_0__Bacteria;	D_1__Firmicutes;	D_2__Clostridia;	D_3__Clostridiales;	D_4__Ruminococcaceae;	D_5__Subdoligranulum;	D_6__uncultured
EU456904.1.1400	0	0	0	0	1	0	0	0	0	0	0	0	0	0	0	0	0	0	0	5	0	0	0	0	0	0	0	0	0	0	0	0	0	0	0	0	0	0	0	0	0	0	D_0__Bacteria;	D_1__Bacteroidetes;	D_2__Bacteroidia;	D_3__Bacteroidales;	D_4__Bacteroidaceae;	D_5__Bacteroides;	D_6__uncultured
FJ510582.1.1378	0	0	82	29	0	0	0	0	0	0	0	0	0	0	0	0	0	0	6	0	7	10	0	0	0	1	13	5	0	0	2	19	0	0	0	0	16	26	118	1	0	0	D_0__Bacteria;	D_1__Firmicutes;	D_2__Clostridia;	D_3__Clostridiales;	D_4__Ruminococcaceae;	D_5__Ruminococcaceae	UCG-005;
DQ801132.1.1402	0	0	0	0	0	0	0	0	23	0	0	0	0	0	0	0	0	0	0	0	0	0	0	0	0	0	0	0	0	0	0	0	0	0	0	0	14	0	0	0	0	0	D_0__Bacteria;	D_1__Firmicutes;	D_2__Clostridia;	D_3__Clostridiales;	D_4__Ruminococcaceae;	D_5__Ruminococcaceae	UCG-005;
DQ805081.1.1388	0	1	2	0	0	0	0	0	19	0	0	6	0	0	0	0	0	1	0	0	0	0	0	0	3	0	0	1	0	1	0	0	8	30	0	0	4	0	2	96	0	0	D_0__Bacteria;	D_1__Firmicutes;	D_2__Clostridia;	D_3__Clostridiales;	D_4__Lachnospiraceae;	D_5__Blautia;	D_6__uncultured
FJ504451.1.1376	1	1	0	0	0	0	0	0	1	0	0	0	0	0	0	0	8	4	0	0	1	7	0	0	0	0	0	0	4	0	0	0	0	4	0	0	0	14	0	0	0	0	D_0__Bacteria;	D_1__Firmicutes;	D_2__Clostridia;	D_3__Clostridiales;	D_4__Lachnospiraceae;	D_5__Lachnospiraceae	FCS020
FJ371068.1.1390	0	0	1	0	0	0	0	0	0	0	0	0	0	0	0	0	0	27	0	23	15	0	0	0	0	0	0	0	1	9	0	0	12	0	0	0	0	0	0	0	0	0	D_0__Bacteria;	D_1__Firmicutes;	D_2__Clostridia;	D_3__Clostridiales;	D_4__Lachnospiraceae;	D_5__Roseburia;	D_6__uncultured
EU465353.1.1389	0	0	0	0	0	0	0	0	0	0	34	6	0	0	4	0	0	0	0	0	0	0	0	2	0	0	0	0	0	0	0	0	0	0	0	0	0	0	0	0	0	0	D_0__Bacteria;	D_1__Firmicutes;	D_2__Clostridia;	D_3__Clostridiales;	D_4__Lachnospiraceae;	D_5__Blautia;	D_6__uncultured
FJ364104.1.1362	0	0	0	0	7	0	4	0	0	0	0	0	0	0	0	0	0	0	0	53	0	0	0	0	0	0	5	0	0	0	0	11	0	0	13	0	0	0	0	0	0	0	D_0__Bacteria;	D_1__Firmicutes;	D_2__Clostridia;	D_3__Clostridiales;	D_4__Lachnospiraceae;	D_5__Blautia;	D_6__uncultured
EU777787.1.1291	0	0	12	0	0	0	0	0	0	17	0	0	0	0	0	0	0	0	0	0	0	0	0	0	0	0	0	0	0	0	0	0	0	0	0	0	0	112	0	0	0	0	D_0__Bacteria;	D_1__Firmicutes;	D_2__Clostridia;	D_3__Clostridiales;	D_4__Clostridiaceae	1;	D_5__Clostridium
JN698650.1.1277	4	0	8	0	191	0	21	0	0	0	0	1	0	0	0	1	0	7	0	17	2	0	0	0	0	0	0	0	0	1	1	2	28	0	11	0	0	0	0	0	0	0	D_0__Bacteria;	D_1__Actinobacteria;	D_2__Coriobacteriia;	D_3__Coriobacteriales;	D_4__Coriobacteriaceae;	D_5__Eggerthella;	D_6__uncultured
DQ325602.1.1340	0	649	0	0	0	0	0	0	123	0	0	0	0	0	0	0	0	0	0	0	0	2	0	0	0	0	0	0	0	0	0	0	0	128	0	0	144	0	0	0	0	0	D_0__Bacteria;	D_1__Firmicutes;	D_2__Clostridia;	D_3__Clostridiales;	D_4__Lachnospiraceae;	D_5__Roseburia;	D_6__uncultured
EU458590.1.1389	2	0	5	0	0	0	4	0	0	0	0	0	0	0	0	0	0	10	0	5	2	0	0	0	0	0	1	0	0	2	0	0	69	0	0	0	0	0	0	0	0	0	D_0__Bacteria;	D_1__Firmicutes;	D_2__Clostridia;	D_3__Clostridiales;	D_4__Lachnospiraceae;	D_5__Lachnospiraceae	NK4A136
EU462716.1.1379	0	0	0	0	0	0	0	0	0	0	0	0	0	0	0	0	0	0	0	0	0	0	0	0	0	44	0	4	0	0	0	0	0	0	0	0	0	0	0	0	0	0	D_0__Bacteria;	D_1__Firmicutes;	D_2__Clostridia;	D_3__Clostridiales;	D_4__Lachnospiraceae;	D_5__Lachnospiraceae	NK4A136
EU772516.1.1285	0	0	0	0	0	0	0	0	0	0	0	0	0	0	0	0	0	0	0	0	0	0	0	0	0	0	0	0	0	0	0	0	0	0	0	0	30	1	0	0	0	0	D_0__Bacteria;	D_1__Firmicutes;	D_2__Clostridia;	D_3__Clostridiales;	D_4__Ruminococcaceae;	D_5__[Eubacterium]	coprostanoligenes
AY977179.1.1362	0	0	1	744	0	0	139	0	0	51	0	0	0	0	0	0	0	0	0	0	0	0	0	0	0	89	0	0	254	3	0	0	0	0	0	0	0	0	0	0	0	0	D_0__Bacteria;	D_1__Bacteroidetes;	D_2__Bacteroidia;	D_3__Bacteroidales;	D_4__Porphyromonadaceae;	D_5__Barnesiella;	D_6__uncultured
EU459701.1.1388	0	0	0	20	0	0	0	0	0	0	0	0	0	0	0	0	4	0	0	0	0	9	0	0	0	0	0	0	11	0	0	0	0	0	0	0	0	0	0	0	0	0	D_0__Bacteria;	D_1__Firmicutes;	D_2__Clostridia;	D_3__Clostridiales;	D_4__Lachnospiraceae;	D_5__Lachnospiraceae	NK4A136
GQ487989.1.1481	0	0	1	0	27	31	0	0	0	0	0	7	0	0	0	26	0	0	60	12	0	0	11	1	0	0	0	0	0	0	0	0	0	0	0	0	0	2	0	0	0	0	D_0__Bacteria;	D_1__Proteobacteria;	D_2__Gammaproteobacteria;	D_3__Enterobacteriales;	D_4__Enterobacteriaceae;	D_5__Enterobacter;	D_6__uncultured
DQ804991.1.1392	0	0	0	1	0	0	0	1	0	0	0	0	0	0	0	0	0	6	0	0	0	0	0	0	6	0	0	0	0	0	0	0	1	0	0	0	0	1	23	35	0	0	D_0__Bacteria;	D_1__Firmicutes;	D_2__Clostridia;	D_3__Clostridiales;	D_4__Lachnospiraceae;	D_5__Blautia;	D_6__uncultured
EU776752.1.1279	1	0	0	0	0	0	0	0	0	0	0	0	0	0	0	0	0	0	0	0	1	0	0	0	0	1	0	1	0	4	113	0	0	0	0	0	11	0	0	0	0	0	D_0__Bacteria;	D_1__Firmicutes;	D_2__Clostridia;	D_3__Clostridiales;	D_4__Lachnospiraceae;	D_5__Lachnospiraceae	UCG-008;
EU531873.1.1421	0	0	0	0	0	0	0	0	0	0	0	0	0	0	0	0	0	0	0	0	0	0	0	0	0	0	0	31	0	0	0	0	0	0	0	0	0	0	0	0	0	0	D_0__Bacteria;	D_1__Firmicutes;	D_2__Clostridia;	D_3__Clostridiales;	D_4__Ruminococcaceae;	D_5__Ruminococcaceae	UCG-002;
FJ685347.1.1392	40	41	2	0	0	7	0	0	5	50	32	0	0	0	115	0	2	13	4	0	12	34	33	0	3	1	0	4	0	10	0	0	37	0	0	2	0	0	0	17	0	0	D_0__Bacteria;	D_1__Firmicutes;	D_2__Clostridia;	D_3__Clostridiales;	D_4__Lachnospiraceae;	D_5__Roseburia;	D_6__uncultured
DQ793806.1.1289	0	0	1	0	0	0	0	0	0	1	0	0	0	0	0	0	0	0	0	0	0	0	0	0	0	0	20	62	0	2	0	170	717	755	0	0	126	1	0	0	0	0	D_0__Bacteria;	D_1__Firmicutes;	D_2__Clostridia;	D_3__Clostridiales;	D_4__Ruminococcaceae;	D_5__[Eubacterium]	coprostanoligenes
EU764848.1.1338	1	0	0	46	1	1	1	0	0	1	0	0	1	0	0	0	34	0	0	0	7	3483	2	136	0	7	1	0	3070	3	1	20	0	0	0	0	1	0	0	0	0	0	D_0__Bacteria;	D_1__Firmicutes;	D_2__Clostridia;	D_3__Clostridiales;	D_4__Lachnospiraceae;	D_5__Lachnospiraceae	UCG-008;
EU773459.1.1378	29	0	2	8	0	0	2	0	3	0	0	0	0	0	0	0	20	7	0	2	13	4	0	0	0	0	13	0	38	48	0	0	60	1	0	0	2	0	0	0	0	0	D_0__Bacteria;	D_1__Firmicutes;	D_2__Clostridia;	D_3__Clostridiales;	D_4__Ruminococcaceae;	D_5__Subdoligranulum;	D_6__uncultured
EU748237.1.1359	0	0	11	0	0	0	0	0	0	0	0	0	0	0	0	0	0	12	0	0	2	0	0	0	0	0	0	0	0	0	0	0	11	0	0	0	0	0	0	0	0	0	D_0__Bacteria;	D_1__Firmicutes;	D_2__Clostridia;	D_3__Clostridiales;	D_4__Christensenellaceae;	D_5__Christensenellaceae	R-7
EU778150.1.1393	0	0	0	20	0	0	0	0	24	55	19	66	0	0	0	0	112	100	0	2	72	40	0	0	18	2	6	0	0	0	0	6	84	5	0	0	101	9	1	0	0	0	D_0__Bacteria;	D_1__Firmicutes;	D_2__Clostridia;	D_3__Clostridiales;	D_4__Lachnospiraceae;	D_5__Lachnospira;	Ambiguous_taxa
EU773558.1.1348	0	0	0	93	0	0	0	0	0	0	0	0	0	0	0	0	0	0	0	0	0	295	0	0	0	52	1	13	0	0	0	3	0	0	0	0	20	577	2	0	0	0	D_0__Bacteria;	D_1__Bacteroidetes;	D_2__Bacteroidia;	D_3__Bacteroidales;	D_4__Prevotellaceae;	D_5__Prevotella	7;
EU767694.1.1360	0	0	6	66	0	0	0	0	0	0	0	0	0	0	0	0	193	24	0	0	280	899	0	0	0	0	0	0	74	52	0	0	105	0	0	0	0	0	0	0	0	0	D_0__Bacteria;	D_1__Firmicutes;	D_2__Clostridia;	D_3__Clostridiales;	D_4__Lachnospiraceae;	D_5__Lachnospiraceae	UCG-001;
EU774310.1.1373	0	0	0	0	0	0	0	0	0	18	0	0	0	0	0	0	0	0	0	0	0	0	0	0	0	0	0	0	0	0	0	0	0	0	0	0	0	84	0	0	0	0	D_0__Bacteria;	D_1__Firmicutes;	D_2__Clostridia;	D_3__Clostridiales;	D_4__Clostridiaceae	1;	D_5__Clostridium
EU475256.1.1370	2	0	0	7	0	11	2	0	0	0	0	0	0	1	0	0	74	1	10	0	2	53	0	0	0	203	1	167	101	0	1	1	0	0	0	0	0	1	1	1	0	0	D_0__Bacteria;	D_1__Firmicutes;	D_2__Clostridia;	D_3__Clostridiales;	D_4__Ruminococcaceae;	D_5__Faecalibacterium;	D_6__uncultured
DQ810169.1.1389	0	0	0	100	0	0	0	0	0	30	0	0	0	0	0	0	0	0	0	0	0	44	0	0	8	70	2	103	0	0	4	0	0	0	0	0	0	0	0	0	0	0	D_0__Bacteria;	D_1__Firmicutes;	D_2__Clostridia;	D_3__Clostridiales;	D_4__Ruminococcaceae;	D_5__Ruminococcaceae	UCG-002;
DQ823734.1.1344	1	0	0	0	2	0	0	0	0	0	0	0	0	0	0	0	0	0	0	0	4	0	0	0	0	0	3	0	0	1	0	0	0	0	0	1	7	0	0	0	0	0	D_0__Bacteria;	D_1__Firmicutes;	D_2__Clostridia;	D_3__Clostridiales;	D_4__Ruminococcaceae;	D_5__Subdoligranulum;	D_6__uncultured
FJ507851.1.1345	0	0	0	8	0	0	0	0	0	17	0	0	0	0	0	0	9	0	0	0	0	0	0	0	0	0	0	0	0	0	0	0	0	0	0	0	0	2	0	0	0	0	D_0__Bacteria;	D_1__Firmicutes;	D_2__Clostridia;	D_3__Clostridiales;	D_4__Lachnospiraceae;	D_5__uncultured;	D_6__uncultured
DQ777931.1.1487	0	1	0	0	0	0	0	0	0	0	0	0	0	0	0	0	29	0	0	0	0	36	1	0	0	0	0	0	22	0	0	0	0	0	0	0	0	7	0	0	0	0	D_0__Bacteria;	D_1__Firmicutes;	D_2__Clostridia;	D_3__Clostridiales;	D_4__Lachnospiraceae;	D_5__Lachnospira;	D_6__uncultured
JF193501.1.1368	0	0	52	116	0	46	0	0	0	0	0	0	0	0	0	3	0	0	8	0	1	1	0	0	0	1	1	273	11	13	10	0	0	0	0	0	0	0	0	0	0	0	D_0__Bacteria;	D_1__Firmicutes;	D_2__Bacilli;	D_3__Lactobacillales;	D_4__Streptococcaceae;	D_5__Streptococcus;	D_6__uncultured
EF403388.1.1494	48	0	1	0	80	0	6	0	7	12	0	0	0	0	0	0	0	29	0	3	298	3	32	0	0	1	10	0	0	195	0	486	12	0	0	0	38	9	0	0	0	0	D_0__Bacteria;	D_1__Firmicutes;	D_2__Clostridia;	D_3__Clostridiales;	D_4__Lachnospiraceae;	D_5__Lachnospiraceae	NK4A136
DQ800001.1.1390	1	0	1	0	4	0	27	0	0	0	0	0	0	0	0	0	1	1	0	28	1	0	0	0	0	0	3	0	1	1	0	3	2	0	3	0	0	0	0	0	0	0	D_0__Bacteria;	D_1__Firmicutes;	D_2__Clostridia;	D_3__Clostridiales;	D_4__Lachnospiraceae;	D_5__Blautia;	D_6__uncultured
EU772397.1.1238	0	0	0	0	0	0	0	0	0	8	0	0	0	0	0	0	0	0	0	0	0	0	0	0	0	0	0	0	0	0	0	0	0	0	0	0	0	0	0	0	0	0	D_0__Bacteria;	D_1__Firmicutes;	D_2__Clostridia;	D_3__Clostridiales;	D_4__Christensenellaceae;	D_5__Christensenellaceae	R-7
JQ449123.1.1408	0	0	61	0	0	0	0	0	0	0	0	0	0	0	0	0	0	0	0	0	0	0	0	0	0	0	0	0	0	3	0	0	0	0	0	0	0	0	0	0	0	0	D_0__Bacteria;	D_1__Firmicutes;	D_2__Bacilli;	D_3__Lactobacillales;	D_4__Streptococcaceae;	D_5__Streptococcus;	D_6__uncultured
DQ808832.1.1374	0	0	2	1567	0	2	4	0	0	0	1	0	0	0	0	0	3738	12	2	7	5	1279	0	0	2	3	2	13	2959	5	0	3	12	0	0	0	2	1	2	3	0	0	D_0__Bacteria;	D_1__Firmicutes;	D_2__Clostridia;	D_3__Clostridiales;	D_4__Lachnospiraceae;	D_5__Lachnospiraceae	NC2004
FJ364178.1.1359	0	0	0	0	0	2	0	8	0	0	3	24	0	0	0	0	0	0	3	0	0	0	0	0	1	0	0	1	0	9	2	0	0	0	0	9	0	0	6	31	0	0	D_0__Bacteria;	D_1__Firmicutes;	D_2__Clostridia;	D_3__Clostridiales;	D_4__Lachnospiraceae;	D_5__Blautia;	D_6__uncultured
DQ799508.1.1380	0	0	0	2	0	0	0	0	0	0	0	0	0	1	0	0	1	0	0	0	0	1	0	0	0	0	0	0	3	5	0	0	2	0	0	0	0	0	0	0	0	0	D_0__Bacteria;	D_1__Firmicutes;	D_2__Clostridia;	D_3__Clostridiales;	D_4__Lachnospiraceae;	D_5__Blautia;	D_6__uncultured
KF843160.1.1369	0	0	0	0	0	0	0	0	0	32	0	0	0	0	0	0	0	13	0	0	25	0	0	0	1	0	0	0	0	8	98	222	11	0	0	0	0	2	0	0	0	0	D_0__Bacteria;	D_1__Firmicutes;	D_2__Clostridia;	D_3__Clostridiales;	D_4__Ruminococcaceae;	D_5__Faecalibacterium;	D_6__uncultured
FJ681548.1.1417	0	0	0	0	0	0	0	0	0	0	0	0	0	0	0	0	0	0	0	0	3	0	0	0	0	0	0	0	0	177	0	0	0	0	0	0	0	0	0	0	0	0	D_0__Bacteria;	D_1__Firmicutes;	D_2__Clostridia;	D_3__Clostridiales;	D_4__Ruminococcaceae;	D_5__Ruminococcaceae	UCG-005;
HQ783321.1.1428	0	5	0	0	0	0	0	0	5	0	0	0	0	0	0	0	0	15	0	0	0	0	0	0	0	0	0	0	0	84	0	0	0	0	0	0	0	0	0	0	0	0	D_0__Bacteria;	D_1__Firmicutes;	D_2__Clostridia;	D_3__Clostridiales;	D_4__Ruminococcaceae;	D_5__Ruminococcaceae	UCG-005;
HQ805145.1.1448	0	0	14	0	0	0	0	0	0	0	0	0	0	0	0	0	0	0	0	0	1	0	0	0	0	0	0	0	0	1	0	0	1	0	0	0	0	0	0	0	0	0	D_0__Bacteria;	D_1__Firmicutes;	D_2__Bacilli;	D_3__Lactobacillales;	D_4__Streptococcaceae;	D_5__Streptococcus;	D_6__uncultured
EU763990.1.1352	1	0	0	0	0	0	1	0	0	6	0	0	0	0	0	0	0	3	0	2	2	0	0	0	0	0	3	0	0	0	0	12	0	0	0	0	0	25	0	0	0	0	D_0__Bacteria;	D_1__Firmicutes;	D_2__Clostridia;	D_3__Clostridiales;	D_4__Lachnospiraceae;	D_5__Lachnospiraceae	UCG-004;
DQ805448.1.1403	0	21	0	59	0	0	0	0	28	3	0	0	0	0	0	0	80	0	0	0	0	48	0	0	0	1	0	0	43	0	0	1	0	28	0	0	50	4	0	0	0	0	D_0__Bacteria;	D_1__Firmicutes;	D_2__Clostridia;	D_3__Clostridiales;	D_4__Lachnospiraceae;	D_5__Lachnoclostridium;	D_6__uncultured
EU773756.1.1398	0	0	1	0	3	1	0	1	0	0	0	33	9	0	10	0	0	0	3	2	0	0	121	2	0	0	0	0	0	0	0	0	0	0	0	0	0	0	5	13	0	0	D_0__Bacteria;	D_1__Proteobacteria;	D_2__Gammaproteobacteria;	D_3__Enterobacteriales;	D_4__Enterobacteriaceae;	D_5__Escherichia-Shigella;	D_6__uncultured
FJ683920.1.1393	2	0	0	0	0	9	0	0	0	0	0	0	0	0	0	0	0	0	8	1	0	0	0	0	0	0	0	19	0	0	0	0	0	0	0	0	0	0	0	0	0	0	D_0__Bacteria;	D_1__Firmicutes;	D_2__Clostridia;	D_3__Clostridiales;	D_4__Lachnospiraceae;	D_5__Roseburia;	D_6__uncultured
FJ510560.1.1353	0	0	0	0	0	0	0	0	114	13	0	0	0	0	0	0	0	0	0	0	0	459	0	0	0	548	0	0	261	75	1	0	0	0	0	0	0	13	0	0	0	0	D_0__Bacteria;	D_1__Firmicutes;	D_2__Clostridia;	D_3__Clostridiales;	D_4__Ruminococcaceae;	D_5__Ruminiclostridium	6;
EU458386.1.1389	0	0	0	0	0	0	0	0	0	0	0	13	0	0	16	0	0	0	0	0	0	0	0	252	0	0	0	0	0	0	0	0	0	0	0	0	0	0	0	0	0	0	D_0__Bacteria;	D_1__Firmicutes;	D_2__Clostridia;	D_3__Clostridiales;	D_4__Lachnospiraceae;	D_5__Blautia;	D_6__uncultured
DQ808503.1.1399	0	38	3	33	2	1	0	0	118	37	57	14	0	0	54	105	67	44	51	1	3	20	403	132	0	11	1	6	382	146	4	4	0	0	51	0	95	3	0	0	0	0	D_0__Bacteria;	D_1__Bacteroidetes;	D_2__Bacteroidia;	D_3__Bacteroidales;	D_4__Porphyromonadaceae;	D_5__Parabacteroides;	D_6__uncultured
DQ793931.1.1384	0	2	0	0	79	1	60	3	1	0	0	0	0	0	0	0	0	0	0	0	1	2	0	0	0	1	26	0	1	0	5	72	0	7	15	10	6	0	0	0	0	0	D_0__Bacteria;	D_1__Firmicutes;	D_2__Clostridia;	D_3__Clostridiales;	D_4__Ruminococcaceae;	D_5__Subdoligranulum;	D_6__uncultured
FJ365753.1.1342	0	0	1	0	0	0	0	0	0	0	0	0	0	0	0	0	0	0	175	0	0	1	0	0	0	15	0	169	0	0	101	0	1	0	1	0	0	0	0	1	0	0	D_0__Bacteria;	D_1__Firmicutes;	D_2__Clostridia;	D_3__Clostridiales;	D_4__Lachnospiraceae;	D_5__uncultured;	D_6__uncultured
FJ371750.1.1233	0	0	0	0	0	0	0	0	0	0	0	0	0	0	0	0	0	0	0	0	34	0	0	0	35	1	3	19	0	0	0	46	0	0	0	0	0	1	0	0	0	0	D_0__Bacteria;	D_1__Firmicutes;	D_2__Clostridia;	D_3__Clostridiales;	D_4__Ruminococcaceae;	D_5__Ruminococcus	1;
DQ325641.1.1350	2	0	0	0	0	0	1	24	0	15	10	5	0	0	0	0	0	0	5	2	0	0	0	0	0	0	0	0	0	0	0	0	0	1	0	0	0	24	361	6	0	0	D_0__Bacteria;	D_1__Firmicutes;	D_2__Clostridia;	D_3__Clostridiales;	D_4__Ruminococcaceae;	D_5__Ruminococcaceae	UCG-002;
FJ507489.1.1376	0	0	0	0	0	0	0	0	0	0	0	1	0	0	0	0	0	0	1	0	0	0	0	0	0	0	0	0	0	76	0	0	0	0	0	0	0	0	0	0	0	0	D_0__Bacteria;	D_1__Firmicutes;	D_2__Clostridia;	D_3__Clostridiales;	D_4__Lachnospiraceae;	D_5__Tyzzerella	4;
DQ798965.1.1393	0	0	0	0	0	0	0	0	0	0	0	0	0	0	0	0	0	1	5	0	0	0	0	0	0	0	0	0	0	4	17	0	2	0	0	0	0	0	0	0	0	0	D_0__Bacteria;	D_1__Firmicutes;	D_2__Clostridia;	D_3__Clostridiales;	D_4__Lachnospiraceae;	D_5__Blautia;	D_6__uncultured
FJ366134.1.1357	0	0	0	0	0	0	0	0	23	0	0	0	0	0	0	0	0	0	0	0	0	0	0	0	0	0	0	2	33	0	3	0	0	0	0	0	11	0	0	0	0	0	D_0__Bacteria;	D_1__Firmicutes;	D_2__Clostridia;	D_3__Clostridiales;	D_4__Ruminococcaceae;	D_5__Ruminiclostridium	1;
DQ807441.1.1371	0	20	0	0	0	0	6	0	28	0	0	0	8	0	0	0	1	6	0	0	0	0	0	0	0	0	3	0	0	0	0	1	4	27	0	0	11	0	0	0	0	0	D_0__Bacteria;	D_1__Firmicutes;	D_2__Clostridia;	D_3__Clostridiales;	D_4__Lachnospiraceae;	D_5__Lachnospiraceae	UCG-004;
DQ797620.1.1392	4	0	0	0	0	0	0	0	0	0	0	0	0	0	0	0	1	0	0	0	1	1	0	0	0	0	0	0	0	3	0	0	3	0	0	0	0	0	0	0	0	0	D_0__Bacteria;	D_1__Firmicutes;	D_2__Clostridia;	D_3__Clostridiales;	D_4__Lachnospiraceae;	D_5__Pseudobutyrivibrio;	D_6__uncultured
EU466856.1.1392	1	0	0	0	0	0	0	35	0	3	41	101	0	0	0	0	0	1	0	0	0	0	0	0	7	0	1	0	0	1	0	0	2	3	0	1	1	0	22	129	0	0	D_0__Bacteria;	D_1__Firmicutes;	D_2__Clostridia;	D_3__Clostridiales;	D_4__Lachnospiraceae;	D_5__Roseburia;	D_6__uncultured
HQ739129.1.1370	0	0	0	0	0	0	0	0	0	0	0	6	0	0	0	0	0	0	0	0	0	0	0	0	0	0	0	0	0	0	0	0	0	0	0	0	0	1	0	0	0	0	D_0__Bacteria;	D_1__Firmicutes;	D_2__Clostridia;	D_3__Clostridiales;	D_4__Clostridiaceae	1;	D_5__Clostridium
EU764889.1.1365	0	0	0	0	0	0	0	0	0	11	0	0	0	0	0	0	0	0	0	0	0	103	0	0	0	41	3	79	0	1	5	32	0	0	0	0	0	0	0	0	0	0	D_0__Bacteria;	D_1__Firmicutes;	D_2__Clostridia;	D_3__Clostridiales;	D_4__Lachnospiraceae;	D_5__Incertae	Sedis;
FJ371095.1.1395	0	0	0	0	13	0	0	0	0	0	0	0	0	0	0	0	0	0	0	13	0	0	0	0	0	0	19	0	0	0	0	15	0	0	0	0	0	0	0	0	0	0	D_0__Bacteria;	D_1__Firmicutes;	D_2__Clostridia;	D_3__Clostridiales;	D_4__Lachnospiraceae;	D_5__Dorea;	D_6__uncultured
DQ799956.1.1391	5	0	13	0	0	0	6	25	0	0	0	0	0	0	0	0	0	3	0	9	0	0	0	0	0	0	0	0	1	15	0	0	4	0	10	141	0	0	55	0	0	0	D_0__Bacteria;	D_1__Firmicutes;	D_2__Clostridia;	D_3__Clostridiales;	D_4__Lachnospiraceae;	D_5__uncultured;	D_6__uncultured
EU773456.1.1291	0	0	0	0	0	0	0	0	0	0	0	0	0	0	0	0	0	0	0	0	0	0	0	0	0	0	0	0	0	0	10	0	0	0	0	0	0	0	0	0	0	0	D_0__Bacteria;	D_1__Bacteroidetes;	D_2__Bacteroidia;	D_3__Bacteroidales;	D_4__Bacteroidales	S24-7	group;
DQ801985.1.1391	1	4	0	0	0	0	0	8	8	1	3	0	12	0	0	0	0	0	0	0	0	0	0	0	0	0	0	0	0	0	0	0	0	4	0	0	2	0	4	0	0	0	D_0__Bacteria;	D_1__Firmicutes;	D_2__Clostridia;	D_3__Clostridiales;	D_4__Lachnospiraceae;	D_5__Anaerostipes;	D_6__uncultured
FJ682091.1.1371	0	0	0	2	0	0	0	0	1	42	0	0	0	0	0	0	5	0	0	1	0	21	1	0	0	1	85	9	2	0	0	0	0	0	0	0	0	31	0	1	0	0	D_0__Bacteria;	D_1__Firmicutes;	D_2__Clostridia;	D_3__Clostridiales;	D_4__Ruminococcaceae;	D_5__Faecalibacterium;	D_6__uncultured
HQ774936.1.1442	0	0	0	0	5	0	24	0	0	0	0	0	0	0	0	0	3	6	0	0	1	1	0	0	0	3	0	0	0	1	0	300	0	0	0	0	0	0	0	0	0	0	D_0__Bacteria;	D_1__Firmicutes;	D_2__Clostridia;	D_3__Clostridiales;	D_4__Lachnospiraceae;	D_5__Lachnospiraceae	NK4A136
EU778191.1.1401	0	0	0	0	0	0	0	0	0	0	0	0	0	0	0	0	0	0	0	0	0	0	0	0	0	0	167	24	0	0	0	177	0	0	0	0	7	0	0	0	0	0	D_0__Bacteria;	D_1__Bacteroidetes;	D_2__Bacteroidia;	D_3__Bacteroidales;	D_4__Prevotellaceae;	D_5__Prevotella	9;
DQ804803.1.1385	0	0	0	0	7	0	178	0	0	0	0	0	0	0	0	0	0	0	0	63	0	26	0	0	0	0	102	1	0	0	0	138	1	0	0	0	0	0	1	0	0	0	D_0__Bacteria;	D_1__Firmicutes;	D_2__Clostridia;	D_3__Clostridiales;	D_4__Ruminococcaceae;	D_5__Faecalibacterium;	D_6__uncultured
HQ757964.1.1452	0	0	0	0	0	0	0	0	0	0	0	0	0	0	0	0	0	0	0	0	0	0	0	0	0	0	0	0	0	0	0	0	0	0	0	0	12	0	0	0	0	0	D_0__Bacteria;	D_1__Proteobacteria;	D_2__Gammaproteobacteria;	D_3__Pasteurellales;	D_4__Pasteurellaceae;	D_5__Haemophilus;	D_6__uncultured
HQ789226.1.1434	0	0	0	1	4	12	0	0	0	0	0	0	1	169	0	12	5	1	10	0	0	0	0	0	0	0	0	3	1	0	0	0	0	0	0	0	0	0	0	0	0	0	D_0__Bacteria;	D_1__Firmicutes;	D_2__Clostridia;	D_3__Clostridiales;	D_4__Lachnospiraceae;	D_5__Hungatella;	Ambiguous_taxa
DQ804292.1.1379	4	0	0	0	0	2	62	3	0	2	98	1	50	0	0	53	0	52	0	5	0	0	0	0	0	0	0	0	0	10	0	0	0	0	78	295	0	0	5	0	0	0	D_0__Bacteria;	D_1__Firmicutes;	D_2__Clostridia;	D_3__Clostridiales;	D_4__Lachnospiraceae;	Ambiguous_taxa;	D_6__uncultured
DQ800638.1.1392	0	1	0	0	0	1	0	0	23	0	0	0	0	0	0	0	0	0	0	0	0	0	0	0	0	0	0	0	0	0	0	0	0	21	0	0	17	0	0	0	0	0	D_0__Bacteria;	D_1__Firmicutes;	D_2__Clostridia;	D_3__Clostridiales;	D_4__Lachnospiraceae;	D_5__Dorea;	D_6__uncultured
FJ676725.1.1381	0	0	29	5	156	6	76	221	41	47	21	74	0	0	0	0	138	723	0	95	81	28	0	0	8	0	3	3	123	63	61	164	25	17	0	0	8	9	0	0	0	0	D_0__Bacteria;	D_1__Firmicutes;	D_2__Erysipelotrichia;	D_3__Erysipelotrichales;	D_4__Erysipelotrichaceae;	D_5__Erysipelotrichaceae	UCG-003;
FJ363285.1.1404	0	0	0	0	0	0	0	0	0	0	0	0	0	0	0	0	0	0	0	0	0	0	0	0	0	0	0	0	0	0	0	0	0	0	0	0	52	32	0	0	0	0	D_0__Bacteria;	D_1__Firmicutes;	D_2__Bacilli;	D_3__Lactobacillales;	D_4__Lactobacillaceae;	D_5__Lactobacillus;	D_6__uncultured
HQ763227.1.1435	449	282	82	133	40	177	178	12	0	0	123	74	0	0	0	0	170	175	87	261	45	19	127	168	21	162	60	75	160	306	34	90	168	281	1012	0	66	60	60	159	0	0	D_0__Bacteria;	D_1__Bacteroidetes;	D_2__Bacteroidia;	D_3__Bacteroidales;	D_4__Rikenellaceae;	D_5__Alistipes;	D_6__uncultured
AJ408974.1.1455	20	0	20	0	0	1	0	0	0	0	0	23	0	0	0	0	0	35	0	0	8	0	0	0	2	0	0	0	14	39	0	0	11	0	0	0	0	0	0	28	0	0	D_0__Bacteria;	D_1__Firmicutes;	D_2__Clostridia;	D_3__Clostridiales;	D_4__Lachnospiraceae;	D_5__Blautia;	Ambiguous_taxa
FJ676056.1.1391	0	0	0	0	0	0	0	0	0	0	0	0	0	0	0	0	0	0	0	0	0	0	0	0	0	0	0	0	0	0	0	0	0	0	0	0	0	0	13	0	0	0	D_0__Bacteria;	D_1__Firmicutes;	D_2__Clostridia;	D_3__Clostridiales;	D_4__Lachnospiraceae;	D_5__[Ruminococcus]	gauvreauii
HQ744934.1.1448	4	0	0	1	3	0	0	0	0	0	0	0	0	0	8	0	1	0	0	66	0	0	42	1	0	0	21	0	0	0	0	0	0	0	0	0	0	0	24	323	0	0	D_0__Bacteria;	D_1__Bacteroidetes;	D_2__Bacteroidia;	D_3__Bacteroidales;	D_4__Bacteroidaceae;	D_5__Bacteroides;	D_6__uncultured
DQ794600.1.1390	0	0	1	75	0	0	0	0	15	0	0	0	0	0	0	0	34	11	0	0	7	1	0	0	0	0	0	0	0	0	0	0	0	0	0	0	0	0	0	0	0	0	D_0__Bacteria;	D_1__Firmicutes;	D_2__Clostridia;	D_3__Clostridiales;	D_4__Lachnospiraceae;	D_5__uncultured;	D_6__uncultured
AF371785.1.1413	0	0	0	0	0	0	0	0	0	0	0	0	0	0	0	0	0	0	0	0	6	0	0	0	0	0	0	0	0	81	0	0	0	0	0	0	0	0	0	0	0	0	D_0__Bacteria;	D_1__Firmicutes;	D_2__Clostridia;	D_3__Clostridiales;	D_4__Ruminococcaceae;	D_5__Ruminococcaceae	UCG-005;
EU771655.1.1370	1	0	49	395	161	286	0	0	0	0	85	42	1	0	0	27	21	6	656	7	0	0	0	1	0	8	3	352	38	103	1104	1	0	0	0	2	0	0	0	0	0	0	D_0__Bacteria;	D_1__Verrucomicrobia;	D_2__Verrucomicrobiae;	D_3__Verrucomicrobiales;	D_4__Verrucomicrobiaceae;	D_5__Akkermansia;	D_6__uncultured
HQ775134.1.1459	21	0	225	0	5	0	29	0	0	0	0	0	0	0	0	0	1	51	13	66	18	0	0	0	0	9	17	9	0	36	114	20	118	1	0	0	0	0	0	0	0	0	D_0__Bacteria;	D_1__Firmicutes;	D_2__Clostridia;	D_3__Clostridiales;	D_4__Lachnospiraceae;	D_5__Blautia;	D_6__uncultured
DQ804465.1.1392	0	0	4	0	0	0	0	2	1	14	3	0	0	0	0	0	0	1	0	0	1	0	0	0	0	0	0	0	0	0	1	0	11	0	0	0	0	10	79	0	0	0	D_0__Bacteria;	D_1__Firmicutes;	D_2__Clostridia;	D_3__Clostridiales;	D_4__Lachnospiraceae;	D_5__Blautia;	D_6__uncultured
KF097552.1.1363	0	0	2	0	3	157	0	0	0	0	0	0	1	0	0	116	0	0	294	1	0	0	2	0	0	1	0	0	0	0	1	0	0	0	0	0	0	0	0	0	0	0	D_0__Bacteria;	D_1__Proteobacteria;	D_2__Gammaproteobacteria;	D_3__Enterobacteriales;	D_4__Enterobacteriaceae;	D_5__Escherichia-Shigella;	D_6__uncultured
AY985891.1.1352	0	0	0	20	32	0	114	0	0	0	0	22	0	0	0	0	30	0	0	91	0	2	0	0	2	0	10	0	31	2	0	10	2	0	8	0	0	0	0	34	0	0	D_0__Bacteria;	D_1__Firmicutes;	D_2__Clostridia;	D_3__Clostridiales;	D_4__Lachnospiraceae;	D_5__Blautia;	D_6__uncultured
EU778164.1.1338	0	0	11	3	1	134	0	0	0	0	0	2	1	0	0	0	5	0	169	0	1	6	0	0	0	161	0	888	3	4	4380	0	1	0	0	0	0	0	0	1	0	0	D_0__Bacteria;	D_1__Firmicutes;	D_2__Clostridia;	D_3__Clostridiales;	D_4__Lachnospiraceae;	D_5__[Eubacterium]	hallii
DQ808317.1.1390	11	0	0	0	0	0	0	0	0	0	0	0	0	0	0	0	0	0	0	0	0	0	0	0	0	0	0	0	0	0	0	0	0	0	0	0	0	0	0	0	0	0	D_0__Bacteria;	D_1__Firmicutes;	D_2__Clostridia;	D_3__Clostridiales;	D_4__Lachnospiraceae;	D_5__Dorea;	D_6__uncultured
DQ809426.1.1291	0	0	0	0	0	0	0	0	0	0	0	0	0	0	0	0	0	0	0	0	4	0	0	0	0	0	3448	11	0	0	0	0	0	0	0	0	0	0	0	0	0	0	D_0__Bacteria;	D_1__Firmicutes;	D_2__Clostridia;	D_3__Clostridiales;	D_4__Ruminococcaceae;	D_5__Ruminococcaceae	UCG-014;
AF371672.1.1449	0	0	0	0	0	0	0	0	0	0	0	0	0	0	0	0	0	0	5	0	0	0	0	0	0	0	8	0	0	0	0	6	6	1	0	0	0	0	0	0	0	0	D_0__Bacteria;	D_1__Firmicutes;	D_2__Clostridia;	D_3__Clostridiales;	D_4__Lachnospiraceae;	D_5__Lachnospiraceae	UCG-001;
DQ824228.1.1402	0	136	0	3	0	1	0	0	13	7	0	0	0	0	24	0	6	0	0	0	6	56	0	0	0	0	0	0	11	0	0	0	0	52	0	0	5	0	0	3	0	0	D_0__Bacteria;	D_1__Firmicutes;	D_2__Clostridia;	D_3__Clostridiales;	D_4__Lachnospiraceae;	D_5__Lachnospiraceae	UCG-005;
DQ794319.1.1391	0	0	0	0	0	0	0	0	0	0	0	6	0	0	21	1	0	0	0	0	0	0	0	0	0	0	0	0	0	0	0	0	9	0	0	0	0	0	0	3	0	0	D_0__Bacteria;	D_1__Firmicutes;	D_2__Clostridia;	D_3__Clostridiales;	D_4__Lachnospiraceae;	D_5__Anaerostipes;	D_6__uncultured
DQ796099.1.1388	0	0	0	0	0	0	0	0	0	0	0	0	0	0	0	0	0	9	0	0	0	0	0	0	0	0	0	0	0	0	7	0	0	0	0	0	0	0	0	0	0	0	D_0__Bacteria;	D_1__Firmicutes;	D_2__Clostridia;	D_3__Clostridiales;	D_4__Lachnospiraceae;	D_5__Blautia;	D_6__uncultured
EU774228.1.1379	0	0	0	0	0	0	0	0	0	0	0	0	0	0	0	0	0	0	0	0	0	0	0	0	0	0	10	0	0	0	0	7	0	0	0	0	0	0	0	0	0	0	D_0__Bacteria;	D_1__Firmicutes;	D_2__Clostridia;	D_3__Clostridiales;	D_4__Ruminococcaceae;	D_5__uncultured;	D_6__uncultured
GQ492799.1.1379	0	0	0	0	354	0	4	0	0	0	0	2	0	69	14	0	2	0	0	0	0	0	0	0	0	0	0	0	0	0	0	0	0	0	0	0	0	0	0	2	0	0	D_0__Bacteria;	D_1__Firmicutes;	D_2__Clostridia;	D_3__Clostridiales;	D_4__Lachnospiraceae;	D_5__Hungatella;	D_6__uncultured
EU778783.1.1380	7	7	0	0	0	0	0	0	7	0	0	0	0	0	0	0	1	3	0	0	1	0	0	0	10	0	0	0	0	0	0	0	6	3	0	0	14	0	5	40	0	0	D_0__Bacteria;	D_1__Firmicutes;	D_2__Clostridia;	D_3__Clostridiales;	D_4__Lachnospiraceae;	D_5__Lachnoclostridium;	D_6__uncultured
DQ793529.1.1288	0	0	0	0	0	0	0	0	0	0	0	0	0	0	0	0	0	0	0	0	0	0	0	0	34	41	0	0	0	0	0	0	0	0	0	0	0	0	0	0	0	0	D_0__Bacteria;	D_1__Firmicutes;	D_2__Clostridia;	D_3__Clostridiales;	D_4__Ruminococcaceae;	D_5__Ruminiclostridium	5;
GQ871731.1.1497	0	0	0	3	0	0	0	0	0	1	0	0	1	0	0	0	4	0	0	0	0	2	6	12	0	0	0	0	18	0	0	0	0	0	0	0	0	0	0	0	0	0	D_0__Bacteria;	D_1__Firmicutes;	D_2__Clostridia;	D_3__Clostridiales;	D_4__Ruminococcaceae;	D_5__Ruminiclostridium	9;
FJ365805.1.1386	0	0	0	1	0	0	0	0	0	0	10	0	52	1	136	0	0	0	0	0	0	0	0	0	0	0	0	0	0	0	0	0	0	0	0	0	0	0	0	0	0	0	D_0__Bacteria;	D_1__Firmicutes;	D_2__Clostridia;	D_3__Clostridiales;	D_4__Lachnospiraceae;	D_5__Lachnoclostridium;	D_6__uncultured
AM277551.1.1476	0	0	0	0	0	0	0	0	0	0	0	0	0	0	0	0	0	0	0	0	41	0	0	0	0	0	10	0	0	0	0	26	0	0	0	0	0	0	0	0	0	0	D_0__Bacteria;	D_1__Firmicutes;	D_2__Clostridia;	D_3__Clostridiales;	D_4__Ruminococcaceae;	D_5__Ruminococcaceae	UCG-014;
EU773421.1.1376	0	0	0	0	0	0	0	0	0	0	0	0	0	0	0	0	0	0	0	0	0	0	0	0	0	0	7	0	0	0	0	29	0	0	0	0	0	0	0	0	0	0	D_0__Bacteria;	D_1__Firmicutes;	D_2__Clostridia;	D_3__Clostridiales;	D_4__Ruminococcaceae;	D_5__Ruminococcaceae	UCG-005;
DQ456460.1.1452	0	4	0	0	0	0	0	0	1	0	0	0	0	0	14	54	0	0	0	0	214	17	0	0	0	0	0	0	0	0	0	0	0	8	1	0	1	11	0	0	0	0	D_0__Bacteria;	D_1__Firmicutes;	D_2__Clostridia;	D_3__Clostridiales;	D_4__Ruminococcaceae;	D_5__Ruminiclostridium;	Ambiguous_taxa
GQ492152.1.1358	0	0	0	0	0	0	2	0	0	0	0	0	0	0	0	0	0	0	0	0	0	0	0	0	0	0	0	0	0	0	0	0	0	0	31	1	0	0	0	0	0	0	D_0__Bacteria;	D_1__Firmicutes;	D_2__Clostridia;	D_3__Clostridiales;	D_4__Lachnospiraceae;	D_5__Blautia;	D_6__uncultured
JF141044.1.1355	0	0	0	0	0	0	0	0	0	0	0	0	0	0	0	0	0	0	0	0	0	0	0	0	0	0	0	0	0	0	0	0	0	0	0	0	0	0	0	7	0	0	D_0__Bacteria;	D_1__Firmicutes;	D_2__Clostridia;	D_3__Clostridiales;	D_4__Lachnospiraceae;	D_5__[Ruminococcus]	gauvreauii
DQ809368.1.1394	0	0	0	0	0	0	0	0	532	0	0	0	0	0	0	0	0	0	0	0	0	0	0	0	1	0	0	1	0	0	1	0	0	0	0	0	4	0	0	0	0	0	D_0__Bacteria;	D_1__Firmicutes;	D_2__Clostridia;	D_3__Clostridiales;	D_4__Christensenellaceae;	D_5__Christensenellaceae	R-7
AY982969.1.1352	0	0	0	0	0	1	12	3	0	0	67	137	30	0	71	70	0	28	1	0	0	0	0	0	0	0	0	0	0	0	0	0	0	0	13	209	0	0	9	34	0	0	D_0__Bacteria;	D_1__Firmicutes;	D_2__Clostridia;	D_3__Clostridiales;	D_4__Lachnospiraceae;	D_5__Lachnoclostridium;	D_6__uncultured
DQ806708.1.1388	0	0	0	0	0	0	0	0	0	0	0	0	0	0	0	0	0	0	0	0	0	0	0	0	0	11	0	1	0	0	0	0	0	0	0	0	0	0	0	0	0	0	D_0__Bacteria;	D_1__Firmicutes;	D_2__Clostridia;	D_3__Clostridiales;	D_4__Lachnospiraceae;	D_5__Lachnospiraceae	UCG-008;
EU776062.1.1389	0	0	0	0	1	11	3	0	0	0	0	0	0	0	1	945	0	0	1	26	0	0	0	0	0	0	0	0	0	0	0	0	0	0	12	1	0	0	0	0	0	0	D_0__Bacteria;	D_1__Firmicutes;	D_2__Clostridia;	D_3__Clostridiales;	D_4__Lachnospiraceae;	D_5__Blautia;	D_6__uncultured
DQ803719.1.1393	0	0	0	0	0	0	0	8	0	0	0	0	0	0	0	0	0	0	0	0	0	0	0	0	0	0	0	0	0	0	0	0	0	0	0	0	0	0	4	0	0	0	D_0__Bacteria;	D_1__Firmicutes;	D_2__Clostridia;	D_3__Clostridiales;	D_4__Lachnospiraceae;	D_5__[Ruminococcus]	gauvreauii
DQ807796.1.1388	1	0	1	1	23	0	9	1	0	0	63	0	0	0	0	0	0	0	0	86	0	3	0	0	0	0	6	0	0	0	0	20	0	0	20	4	0	0	16	0	0	0	D_0__Bacteria;	D_1__Firmicutes;	D_2__Clostridia;	D_3__Clostridiales;	D_4__Lachnospiraceae;	D_5__Blautia;	D_6__uncultured
HQ796893.1.1446	0	0	0	2	0	0	0	0	0	930	0	2	2614	12	7	2	1	0	0	10	0	1	2508	1	0	1	0	0	0	1	0	5	2	0	0	0	0	43	1	1	0	0	D_0__Bacteria;	D_1__Bacteroidetes;	D_2__Bacteroidia;	D_3__Bacteroidales;	D_4__Bacteroidaceae;	D_5__Bacteroides;	D_6__uncultured
EU765125.1.1350	1	0	2	0	1116	0	81	0	0	0	0	0	0	0	0	0	0	0	0	48	8	2	0	0	0	5	107	2	3	7	0	5608	0	0	0	0	0	0	0	0	0	0	D_0__Bacteria;	D_1__Firmicutes;	D_2__Clostridia;	D_3__Clostridiales;	D_4__Lachnospiraceae;	D_5__Lachnospiraceae	NK4A136
FJ370491.1.1356	4	0	0	13	0	0	0	0	0	0	47	0	162	38	218	0	0	2	0	0	0	0	0	0	0	0	0	0	0	3	0	0	0	0	136	0	0	0	1	0	0	0	D_0__Bacteria;	D_1__Firmicutes;	D_2__Clostridia;	D_3__Clostridiales;	D_4__Lachnospiraceae;	D_5__Lachnoclostridium;	D_6__uncultured
HQ808019.1.1444	0	0	1	80	0	0	0	0	0	98	0	0	0	0	0	0	18	0	0	0	1	24	0	0	1	0	0	0	4	0	0	0	0	0	0	0	0	5	0	5	0	0	D_0__Bacteria;	D_1__Firmicutes;	D_2__Clostridia;	D_3__Clostridiales;	D_4__Lachnospiraceae;	D_5__Roseburia;	D_6__uncultured
DQ805249.1.1392	4	0	0	0	0	653	0	0	1	0	0	18	0	1	0	0	3	4	693	2	3	5	0	0	0	163	0	727	2	5	14	1	2	1	0	0	0	0	0	0	0	1	D_0__Bacteria;	D_1__Firmicutes;	D_2__Clostridia;	D_3__Clostridiales;	D_4__Lachnospiraceae;	D_5__Lachnoclostridium;	D_6__uncultured
DQ794394.1.1389	0	0	0	0	0	0	0	0	0	0	0	0	0	0	0	0	0	0	0	0	0	0	0	88	0	0	0	0	0	0	0	0	0	0	0	0	0	0	0	0	0	0	D_0__Bacteria;	D_1__Firmicutes;	D_2__Clostridia;	D_3__Clostridiales;	D_4__Lachnospiraceae;	D_5__Blautia;	D_6__uncultured
EU774411.1.1380	0	0	0	0	0	0	0	0	0	0	0	0	0	0	0	0	0	0	0	0	0	0	0	0	0	0	1	0	0	0	0	8	0	0	0	0	0	0	0	0	0	0	D_0__Bacteria;	D_1__Firmicutes;	D_2__Clostridia;	D_3__Clostridiales;	D_4__Ruminococcaceae;	D_5__Ruminococcaceae	UCG-005;
DQ798886.1.1390	1	0	1	0	0	0	0	0	0	0	0	0	0	0	0	0	0	1	0	0	1	0	0	0	0	0	0	0	0	2	0	0	1	0	0	0	0	0	0	0	0	0	D_0__Bacteria;	D_1__Firmicutes;	D_2__Clostridia;	D_3__Clostridiales;	D_4__Lachnospiraceae;	D_5__Blautia;	D_6__uncultured
HQ778412.1.1413	0	0	0	0	5	6	0	0	86	36	0	64	0	2	99	53	0	10	3	189	5	0	3	0	0	1	10	1	0	1	21	98	4	0	0	0	0	0	6	54	0	0	D_0__Bacteria;	D_1__Bacteroidetes;	D_2__Bacteroidia;	D_3__Bacteroidales;	D_4__Bacteroidaceae;	D_5__Bacteroides;	Ambiguous_taxa
DQ802283.1.1390	0	2	0	0	0	0	0	0	7	0	0	0	0	0	0	0	0	0	0	0	0	0	0	0	0	5	0	5	0	0	0	0	0	0	0	0	0	0	0	0	0	0	D_0__Bacteria;	D_1__Firmicutes;	D_2__Clostridia;	D_3__Clostridiales;	D_4__Lachnospiraceae;	D_5__Lachnospiraceae	NK4A136
DQ796274.1.1390	9	2	8	0	0	22	1	0	3	4	10	0	0	0	0	0	0	53	2	0	27	0	1	0	0	2	0	15	12	28	2	0	23	5	0	0	2	4	1	0	0	0	D_0__Bacteria;	D_1__Firmicutes;	D_2__Clostridia;	D_3__Clostridiales;	D_4__Lachnospiraceae;	D_5__Dorea;	D_6__uncultured
FJ368802.1.1359	0	0	0	0	0	0	0	0	0	0	29	0	0	0	0	0	0	87	0	63	0	0	0	0	0	0	1	0	0	0	0	0	0	0	0	140	0	0	0	0	0	0	D_0__Bacteria;	D_1__Firmicutes;	D_2__Clostridia;	D_3__Clostridiales;	D_4__Lachnospiraceae;	D_5__Blautia;	D_6__uncultured
KF842528.1.1407	0	0	0	0	0	0	1	0	0	0	0	0	0	0	0	0	0	0	0	0	5	3	0	0	0	0	0	0	0	0	0	3271	0	0	0	0	0	0	0	0	0	0	D_0__Bacteria;	D_1__Bacteroidetes;	D_2__Bacteroidia;	D_3__Bacteroidales;	D_4__Prevotellaceae;	D_5__Prevotella	2;
KF841972.1.1378	0	0	0	0	0	0	69	1	0	1	0	101	0	0	0	0	0	0	5	150	0	36	0	0	0	0	1	0	26	0	1	1	2	13	0	0	0	3	15	132	0	0	D_0__Bacteria;	D_1__Firmicutes;	D_2__Clostridia;	D_3__Clostridiales;	D_4__Ruminococcaceae;	D_5__Ruminococcaceae	UCG-002;
EU779032.1.1411	0	0	0	0	0	0	0	0	0	0	0	0	0	0	1	0	0	97	0	0	0	0	0	0	0	0	0	0	0	177	0	0	0	0	0	0	0	0	0	0	0	0	D_0__Bacteria;	D_1__Firmicutes;	D_2__Negativicutes;	D_3__Selenomonadales;	D_4__Veillonellaceae;	D_5__Megamonas;	D_6__uncultured
DQ803542.1.1391	0	0	0	0	0	0	0	0	0	0	0	0	0	0	38	1	0	0	0	0	0	0	0	0	0	0	0	0	0	0	0	0	0	0	0	0	0	0	0	0	0	0	D_0__Bacteria;	D_1__Firmicutes;	D_2__Clostridia;	D_3__Clostridiales;	D_4__Lachnospiraceae;	D_5__[Eubacterium]	hallii
FJ677719.1.1378	0	0	0	0	0	0	0	0	0	0	0	0	0	0	0	0	0	0	0	0	7	25	0	0	0	0	0	0	0	0	0	0	0	0	0	0	0	0	0	0	0	0	D_0__Bacteria;	D_1__Firmicutes;	D_2__Clostridia;	D_3__Clostridiales;	D_4__Lachnospiraceae;	D_5__Blautia;	D_6__uncultured
EU531968.1.1431	0	0	0	1	1	0	25	5	21	0	1	132	0	0	0	0	8	0	104	60	0	0	0	0	0	0	1	1	0	0	12	0	1	1	0	0	0	0	80	173	0	0	D_0__Bacteria;	D_1__Firmicutes;	D_2__Clostridia;	D_3__Clostridiales;	D_4__Ruminococcaceae;	D_5__Ruminococcaceae	UCG-002;
AF371821.1.1408	0	0	0	1	0	0	0	0	0	0	0	0	0	0	0	0	9	0	0	0	0	1	0	0	0	0	0	0	4	0	0	0	0	0	0	0	0	0	0	0	0	0	D_0__Bacteria;	D_1__Firmicutes;	D_2__Clostridia;	D_3__Clostridiales;	D_4__Ruminococcaceae;	D_5__Ruminococcaceae	UCG-014;
HQ774988.1.1441	0	0	2	0	0	0	0	0	0	0	0	0	1	0	0	0	0	0	1	0	0	2	0	0	0	509	0	6092	13	18	2020	4	0	0	0	0	0	0	0	0	0	0	D_0__Bacteria;	D_1__Firmicutes;	D_2__Clostridia;	D_3__Clostridiales;	D_4__Ruminococcaceae;	D_5__Ruminiclostridium	5;
DQ795039.1.1391	0	0	0	0	0	1	0	0	0	27	0	0	0	0	0	0	0	0	0	0	0	0	0	0	0	0	0	0	0	0	0	0	1	0	0	0	0	10	0	0	0	0	D_0__Bacteria;	D_1__Firmicutes;	D_2__Clostridia;	D_3__Clostridiales;	D_4__Lachnospiraceae;	D_5__Fusicatenibacter;	D_6__uncultured
DQ807987.1.1396	124	0	0	0	0	0	0	0	0	3	0	2	0	0	0	0	0	5	0	0	10	0	0	0	0	0	0	0	0	28	0	0	131	0	0	0	0	1	0	1	0	0	D_0__Bacteria;	D_1__Firmicutes;	D_2__Clostridia;	D_3__Clostridiales;	D_4__Lachnospiraceae;	D_5__Roseburia;	D_6__uncultured
FJ683746.1.1375	0	0	0	3	0	0	0	0	0	0	0	0	0	0	0	0	10	0	0	0	0	6	0	0	0	0	0	0	0	0	0	0	0	0	0	0	0	0	0	0	0	0	D_0__Bacteria;	D_1__Firmicutes;	D_2__Clostridia;	D_3__Clostridiales;	D_4__Lachnospiraceae;	D_5__uncultured;	D_6__uncultured
FJ673047.1.1387	0	0	0	0	0	0	0	0	0	0	0	143	0	0	38	0	0	0	2	0	0	0	0	0	1	0	0	1	0	0	18	0	0	0	0	0	0	0	0	44	0	0	D_0__Bacteria;	D_1__Firmicutes;	D_2__Clostridia;	D_3__Clostridiales;	D_4__Lachnospiraceae;	D_5__Blautia;	D_6__uncultured
GQ358437.1.1400	0	0	0	0	0	0	0	0	0	0	0	0	0	0	0	0	0	0	0	0	0	1	0	0	0	0	0	129	0	0	12	0	0	0	0	0	0	0	0	0	0	0	D_0__Bacteria;	D_1__Firmicutes;	D_2__Clostridia;	D_3__Clostridiales;	D_4__Ruminococcaceae;	D_5__Ruminococcaceae	UCG-014;
HM822254.1.1369	0	0	0	0	0	0	0	0	0	29	0	0	0	0	0	0	0	0	0	0	0	0	0	0	0	0	0	0	0	0	0	0	0	0	0	0	0	16	0	0	0	0	D_0__Bacteria;	D_1__Firmicutes;	D_2__Clostridia;	D_3__Clostridiales;	D_4__Lachnospiraceae;	D_5__[Eubacterium]	ventriosum
EU463123.1.1390	0	0	0	0	0	0	0	0	0	0	0	0	0	0	0	0	0	0	0	0	0	0	0	0	0	0	0	0	0	0	0	0	0	0	0	0	0	0	0	14	0	0	D_0__Bacteria;	D_1__Firmicutes;	D_2__Clostridia;	D_3__Clostridiales;	D_4__Lachnospiraceae;	D_5__Lachnoclostridium	5;
EU765092.1.1339	0	0	0	0	0	0	0	0	0	0	0	0	0	0	0	0	0	0	0	0	0	23	0	0	6	0	0	51	0	0	0	0	0	0	0	0	0	0	0	0	0	0	D_0__Bacteria;	D_1__Firmicutes;	D_2__Clostridia;	D_3__Clostridiales;	D_4__Lachnospiraceae;	D_5__Coprococcus	2;
DQ802119.1.1390	0	0	77	10	0	0	0	0	13	0	0	0	0	0	0	0	3	4	0	0	20	10	0	0	1	0	0	0	0	0	0	0	0	0	0	0	9	0	0	0	0	0	D_0__Bacteria;	D_1__Firmicutes;	D_2__Clostridia;	D_3__Clostridiales;	D_4__Lachnospiraceae;	D_5__Blautia;	D_6__uncultured
EU772148.1.1396	0	0	0	0	0	0	0	0	0	0	0	0	0	0	0	0	0	0	0	0	0	0	0	0	0	0	0	0	0	0	0	16	0	0	0	0	0	0	0	0	0	0	D_0__Bacteria;	D_1__Firmicutes;	D_2__Clostridia;	D_3__Clostridiales;	D_4__Ruminococcaceae;	D_5__[Eubacterium]	coprostanoligenes
EU762433.1.1352	0	0	0	0	0	0	0	0	0	0	0	2	0	0	0	0	1	0	0	0	0	0	0	0	0	0	2	104	0	7	12	0	0	0	0	0	0	0	0	0	0	0	D_0__Bacteria;	D_1__Firmicutes;	D_2__Clostridia;	D_3__Clostridiales;	D_4__Lachnospiraceae;	D_5__Lachnoclostridium;	D_6__uncultured
HM343633.1.1348	0	0	0	0	7	0	1	0	0	0	0	0	0	0	0	0	0	0	7	0	0	0	0	0	0	0	0	0	0	0	0	0	0	0	0	0	0	0	0	0	0	0	D_0__Bacteria;	D_1__Firmicutes;	D_2__Clostridia;	D_3__Clostridiales;	D_4__Family	XI;	D_5__Anaerococcus;
HQ762482.1.1439	35	0	0	175	3	0	4	0	1	0	0	0	0	55	0	0	12	32	0	12	14	22	0	0	0	0	7	0	23	52	0	1	2	0	0	0	0	0	0	0	0	0	D_0__Bacteria;	D_1__Firmicutes;	D_2__Clostridia;	D_3__Clostridiales;	D_4__Lachnospiraceae;	D_5__Lachnoclostridium;	D_6__uncultured
DQ809048.1.1284	1	538	0	5	3	12	2	1	79	11	0	0	1	0	0	0	38	0	9	14	2	31	0	0	1	142	9	114	43	2	1	17	1	26	0	0	67	0	0	1	0	0	D_0__Bacteria;	D_1__Firmicutes;	D_2__Clostridia;	D_3__Clostridiales;	D_4__Ruminococcaceae;	D_5__Faecalibacterium;	D_6__uncultured
DQ794681.1.1391	0	0	0	4	0	0	2	5	0	0	0	12	0	4	29	0	35	0	0	3	0	9	0	0	2	0	0	0	18	0	17	1	0	13	0	0	0	0	2	0	0	0	D_0__Bacteria;	D_1__Firmicutes;	D_2__Clostridia;	D_3__Clostridiales;	D_4__Lachnospiraceae;	D_5__Anaerostipes;	D_6__uncultured
FJ677147.1.1389	0	0	0	0	0	70	0	0	0	0	67	0	0	0	0	0	0	0	107	0	0	0	0	0	0	22	0	97	0	0	161	0	0	0	0	0	0	0	5	0	0	0	D_0__Bacteria;	D_1__Firmicutes;	D_2__Clostridia;	D_3__Clostridiales;	D_4__Lachnospiraceae;	D_5__Dorea;	D_6__uncultured
DQ805420.1.1407	0	0	0	0	0	0	0	0	478	244	0	0	0	0	0	0	0	0	0	0	0	0	0	0	0	0	0	0	0	0	0	0	0	0	0	0	0	0	0	0	0	0	D_0__Bacteria;	D_1__Proteobacteria;	D_2__Deltaproteobacteria;	D_3__Desulfovibrionales;	D_4__Desulfovibrionaceae;	D_5__Desulfovibrio;	D_6__uncultured
EF096293.1.1360	0	0	0	0	0	5	0	3	0	0	2	32	0	0	16	3	0	0	0	0	0	0	0	0	0	0	0	7	0	0	0	0	0	0	0	2	0	0	3	15	0	0	D_0__Bacteria;	D_1__Firmicutes;	D_2__Clostridia;	D_3__Clostridiales;	D_4__Ruminococcaceae;	D_5__Ruminiclostridium	5;
DQ795079.1.1389	0	0	0	0	0	0	0	0	0	0	0	0	0	0	0	0	0	0	0	0	0	0	0	0	0	0	0	0	0	0	0	85	0	0	0	0	0	0	0	0	0	0	D_0__Bacteria;	D_1__Firmicutes;	D_2__Clostridia;	D_3__Clostridiales;	D_4__Ruminococcaceae;	D_5__Ruminococcaceae	UCG-002;
DQ799365.1.1392	0	0	0	0	0	1	0	33	0	1	1	1	0	11	0	59	1	0	8	0	0	0	0	0	0	0	0	0	0	0	0	0	0	0	0	13	0	0	0	0	0	0	D_0__Bacteria;	D_1__Firmicutes;	D_2__Clostridia;	D_3__Clostridiales;	D_4__Lachnospiraceae;	D_5__Moryella;	D_6__uncultured
HQ767719.1.1435	0	0	0	3	2	23	0	0	0	1	0	2	71	203	103	36	5	0	10	3	0	0	27	53	0	0	0	1	0	0	0	0	0	0	2	0	0	0	0	17	0	0	D_0__Bacteria;	D_1__Firmicutes;	D_2__Clostridia;	D_3__Clostridiales;	D_4__Lachnospiraceae;	D_5__Lachnoclostridium;	D_6__uncultured
HQ814009.1.1556	0	0	122	0	10	2	86	7	9	0	2	0	0	0	0	0	2	26	14	0	89	172	0	16	2	0	3	0	1	123	0	4	34	3	0	0	1	0	30	27	0	0	D_0__Bacteria;	D_1__Firmicutes;	D_2__Clostridia;	D_3__Clostridiales;	D_4__Lachnospiraceae;	Ambiguous_taxa;	Ambiguous_taxa
GQ492894.1.1341	0	0	0	0	0	0	0	0	0	0	0	7	0	1	4	15	0	0	0	0	0	0	0	0	0	0	0	0	0	0	0	0	0	0	0	0	0	0	0	0	0	0	D_0__Bacteria;	D_1__Firmicutes;	D_2__Clostridia;	D_3__Clostridiales;	D_4__Lachnospiraceae;	D_5__Lachnoclostridium;	D_6__uncultured
HQ750878.1.1430	44	1	3	80	0	1	0	0	4	25	27	0	0	0	0	0	38	150	0	8	111	14	0	0	0	2	4	4	27	63	0	5	25	0	10	1	9	16	1	0	0	0	D_0__Bacteria;	D_1__Firmicutes;	D_2__Clostridia;	D_3__Clostridiales;	D_4__Lachnospiraceae;	D_5__Roseburia;	D_6__uncultured
FJ508218.1.1346	5	1103	0	1	0	0	0	11	75	39	10	0	0	1	0	1	30	0	3	0	0	12	0	0	0	24	0	52	25	12	4	0	0	11	0	0	33	3	126	0	0	0	D_0__Bacteria;	D_1__Firmicutes;	D_2__Clostridia;	D_3__Clostridiales;	D_4__Ruminococcaceae;	D_5__Faecalibacterium;	D_6__uncultured
FJ682640.1.1344	0	0	1	0	0	0	0	0	0	0	0	0	0	0	0	0	0	3	0	0	0	0	0	0	8	0	35	28	0	1	0	0	2	0	0	0	0	0	0	0	0	0	D_0__Bacteria;	D_1__Firmicutes;	D_2__Clostridia;	D_3__Clostridiales;	D_4__Ruminococcaceae;	D_5__Faecalibacterium;	D_6__uncultured
DQ801828.1.1392	0	3	0	0	0	28	0	0	13	0	0	0	0	0	0	0	1	0	0	1	0	0	0	0	0	0	0	17	0	0	2	0	0	13	0	0	2	0	0	0	0	0	D_0__Bacteria;	D_1__Firmicutes;	D_2__Clostridia;	D_3__Clostridiales;	D_4__Lachnospiraceae;	D_5__Dorea;	D_6__uncultured
EU778170.1.1283	0	0	0	0	0	0	0	0	0	0	0	0	0	8	0	0	0	0	0	0	0	0	0	0	0	0	0	0	0	0	0	0	0	0	0	0	0	0	0	0	0	0	D_0__Bacteria;	D_1__Firmicutes;	D_2__Clostridia;	D_3__Clostridiales;	D_4__Lachnospiraceae;	D_5__Blautia;	D_6__uncultured
DQ808600.1.1394	15	3	0	0	0	0	0	159	0	0	0	192	0	0	0	0	0	1	0	0	0	1	0	0	1	0	0	10	0	0	1	0	0	12	0	0	1	0	0	0	0	0	D_0__Bacteria;	D_1__Firmicutes;	D_2__Clostridia;	D_3__Clostridiales;	D_4__Lachnospiraceae;	D_5__Lachnoclostridium;	D_6__uncultured
FJ370021.1.1354	6	1	0	0	0	0	0	4	0	0	935	39	2	66	1361	29	1	0	0	0	0	0	0	0	1	0	0	0	0	1	0	0	0	1	36	196	0	0	6	5	0	0	D_0__Bacteria;	D_1__Firmicutes;	D_2__Clostridia;	D_3__Clostridiales;	D_4__Lachnospiraceae;	D_5__uncultured;	D_6__uncultured
GQ491348.1.1361	0	0	3	0	0	0	36	198	0	4	0	0	0	0	0	0	0	38	1	0	30	0	1	0	0	0	8	0	1	1	0	2	95	0	0	0	0	6	102	2	0	0	D_0__Bacteria;	D_1__Firmicutes;	D_2__Clostridia;	D_3__Clostridiales;	D_4__Lachnospiraceae;	D_5__[Ruminococcus]	gauvreauii
FJ675884.1.1391	0	0	8	0	0	0	0	0	4	0	0	0	0	0	0	0	0	89	2	0	13	0	0	0	1	0	0	1	0	3	0	0	0	0	0	0	2	0	0	1	0	0	D_0__Bacteria;	D_1__Firmicutes;	D_2__Clostridia;	D_3__Clostridiales;	D_4__Lachnospiraceae;	D_5__[Ruminococcus]	gauvreauii
HQ802529.1.1419	36	243	0	3	0	37	0	7	48	19	4	1	0	1	0	0	8	21	4	0	46	143	20	1	0	81	0	5	18	71	3	0	0	1	0	0	10	4	1	0	0	0	D_0__Bacteria;	D_1__Firmicutes;	D_2__Clostridia;	D_3__Clostridiales;	D_4__Lachnospiraceae;	D_5__Lachnospiraceae	NK4A136
FJ504254.1.1355	37	1	4	0	0	0	0	0	0	86	0	0	0	0	0	0	0	10	100	0	17	0	1	0	6	56	1	15	1	40	8	0	41	0	0	0	0	13	0	14	0	0	D_0__Bacteria;	D_1__Firmicutes;	D_2__Clostridia;	D_3__Clostridiales;	D_4__Ruminococcaceae;	D_5__Subdoligranulum;	D_6__uncultured
HQ764714.1.1445	0	0	0	0	7	4	9	4	0	0	0	0	0	0	0	80	0	0	10	0	0	0	0	0	0	0	1	0	0	0	0	0	0	0	0	3	0	0	0	0	0	0	D_0__Bacteria;	D_1__Firmicutes;	D_2__Clostridia;	D_3__Clostridiales;	D_4__Lachnospiraceae;	D_5__uncultured;	D_6__uncultured
GQ132529.1.1228	0	0	0	0	1	0	0	0	0	0	0	0	0	0	0	0	0	0	0	16	0	0	0	22	0	0	0	0	0	0	0	0	0	0	0	0	0	0	0	0	0	0	D_0__Bacteria;	D_1__Firmicutes;	D_2__Bacilli;	D_3__Lactobacillales;	D_4__Enterococcaceae;	D_5__Enterococcus;	D_6__uncultured
FJ363483.1.1384	0	0	0	0	0	0	0	0	0	0	0	0	0	0	0	0	0	0	0	0	0	0	0	0	0	0	0	0	0	0	0	0	0	0	0	0	14	6	0	0	0	0	D_0__Bacteria;	D_1__Firmicutes;	D_2__Bacilli;	D_3__Lactobacillales;	D_4__Lactobacillaceae;	D_5__Lactobacillus;	D_6__uncultured
AY975536.1.1356	3	1574	1	0	0	0	0	0	163	86	0	0	0	0	0	0	0	0	0	0	0	0	0	0	0	0	0	0	0	0	0	0	0	0	0	0	0	0	0	0	0	0	D_0__Bacteria;	D_1__Bacteroidetes;	D_2__Bacteroidia;	D_3__Bacteroidales;	D_4__Porphyromonadaceae;	D_5__Odoribacter;	D_6__uncultured
JQ184913.1.1327	0	0	439	0	0	0	0	0	0	0	0	0	0	0	0	0	0	0	0	0	1	0	0	0	0	0	0	0	0	9	0	0	0	0	0	0	0	0	0	0	0	0	D_0__Bacteria;	D_1__Actinobacteria;	D_2__Coriobacteriia;	D_3__Coriobacteriales;	D_4__Coriobacteriaceae;	D_5__uncultured;	D_6__uncultured
DQ809543.1.1392	0	2	0	0	0	0	1	0	0	0	0	22	5	2	0	0	8	0	0	0	1	4	0	0	0	0	0	0	0	0	0	0	0	8	0	0	0	0	0	0	0	0	D_0__Bacteria;	D_1__Firmicutes;	D_2__Clostridia;	D_3__Clostridiales;	D_4__Lachnospiraceae;	D_5__Lachnoclostridium;	D_6__uncultured
KF092578.1.1389	0	0	0	0	0	0	0	0	0	0	0	0	0	0	0	0	0	0	0	0	0	0	0	6	0	0	0	0	0	0	0	0	0	0	0	0	0	0	0	0	0	0	D_0__Bacteria;	D_1__Firmicutes;	D_2__Negativicutes;	D_3__Selenomonadales;	D_4__Veillonellaceae;	D_5__Dialister;	D_6__uncultured
DQ799031.1.1391	0	1	0	0	0	0	0	0	0	0	20	0	0	0	356	0	0	0	0	0	0	15	1	0	5	0	0	0	0	1	0	0	0	1	0	0	0	0	1	20	0	0	D_0__Bacteria;	D_1__Firmicutes;	D_2__Clostridia;	D_3__Clostridiales;	D_4__Lachnospiraceae;	D_5__Lachnospiraceae	UCG-005;
FN545379.1.1515	0	0	0	0	0	0	0	0	0	0	0	0	0	0	0	0	0	0	0	0	0	0	0	0	0	0	0	0	0	0	23	0	0	0	0	1	0	0	0	0	0	0	D_0__Bacteria;	D_1__Firmicutes;	D_2__Bacilli;	D_3__Lactobacillales;	D_4__Leuconostocaceae;	D_5__Leuconostoc;	Ambiguous_taxa
HQ816006.1.1448	0	0	3	27	0	1	0	0	0	96	0	22	206	260	25	20	15	3	3	1	5	10	279	46	0	0	0	2	1	24	7	3	2	0	0	0	0	2	0	0	0	0	D_0__Bacteria;	D_1__Bacteroidetes;	D_2__Bacteroidia;	D_3__Bacteroidales;	D_4__Porphyromonadaceae;	D_5__uncultured;	D_6__uncultured
HQ815268.1.1423	0	0	0	0	0	0	0	0	0	0	0	0	0	0	0	0	0	0	0	457	0	0	0	0	0	0	0	0	0	0	0	0	0	0	0	0	0	0	0	0	0	0	D_0__Bacteria;	D_1__Firmicutes;	D_2__Clostridia;	D_3__Clostridiales;	D_4__Ruminococcaceae;	D_5__uncultured;	D_6__uncultured
DQ794717.1.1393	0	0	2	1	0	0	0	0	0	18	0	0	0	0	0	0	0	14	0	0	4	0	0	0	0	9	0	0	0	0	0	0	0	0	0	0	0	0	0	0	0	0	D_0__Bacteria;	D_1__Firmicutes;	D_2__Clostridia;	D_3__Clostridiales;	D_4__Lachnospiraceae;	Ambiguous_taxa;	D_6__uncultured
DQ795363.1.1399	0	0	0	0	0	4	0	0	0	0	0	0	0	0	0	5	0	0	4	0	0	0	0	0	0	0	0	2	0	0	10	0	0	0	0	0	0	0	0	0	0	0	D_0__Bacteria;	D_1__Firmicutes;	D_2__Clostridia;	D_3__Clostridiales;	D_4__Lachnospiraceae;	D_5__Pseudobutyrivibrio;	D_6__uncultured
HQ759237.1.1425	0	0	0	0	0	0	0	0	0	0	1	268	15	0	0	0	1	4	1	0	3	0	0	0	1	0	0	2	0	6	0	0	1	0	0	0	0	18	0	0	0	0	D_0__Bacteria;	D_1__Firmicutes;	D_2__Clostridia;	D_3__Clostridiales;	D_4__Lachnospiraceae;	D_5__Lachnoclostridium;	D_6__uncultured
EU511073.1.1399	0	0	0	0	2	148	0	0	0	0	0	0	0	0	0	21	0	0	4	7	0	0	0	0	0	0	0	3	0	0	0	0	0	0	0	0	0	0	0	0	0	0	D_0__Bacteria;	D_1__Actinobacteria;	D_2__Actinobacteria;	D_3__Bifidobacteriales;	D_4__Bifidobacteriaceae;	D_5__Bifidobacterium;	D_6__uncultured
EU778112.1.1369	262	580	2	0	16	18	15	0	69	145	0	0	0	1	0	0	3	28	15	125	98	0	0	0	2	320	46	290	1	54	2	65	116	29	0	0	59	65	0	3	0	0	D_0__Bacteria;	D_1__Firmicutes;	D_2__Clostridia;	D_3__Clostridiales;	D_4__Ruminococcaceae;	D_5__Faecalibacterium;	D_6__uncultured
EU474698.1.1374	0	0	0	0	0	0	0	0	0	0	0	0	0	0	0	0	0	0	0	0	0	0	0	0	10	0	0	0	0	0	0	0	0	0	0	0	0	0	0	0	0	0	D_0__Bacteria;	D_1__Firmicutes;	D_2__Clostridia;	D_3__Clostridiales;	D_4__Clostridiaceae	1;	D_5__Clostridium
DQ799685.1.1390	2	0	0	0	0	1	4	0	0	0	0	20	552	1	0	0	2	0	0	0	1	3	1	0	0	1	0	1	0	3	0	1	0	0	0	0	0	48	0	0	0	0	D_0__Bacteria;	D_1__Firmicutes;	D_2__Clostridia;	D_3__Clostridiales;	D_4__Lachnospiraceae;	D_5__Lachnoclostridium;	D_6__uncultured
DQ144128.1.1388	0	0	0	0	0	0	0	144	0	0	0	0	0	0	0	0	0	0	0	0	0	0	0	0	0	0	0	1	0	0	0	0	0	0	0	0	0	0	6	0	0	0	D_0__Bacteria;	D_1__Firmicutes;	D_2__Clostridia;	D_3__Clostridiales;	D_4__Lachnospiraceae;	D_5__Blautia;	Ambiguous_taxa
DQ808096.1.1264	0	5	0	0	0	0	0	0	3	0	0	0	0	0	0	0	0	0	0	0	0	0	0	0	0	0	0	0	0	0	0	0	0	15	0	0	0	0	0	0	0	0	D_0__Bacteria;	D_1__Firmicutes;	D_2__Clostridia;	D_3__Clostridiales;	D_4__Lachnospiraceae;	D_5__Lachnospiraceae	UCG-008;
AY850475.1.1248	0	0	0	0	0	0	7	14	0	0	0	0	0	0	0	0	0	0	0	0	0	0	0	0	0	0	0	0	0	0	117	0	0	0	0	0	0	0	0	0	0	0	D_0__Bacteria;	D_1__Firmicutes;	D_2__Clostridia;	D_3__Clostridiales;	D_4__Christensenellaceae;	D_5__Christensenellaceae	R-7
DQ809030.1.1400	0	0	7	118	8	97	155	41	0	0	0	0	0	0	0	0	142	39	0	0	16	101	0	0	22	127	15	242	0	0	0	0	29	37	0	0	16	6	0	0	0	0	D_0__Bacteria;	D_1__Bacteroidetes;	D_2__Bacteroidia;	D_3__Bacteroidales;	D_4__Rikenellaceae;	D_5__Alistipes;	D_6__uncultured
KF842742.1.1385	0	0	1	1	0	0	0	0	0	0	9	80	0	5	0	0	1	0	0	0	0	0	0	0	26	2	0	0	0	0	0	0	0	0	0	0	0	0	11	0	0	0	D_0__Bacteria;	D_1__Firmicutes;	D_2__Clostridia;	D_3__Clostridiales;	D_4__Ruminococcaceae;	D_5__Ruminiclostridium	6;
HQ792918.1.1449	2	0	9	0	0	0	0	0	0	0	0	0	0	0	0	0	0	10	0	0	9	0	0	0	0	0	0	0	0	10	0	0	8	0	0	0	0	0	0	0	0	0	D_0__Bacteria;	D_1__Firmicutes;	D_2__Clostridia;	D_3__Clostridiales;	D_4__Lachnospiraceae;	D_5__Pseudobutyrivibrio;	D_6__uncultured
DQ799037.1.1410	7	1	0	217	2	216	89	18	1	4	139	50	4	155	322	5	97	0	1	59	0	40	0	57	5	1	9	0	120	1	0	10	2	0	0	4	2	0	67	116	0	0	D_0__Bacteria;	D_1__Bacteroidetes;	D_2__Bacteroidia;	D_3__Bacteroidales;	D_4__Porphyromonadaceae;	D_5__uncultured;	D_6__uncultured
FJ679536.1.1411	0	0	0	0	0	0	0	0	0	0	0	0	0	1	0	0	0	2	0	79	0	0	0	0	0	0	39	1	0	0	0	96	0	0	0	0	0	0	0	0	0	0	D_0__Bacteria;	D_1__Firmicutes;	D_2__Clostridia;	D_3__Clostridiales;	D_4__Lachnospiraceae;	D_5__uncultured;	D_6__uncultured
EU458576.1.1384	3	0	3	0	0	0	0	0	0	1	0	0	0	0	0	0	0	10	0	0	6	0	29	0	0	0	0	0	1	7	0	0	99	0	0	0	0	5	0	0	0	0	D_0__Bacteria;	D_1__Firmicutes;	D_2__Clostridia;	D_3__Clostridiales;	D_4__Ruminococcaceae;	D_5__Ruminococcus	1;
DQ057458.1.1455	0	0	0	0	0	0	0	0	0	0	0	0	0	0	0	0	0	0	0	0	0	0	0	0	0	0	0	22	8	0	0	0	0	0	0	0	0	0	0	0	0	0	D_0__Bacteria;	D_1__Firmicutes;	D_2__Clostridia;	D_3__Clostridiales;	D_4__Lachnospiraceae;	D_5__Lachnoclostridium;	D_6__bacterium
EU777767.1.1354	0	0	8	0	9	19	0	0	0	0	0	15	0	0	6	51	0	0	53	5	0	0	3	0	0	0	0	0	0	0	1	0	0	0	0	0	0	0	0	10	0	0	D_0__Bacteria;	D_1__Proteobacteria;	D_2__Gammaproteobacteria;	D_3__Enterobacteriales;	D_4__Enterobacteriaceae;	D_5__Escherichia-Shigella;	D_6__uncultured
DQ823758.1.1395	16	0	14	0	0	0	0	0	0	0	0	0	0	0	0	0	0	9	0	0	5	0	0	0	0	0	0	0	0	8	0	0	6	0	0	0	0	0	0	0	0	0	D_0__Bacteria;	D_1__Firmicutes;	D_2__Clostridia;	D_3__Clostridiales;	D_4__Lachnospiraceae;	D_5__Blautia;	D_6__uncultured
HQ763008.1.1447	0	0	0	0	0	0	0	0	0	0	23	0	51	36	0	0	0	0	0	0	0	0	0	0	0	0	0	0	0	0	0	0	0	0	0	0	0	0	0	0	0	0	D_0__Bacteria;	D_1__Bacteroidetes;	D_2__Bacteroidia;	D_3__Bacteroidales;	D_4__Bacteroidaceae;	D_5__Bacteroides;	D_6__uncultured
EU461196.1.1404	0	4	36	0	0	0	15	0	9	0	0	1	0	0	0	0	0	0	56	23	8	0	0	0	0	1	0	0	0	0	11	0	0	23	0	0	2	0	0	0	0	0	D_0__Bacteria;	D_1__Firmicutes;	D_2__Clostridia;	D_3__Clostridiales;	D_4__Ruminococcaceae;	D_5__Ruminococcaceae	UCG-002;
DQ796523.1.1393	3	2	4	18	0	53	0	0	14	0	0	2	0	0	0	0	44	15	4	0	8	3	0	15	0	4	0	40	20	9	3	0	9	26	0	0	8	0	0	0	0	0	D_0__Bacteria;	D_1__Firmicutes;	D_2__Clostridia;	D_3__Clostridiales;	D_4__Lachnospiraceae;	D_5__Dorea;	D_6__uncultured
FJ363169.1.1353	0	0	0	0	0	0	0	0	0	0	0	0	0	0	0	0	107	395	0	0	0	0	0	0	0	0	0	0	0	0	0	0	0	0	0	0	0	0	0	0	0	0	D_0__Bacteria;	D_1__Bacteroidetes;	D_2__Bacteroidia;	D_3__Bacteroidales;	D_4__Bacteroidaceae;	D_5__Bacteroides;	D_6__uncultured
HQ805607.1.1434	0	4	0	0	0	0	0	0	5	0	0	0	0	0	0	6	0	0	2	6	0	0	0	0	0	1	0	3	0	0	3	0	0	0	0	0	0	0	0	0	0	0	D_0__Bacteria;	D_1__Firmicutes;	D_2__Clostridia;	D_3__Clostridiales;	D_4__Lachnospiraceae;	D_5__Anaerostipes;	D_6__uncultured
FJ595864.1.1503	0	0	0	0	0	0	0	0	0	0	0	0	0	0	0	0	0	0	0	0	0	0	18	0	0	0	0	0	0	0	0	0	0	0	0	0	0	0	0	0	0	0	D_0__Bacteria;	D_1__Proteobacteria;	D_2__Gammaproteobacteria;	D_3__Enterobacteriales;	D_4__Enterobacteriaceae;	D_5__Erwinia;	D_6__Erwinia
[truncated: 10,299 more rows]
[truncated: 6 more columns]
